# Supplementary material for: Highly conductive single-molecule junctions through electrocatalytic formation of benzyl-type Au‒C bonds
Source: Nat Commun. 2025 Aug 18;16:7692. doi: 10.1038/s41467-025-62961-x (PMC12361500; doi:10.1038/s41467-025-62961-x)
Supplement: Supplementary file 3 — Source Data [file 41467_2025_62961_MOESM3_ESM.zip]

Archive with 2 entries (2 files):
- Source Data 2.xlsx
- Source Data 1.xlsx
