# Supplementary material for: Highly conductive single-molecule junctions through electrocatalytic formation of benzyl-type Au‒C bonds
Source: Nat Commun. 2025 Aug 18;16:7692. doi: 10.1038/s41467-025-62961-x (PMC12361500; doi:10.1038/s41467-025-62961-x)
Supplement: Supplementary file 3 — Source Data [file 41467_2025_62961_MOESM3_ESM.zip › Source Data 2.xlsx]

## Sheet: supplementary fig.44c
0	0	0	0	0	0	0	0	0	0	0	0	0	0	0	0	0	0	0	0	0	0	0	0	0	0	0	0	0	0	0	0	0	0	0	0	0	0	0	0	0	0	0	0	0	0	0	0	0	0
0	0	0	0	0	0	0	0	0	0	0	0	0	0	0	0	0	0	0	0	0	0	0	0	0	0	0	0	0	0	0	0	0	0	0	0	0	0	0	0	0	0	0	0	0	0	0	0	0	0
0	0	0	0	0	0	0	0	0	0	0	0	0	0	0	0	0	0	0	0	0	0	0	0	0	0	0	0	0	0	0	0	0	0	0	0	0	0	0	0	0	0	0	0	0	0	0	0	0	0
0	0	0	0	0	0	0	0	0	0	0	0	0	0	0	0	0	0	0	0	0	0	0	0	0	0	0	0	0	0	0	0	0	0	0	0	0	0	0	0	0	0	0	0	0	0	0	0	0	0
0	0	0	0	0	0	0	0	0	0	0	0	0	0	0	0	0	0	0	0	0	0	0	0	0	0	0	0	0	0	0	0	0	0	0	0	0	0	0	0	0	0	0	0	0	0	0	0	0	0
0	0	0	0	0	0	0	0	0	0	0	0	0	0	0	0	0	0	0	0	0	0	0	0	0	0	0	0	0	0	0	0	0	0	0	0	0	0	0	0	0	0	0	0	0	0	0	0	0	0
0	0	0	0	0	0	0	0	0	0	0	0	0	0	0	0	0	0	0	0	0	0	0	0	0	0	0	0	0	0	0	0	0	0	0	0	0	0	0	0	0	0	0	0	0	0	0	0	0	0
0	0	0	0	0	0	0	0	0	0	0	0	0	0	0	0	0	0	0	0	0	0	0	0	0	0	0	0	0	0	0	0	0	0	0	0	0	0	0	0	0	0	0	0	0	0	0	0	0	0
0	0	0	0	0	0	0	0	0	0	0	0	0	0	0	0	0	0	0	0	0	0	0	0	0	0	0	0	0	0	0	0	0	0	0	0	0	0	0	0	0	0	0	0	0	0	0	0	0	0
0	0	0	0	0	0	0	0	0	0	0	0	0	0	0	0	0	0	0	0	0	0	0	0	0	0	0	0	0	0	0	0	0	0	0	0	0	0	0	0	0	0	0	0	0	0	0	0	0	0
0	0	0	0	0	0	0	0	0	0	0	0	0	0	0	0	0	0	0	0	0	0	0	0	0	0	0	0	0	0	0	0	0	0	0	0	0	0	0	0	0	0	0	0	0	0	0	0	0	0
0	0	0	0	0	0	0	0	0	0	0	0	0	0	0	0	0	0	0	0	0	0	0	0	0	0	0	0	0	0	0	0	0	0	0	0	0	0	0	0	0	0	0	0	0	0	0	0	0	0
0	0	0	0	0	0	0	0	0	0	0	0	0	0	0	0	0	0	0	0	0	0	0	0	0	0	0	0	0	0	0	0	0	0	0	0	0	0	0	0	0	0	0	0	0	0	0	0	0	0
0	0	0	0	0	0	0	0	0	0	0	0	0	0	0	0	0	0	0	0	0	0	0	0	0	0	0	0	0	0	0	0	0	0	0	0	0	0	0	0	0	0	0	0	0	0	0	0	0	0
0	0	0	0	0	0	0	0	0	0	0	0	0	0	0	0	0	0	0	0	0	0	0	0	0	0	0	0	0	0	0	0	0	0	0	0	0	0	0	0	0	0	0	0	0	0	0	0	0	0
0	0	0	0	0	0	0	0	0	0	0	0	0	0	0	0	0	0	0	0	0	0	0	0	0	0	0	0	0	0	0	0	0	0	0	0	0	0	0	0	0	0	0	0	0	0	0	0	0	0
0	0	0	0	0	0	0	0	0	0	0	0	0	0	0	0	0	0	0	0	0	0	0	0	0	0	0	0	0	0	0	0	0	0	0	0	0	0	0	0	0	0	0	0	0	0	0	0	0	0
0	0	0	0	0	0	0	0	0	0	0	0	0	0	0	0	0	0	0	0	0	0	0	0	0	0	0	0	0	0	0	0	0	0	0	0	0	0	0	0	0	0	0	0	0	0	0	0	0	0
0	0	0	0	0	0	0	0	0	0	0	0	0	0	0	0	0	0	0	0	0	0	0	0	0	0	0	0	0	0	0	0	0	0	0	0	0	0	0	0	0	0	0	0	0	0	0	0	0	0
0	0	0	0	0	0	0	0	0	0	0	0	0	0	0	0	0	0	0	0	0	0	0	0	0	0	0	0	0	0	0	0	0	0	0	0	0	0	0	0	0	0	0	0	0	0	0	0	0	0
0	0	0	0	0	0	0	0	0	0	0	0	0	0	0	0	0	0	0	0	0	0	0	0	0	0	0	0	0	0	0	0	0	0	0	0	0	0	0	0	0	0	0	0	0	0	0	0	0	0
0	0	0	0	0	0	0	0	0	0	0	0	0	0	0	0	0	0	0	0	0	0	0	0	0	0	0	0	0	0	0	0	0	0	0	0	0	0	0	0	0	0	0	0	0	0	0	0	0	0
0	0	0	0	0	0	0	0	0	0	0	0	0	0	0	0	0	0	0	0	0	0	0	0	0	0	0	0	0	0	0	0	0	0	0	0	0	0	0	0	0	0	0	0	0	0	0	0	0	0
0	0	0	0	0	0	0	0	0	0	0	0	0	0	0	0	0	0	0	0	0	0	0	0	0	0	0	0	0	0	0	0	0	0	0	0	0	0	0	0	0	0	0	0	0	0	0	0	0	0
0	0	0	0	0	0	0	0	0	0	0	0	0	0	0	0	0	0	0	0	0	0	0	0	0	0	0	0	0	0	0	0	0	0	0	0	0	0	0	0	0	0	0	0	0	0	0	0	0	0
0	0	0	0	0	0	0	0	0	0	0	0	0	0	0	0	0	0	0	0	0	0	0	0	0	0	0	0	0	0	0	0	0	0	0	0	0	0	0	0	0	0	0	0	0	0	0	0	0	0
0	0	0	0	0	0	0	0	0	0	0	0	0	0	0	0	0	0	0	0	0	0	0	0	0	0	0	0	0	0	0	0	0	0	0	0	0	0	0	0	0	0	0	0	0	0	0	0	0	0
0	0	0	0	0	0	0	0	0	0	0	0	0	0	0	0	0	0	0	0	0	0	0	0	0	0	0	0	0	0	0	0	0	0	0	0	0	0	0	0	0	0	0	0	0	0	0	0	0	0
0	0	0	0	0	0	0	0	0	0	0	0	0	0	0	0	0	0	0	0	0	0	0	0	0	0	0	0	0	0	0	0	0	0	0	0	0	0	0	0	0	0	0	0	0	0	0	0	0	0
0	0	0	0	0	0	0	0	0	0	0	0	0	0	0	0	0	0	0	0	0	0	0	0	0	0	0	0	0	0	0	0	0	0	0	0	0	0	0	0	0	0	0	0	0	0	0	0	0	0
0	0	0	0	0	0	0	0	0	0	0	0	0	0	0	0	0	0	0	0	0	0	0	0	0	0	0	0	0	0	0	0	0	0	0	0	0	0	0	0	0	0	0	0	0	0	0	0	0	0
0	0	0	0	0	0	0	0	0	0	0	0	0	0	0	0	0	0	0	0	0	0	0	0	0	0	0	0	0	0	0	0	0	0	0	0	0	0	0	0	0	0	0	0	0	0	0	0	0	0
0	0	0	0	0	0	0	0	0	0	0	0	0	0	0	0	0	0	0	0	0	0	0	0	0	0	0	0	0	0	0	0	0	0	0	0	0	0	0	0	0	0	0	0	0	0	0	0	0	0
0	0	0	0	0	0	0	0	0	0	0	0	0	0	0	0	0	0	0	0	0	0	0	0	0	0	0	0	0	0	0	0	0	0	0	0	0	0	0	0	0	0	0	1	0	0	0	0	0	0
0	0	0	0	0	0	0	0	0	0	0	0	0	0	0	0	0	0	0	0	0	0	0	0	0	0	0	0	0	0	0	0	0	0	0	0	0	0	0	0	0	0	0	0	0	0	0	0	0	0
0	0	0	0	0	0	0	0	0	0	0	0	0	0	0	0	0	0	0	0	0	0	0	0	0	0	0	0	0	0	0	0	0	0	0	0	0	0	0	0	0	0	0	0	0	0	0	0	0	0
0	0	0	0	0	0	0	0	0	0	0	0	0	0	0	0	0	0	0	0	0	0	0	0	0	0	0	0	0	0	0	0	0	0	0	0	0	0	0	0	0	0	0	0	0	0	0	0	0	0
0	0	0	0	0	0	0	0	0	0	0	0	0	0	0	0	0	0	0	0	0	0	0	0	0	0	0	0	0	0	0	0	0	0	0	0	0	0	0	0	0	0	0	0	0	0	0	0	0	0
0	0	0	0	0	0	0	0	0	0	0	0	0	0	0	0	0	0	0	0	0	0	0	0	0	0	0	0	0	0	0	0	0	0	0	0	0	0	0	0	0	0	0	0	0	0	0	0	0	0
0	0	0	0	0	0	0	0	0	0	0	0	0	0	0	0	0	0	0	0	0	0	0	0	0	0	0	0	0	0	0	0	0	0	0	0	0	0	0	0	0	0	0	0	0	0	0	0	0	0
0	0	0	0	0	0	0	0	0	0	0	0	0	0	0	0	0	0	0	0	0	0	0	0	0	0	0	0	0	0	0	0	0	0	0	0	0	0	0	0	0	0	0	0	0	0	0	0	0	0
0	0	0	0	0	0	0	0	0	0	0	0	0	0	0	0	0	0	0	0	0	0	0	0	0	0	0	0	0	0	0	0	0	0	0	0	0	0	0	0	0	0	0	0	0	0	0	0	0	0
0	0	0	0	0	0	0	0	0	0	0	0	0	0	0	0	0	0	0	0	0	0	0	0	0	0	0	0	0	0	0	0	0	0	0	0	0	0	0	0	0	0	0	0	0	0	0	0	0	0
0	0	0	0	0	0	0	0	0	0	0	0	0	0	0	0	0	0	0	0	0	0	0	0	0	0	0	0	0	0	0	0	0	0	0	0	0	0	0	0	0	0	0	0	0	0	0	0	0	0
0	0	0	0	0	0	0	0	0	0	0	0	0	0	0	0	0	0	0	0	0	0	0	0	0	0	0	0	0	0	0	0	0	0	0	0	0	0	0	0	0	0	0	0	0	0	0	0	0	0
0	0	0	0	0	0	0	0	0	0	0	0	0	0	0	0	0	0	0	0	0	0	0	0	0	0	0	0	0	0	0	0	0	0	0	0	0	0	0	0	0	0	0	0	0	0	0	0	0	0
0	0	0	0	0	0	0	0	0	0	0	0	0	0	0	0	0	0	0	0	0	0	0	0	0	0	0	0	0	0	0	0	0	0	0	0	0	0	0	0	0	0	0	1	0	0	0	0	0	0
0	0	0	0	0	0	0	0	0	0	0	0	0	0	0	0	0	0	0	0	0	0	0	0	0	0	0	0	0	0	0	0	0	0	0	0	0	0	0	0	0	0	0	0	0	0	0	0	0	0
0	0	0	0	0	0	0	0	0	0	0	0	0	0	0	0	0	0	0	0	0	0	0	0	0	0	0	0	0	0	0	0	0	0	0	0	0	0	0	0	0	0	0	0	0	0	0	0	0	0
0	0	0	0	0	0	0	0	0	0	0	0	0	0	0	0	0	0	0	0	0	0	0	0	0	0	0	0	0	0	0	0	0	0	0	0	0	0	0	0	0	0	0	0	0	0	0	0	0	0
0	0	0	0	0	0	0	0	0	0	0	0	0	0	0	0	0	0	0	0	0	0	0	0	0	0	0	0	0	0	0	0	0	0	0	0	0	0	0	0	0	0	0	1	0	0	0	0	0	0
0	0	0	0	0	0	0	0	0	0	0	0	0	0	0	0	0	0	0	0	0	0	0	0	0	0	0	0	0	0	0	0	0	0	0	0	0	0	0	0	0	0	0	1	0	0	0	0	0	0
0	0	0	0	0	0	0	0	0	0	0	0	0	0	0	0	0	0	0	0	0	0	0	0	0	0	0	0	0	0	0	0	0	0	0	0	0	0	0	0	0	0	0	0	0	0	0	0	0	0
0	0	0	0	0	0	0	0	0	0	0	0	0	0	0	0	0	0	0	0	0	0	0	0	0	0	0	0	0	0	0	0	0	0	0	0	0	0	0	0	0	0	0	0	0	0	0	0	0	0
0	0	0	0	0	0	0	0	0	0	0	0	0	0	0	0	0	0	0	0	0	0	0	0	0	0	0	0	0	0	0	0	0	0	0	0	0	0	0	0	0	0	0	0	0	0	0	0	0	0
0	0	0	0	0	0	0	0	0	0	0	0	0	0	0	0	0	0	0	0	0	0	0	0	0	0	0	0	0	0	0	0	0	0	0	0	0	0	0	0	0	0	0	0	0	0	0	0	0	0
0	0	0	0	0	0	0	0	0	0	0	0	0	0	0	0	0	0	0	0	0	0	0	0	0	0	0	0	0	0	0	0	0	0	0	0	0	0	0	0	0	0	0	0	0	0	0	0	0	0
0	0	0	0	0	0	0	0	0	0	0	0	0	0	0	0	0	0	0	0	0	0	0	0	0	0	0	0	0	0	0	0	0	0	0	0	0	0	0	0	0	0	0	0	0	0	0	0	0	0
0	0	0	0	0	0	0	0	0	0	0	0	0	0	0	0	0	0	0	0	0	0	0	0	0	0	0	0	0	0	0	0	0	0	0	0	0	0	0	0	0	0	0	0	0	0	0	0	0	0
0	0	0	0	0	0	0	0	0	0	0	0	0	0	0	0	0	0	0	0	0	0	0	0	0	0	0	0	0	0	0	0	0	0	0	0	0	0	0	0	0	0	0	0	0	0	0	0	0	0
0	0	0	0	0	0	0	0	0	0	0	0	0	0	0	0	0	0	0	0	0	0	0	0	0	0	0	0	0	0	0	0	0	0	0	0	0	0	0	0	0	0	0	0	1	0	0	0	0	0
0	0	0	0	0	0	0	0	0	0	0	0	0	0	0	0	0	0	0	0	0	0	0	0	0	0	0	0	0	0	0	0	0	0	0	0	0	0	0	0	0	0	0	0	0	0	0	0	0	0
0	0	0	0	0	0	0	0	0	0	0	0	0	0	0	0	0	0	0	0	0	0	0	0	0	0	0	0	0	0	0	0	0	0	0	0	0	0	0	0	0	0	0	0	0	0	0	0	0	0
0	0	0	0	0	0	0	0	0	0	0	0	0	0	0	0	0	0	0	0	0	0	0	0	0	0	0	0	0	0	0	0	0	0	0	0	0	0	0	0	0	0	0	1	1	0	0	0	0	0
0	0	0	0	0	0	0	0	0	0	0	0	0	0	0	0	0	0	0	0	0	0	0	0	0	0	0	0	0	0	0	0	0	0	0	0	0	0	0	0	0	0	0	0	0	0	0	0	0	0
0	0	0	0	0	0	0	0	0	0	0	0	0	0	0	0	0	0	0	0	0	0	0	0	0	0	0	0	0	0	0	0	0	0	0	0	0	0	0	0	0	0	0	0	0	0	0	0	0	0
0	0	0	0	0	0	0	0	0	0	0	0	0	0	0	0	0	0	0	0	0	0	0	0	0	0	0	0	0	0	0	0	0	0	0	0	0	0	0	0	0	0	0	0	0	0	0	0	0	0
0	0	0	0	0	0	0	0	0	0	0	0	0	0	0	0	0	0	0	0	0	0	0	0	0	0	0	0	0	0	0	0	0	0	0	0	0	0	0	0	0	0	0	1	1	0	0	0	0	0
0	0	0	0	0	0	0	0	0	0	0	0	0	0	0	0	0	0	0	0	0	0	0	0	0	0	0	0	0	0	0	0	0	0	0	0	0	0	0	0	0	0	0	0	0	0	0	0	0	0
0	0	0	0	0	0	0	0	0	0	0	0	0	0	0	0	0	0	0	0	0	0	0	0	0	0	0	0	0	0	0	0	0	0	0	0	0	0	0	0	0	0	0	0	0	0	0	0	0	0
0	0	0	0	0	0	0	0	0	0	0	0	0	0	0	0	0	0	0	0	0	0	0	0	0	0	0	0	0	0	0	0	0	0	0	0	0	0	0	0	0	0	0	0	1	0	0	0	0	0
0	0	0	0	0	0	0	0	0	0	0	0	0	0	0	0	0	0	0	0	0	0	0	0	0	0	0	0	0	0	0	0	0	0	0	0	0	0	0	0	0	0	0	0	0	0	0	0	0	0
0	0	0	0	0	0	0	0	0	0	0	0	0	0	0	0	0	0	0	0	0	0	0	0	0	0	0	0	0	0	0	0	0	0	0	0	0	0	0	0	0	0	0	0	1	0	0	1	0	0
0	0	0	0	0	0	0	0	0	0	0	0	0	0	0	0	0	0	0	0	0	0	0	0	0	0	0	0	0	0	0	0	0	0	0	0	0	0	0	0	0	0	0	0	0	0	4	4	4	0
0	0	0	0	0	0	0	0	0	0	0	0	0	0	0	0	0	0	0	0	0	0	0	0	0	0	0	0	0	0	0	0	0	0	0	0	0	0	0	0	0	0	0	0	0	2	1	0	0	3
0	0	0	0	0	0	0	0	0	0	0	0	0	0	0	0	0	0	0	0	0	0	0	0	0	0	0	0	0	0	0	0	0	0	0	0	0	0	0	0	0	0	0	1	0	1	0	0	0	2
0	0	0	0	0	0	0	0	0	0	0	0	0	0	0	0	0	0	0	0	0	0	0	0	0	0	0	0	0	0	0	0	0	0	0	0	0	0	0	0	0	0	0	0	0	1	0	0	0	0
0	0	0	0	0	0	0	0	0	0	0	0	0	0	0	0	0	0	0	0	0	0	0	0	0	0	0	0	0	0	0	0	0	0	0	0	0	0	0	0	0	0	0	1	0	2	0	0	0	0
0	0	0	0	0	0	0	0	0	0	0	0	0	0	0	0	0	0	0	0	0	0	0	0	0	0	0	0	0	0	0	0	0	0	0	0	0	0	0	0	0	0	0	0	1	0	0	0	0	0
0	0	0	0	0	0	0	0	0	0	0	0	0	0	0	0	0	0	0	0	0	0	0	0	0	0	0	0	0	0	0	0	0	0	0	0	0	0	0	0	0	0	0	1	2	2	0	0	0	0
0	0	0	0	0	0	0	0	0	0	0	0	0	0	0	0	0	0	0	0	0	0	0	0	0	0	0	0	0	0	0	0	0	0	0	0	0	0	0	0	0	0	0	2	1	0	0	0	0	0
0	0	0	0	0	0	0	0	0	0	0	0	0	0	0	0	0	0	0	0	0	0	0	0	0	0	0	0	0	0	0	0	0	0	0	0	0	0	0	0	0	0	0	0	1	0	1	0	0	1
0	0	0	0	0	0	0	0	0	0	0	0	0	0	0	0	0	0	0	0	0	0	0	0	0	0	0	0	0	0	0	0	0	0	0	0	0	0	0	0	0	0	1	3	0	0	1	0	2	1
0	0	0	0	0	0	0	0	0	0	0	0	0	0	0	0	0	0	0	0	0	0	0	0	0	0	0	0	0	0	0	0	0	0	0	0	0	0	0	0	0	0	0	1	0	0	0	1	2	0
0	0	0	0	0	0	0	0	0	0	0	0	0	0	0	0	0	0	0	0	0	0	0	0	0	0	0	0	0	0	0	0	0	0	0	0	0	0	0	0	0	0	0	0	0	0	1	2	3	4
0	0	0	0	0	0	0	0	0	0	0	0	0	0	0	0	0	0	0	0	0	0	0	0	0	0	0	0	0	0	0	0	0	0	0	0	0	0	0	0	0	0	0	0	0	0	1	3	1	3
0	0	0	0	0	0	0	0	0	0	0	0	0	0	0	0	0	0	0	0	0	0	0	0	0	0	0	0	0	0	0	0	0	0	0	0	0	0	0	0	0	0	0	0	0	1	1	1	0	2
0	0	0	0	0	0	0	0	0	0	0	0	0	0	0	0	0	0	0	0	0	0	0	0	0	0	0	0	0	0	0	0	0	0	0	0	0	0	0	0	0	0	0	0	0	0	0	1	0	0
0	0	0	0	0	0	0	0	0	0	0	0	0	0	0	0	0	0	0	0	0	0	0	0	0	0	0	0	0	0	0	0	0	0	0	0	0	0	0	0	0	0	0	0	0	1	1	0	0	0
0	0	0	0	0	0	0	0	0	0	0	0	0	0	0	0	0	0	0	0	0	0	0	0	0	0	0	0	0	0	0	0	0	0	0	0	0	0	0	0	0	0	0	1	0	0	0	0	0	0
0	0	0	0	0	0	0	0	0	0	0	0	0	0	0	0	0	0	0	0	0	0	0	0	0	0	0	0	0	0	0	0	0	0	0	0	0	0	0	0	0	0	0	0	0	0	0	1	0	0
0	0	0	0	0	0	0	0	0	0	0	0	0	0	0	0	0	0	0	0	0	0	0	0	0	0	0	0	0	0	0	0	0	0	0	0	0	0	0	0	0	0	1	1	0	0	0	1	0	0
0	0	0	0	0	0	0	0	0	0	0	0	0	0	0	0	0	0	0	0	0	0	0	0	0	0	0	0	0	0	0	0	0	0	0	0	0	0	0	0	0	0	0	1	0	0	0	0	3	1
0	0	0	0	0	0	0	0	0	0	0	0	0	0	0	0	0	0	0	0	0	0	0	0	0	0	0	0	0	0	0	0	0	0	0	0	0	0	0	0	0	0	0	1	0	0	0	3	1	3
0	0	0	0	0	0	0	0	0	0	0	0	0	0	0	0	0	0	0	0	0	0	0	0	0	0	0	0	0	0	0	0	0	0	0	0	0	0	0	0	0	0	0	0	1	1	1	0	4	5
0	0	0	0	0	0	0	0	0	0	0	0	0	0	0	0	0	0	0	0	0	0	0	0	0	0	0	0	0	0	0	0	0	0	0	0	0	0	0	0	0	0	0	0	0	0	0	0	0	3
0	0	0	0	0	0	0	0	0	0	0	0	0	0	0	0	0	0	0	0	0	0	0	0	0	0	0	0	0	0	0	0	0	0	0	0	0	0	0	0	0	0	0	3	1	1	2	3	2	3
0	0	0	0	0	0	0	0	0	0	0	0	0	0	0	0	0	0	0	0	0	0	0	0	0	0	0	0	0	0	0	0	0	0	0	0	0	0	0	0	0	0	0	2	3	0	2	4	1	5
0	0	0	0	0	0	0	0	0	0	0	0	0	0	0	0	0	0	0	0	0	0	0	0	0	0	0	0	0	0	0	0	0	0	0	0	0	0	0	0	0	0	0	2	3	0	3	6	4	5
0	0	0	0	0	0	0	0	0	0	0	0	0	0	0	0	0	0	0	0	0	0	0	0	0	0	0	0	0	0	0	0	0	0	0	0	0	0	0	0	0	0	0	0	0	0	2	7	7	4
0	0	0	0	0	0	0	0	0	0	0	0	0	0	0	0	0	0	0	0	0	0	0	0	0	0	0	0	0	0	0	0	0	0	0	0	0	0	0	0	0	0	0	0	2	1	10	5	9	6
0	0	0	0	0	0	0	0	0	0	0	0	0	0	0	0	0	0	0	0	0	0	0	0	0	0	0	0	0	0	0	0	0	0	0	0	0	0	0	0	0	0	0	2	3	1	1	5	0	7
0	0	0	0	0	0	0	0	0	0	0	0	0	0	0	0	0	0	0	0	0	0	0	0	0	0	0	0	0	0	0	0	0	0	0	0	0	0	0	0	0	0	0	4	2	1	3	3	3	7
0	0	0	0	0	0	0	0	0	0	0	0	0	0	0	0	0	0	0	0	0	0	0	0	0	0	0	0	0	0	0	0	0	0	0	0	0	0	0	0	0	0	0	4	2	2	4	6	4	10
0	0	0	0	0	0	0	0	0	0	0	0	0	0	0	0	0	0	0	0	0	0	0	0	0	0	0	0	0	0	0	0	0	0	0	0	0	0	0	0	0	0	0	1	5	2	3	1	6	10
0	0	0	0	0	0	0	0	0	0	0	0	0	0	0	0	0	0	0	0	0	0	0	0	0	0	0	0	0	0	0	0	0	0	0	0	0	0	0	0	0	0	0	1	6	6	8	9	10	9
0	0	0	0	0	0	0	0	0	0	0	0	0	0	0	0	0	0	0	0	0	0	0	0	0	0	0	0	0	0	0	0	0	0	0	0	0	0	0	0	0	0	1	5	0	7	11	11	7	20
0	0	0	0	0	0	0	0	0	0	0	0	0	0	0	0	0	0	0	0	0	0	0	0	0	0	0	0	0	0	0	0	0	0	0	0	0	0	0	0	0	0	0	2	11	5	9	12	13	12
0	0	0	0	0	0	0	0	0	0	0	0	0	0	0	0	0	0	0	0	0	0	0	0	0	0	0	0	0	0	0	0	0	0	0	0	0	0	0	0	0	0	0	1	1	4	10	17	16	21
0	0	0	0	0	0	0	0	0	0	0	0	0	0	0	0	0	0	0	0	0	0	0	0	0	0	0	0	0	0	0	0	0	0	0	0	0	0	0	0	0	0	1	7	7	5	15	13	18	30
0	0	0	0	0	0	0	0	0	0	0	0	0	0	0	0	0	0	0	0	0	0	0	0	0	0	0	0	0	0	0	0	0	0	0	0	0	0	0	0	0	0	0	4	5	8	11	13	14	32
0	0	0	0	0	0	0	0	0	0	0	0	0	0	0	0	0	0	0	0	0	0	0	0	0	0	0	0	0	0	0	0	0	0	0	0	0	0	0	0	0	0	2	8	8	7	8	21	19	47
0	0	0	0	0	0	0	0	0	0	0	0	0	0	0	0	0	0	0	0	0	0	0	0	0	0	0	0	0	0	0	0	0	0	0	0	0	0	0	0	0	0	0	5	9	8	9	21	30	42
0	0	0	0	0	0	0	0	0	0	0	0	0	0	0	0	0	0	0	0	0	0	0	0	0	0	0	0	0	0	0	0	0	0	0	0	0	0	0	0	0	0	0	8	12	13	20	21	20	46
0	0	0	0	0	0	0	0	0	0	0	0	0	0	0	0	0	0	0	0	0	0	0	0	0	0	0	0	0	0	0	0	0	0	0	0	0	0	0	0	0	0	1	6	12	10	26	34	36	42
0	0	0	0	0	0	0	0	0	0	0	0	0	0	0	0	0	0	0	0	0	0	0	0	0	0	0	0	0	0	0	0	0	0	0	0	0	0	0	0	0	0	0	8	33	19	23	28	37	51
0	0	0	0	0	0	0	0	0	0	0	0	0	0	0	0	0	0	0	0	0	0	0	0	0	0	0	0	0	0	0	0	0	0	0	0	0	0	0	0	0	0	1	7	23	27	33	49	27	38
0	0	0	0	0	0	0	0	0	0	0	0	0	0	0	0	0	0	0	0	0	0	0	0	0	0	0	0	0	0	0	0	0	0	0	0	0	0	0	0	0	0	2	10	34	27	41	47	47	67
0	0	0	0	0	0	0	0	0	0	0	0	0	0	0	0	0	0	0	0	0	0	0	0	0	0	0	0	0	0	0	0	0	0	0	0	0	0	0	0	0	0	1	12	33	33	52	56	44	67
0	0	0	0	0	0	0	0	0	0	0	0	0	0	0	0	0	0	0	0	0	0	0	0	0	0	0	0	0	0	0	0	0	0	0	0	0	0	0	0	0	0	1	21	40	29	60	50	40	77
0	0	0	0	0	0	0	0	0	0	0	0	0	0	0	0	0	0	0	0	0	0	0	0	0	0	0	0	0	0	0	0	0	0	0	0	0	0	0	0	0	0	2	11	33	42	54	66	58	94
0	0	0	0	0	0	0	0	0	0	0	0	0	0	0	0	0	0	0	0	0	0	0	0	0	0	0	0	0	0	0	0	0	0	0	0	0	0	0	0	0	0	1	12	26	30	46	68	62	126
0	0	0	0	0	0	0	0	0	0	0	0	0	0	0	0	0	0	0	0	0	0	0	0	0	0	0	0	0	0	0	0	0	0	0	0	0	0	0	0	0	0	2	17	32	35	64	69	97	97
0	0	0	0	0	0	0	0	0	0	0	0	0	0	0	0	0	0	0	0	0	0	0	0	0	0	0	0	0	0	0	0	0	0	0	0	0	0	0	0	0	0	0	26	31	40	78	97	85	131
0	0	0	0	0	0	0	0	0	0	0	0	0	0	0	0	0	0	0	0	0	0	0	0	0	0	0	0	0	0	0	0	0	0	0	0	0	0	0	0	0	0	1	22	47	59	91	139	111	181
0	0	0	0	0	0	0	0	0	0	0	0	0	0	0	0	0	0	0	0	0	0	0	0	0	0	0	0	0	0	0	0	0	0	0	0	0	0	0	0	0	0	0	20	30	43	81	131	139	199
0	0	0	0	0	0	0	0	0	0	0	0	0	0	0	0	0	0	0	0	0	0	0	0	0	0	0	0	0	0	0	0	0	0	0	0	0	0	0	0	0	0	1	31	39	60	103	138	143	211
0	0	0	0	0	0	0	0	0	0	0	0	0	0	0	0	0	0	0	0	0	0	0	0	0	0	0	0	0	0	0	0	0	0	0	0	0	0	0	0	0	0	2	26	67	77	135	158	162	233
0	0	0	0	0	0	0	0	0	0	0	0	0	0	0	0	0	0	0	0	0	0	0	0	0	0	0	0	0	0	0	0	0	0	0	0	0	0	0	0	0	0	0	34	60	90	168	198	151	248
0	0	0	0	0	0	0	0	0	0	0	0	0	0	0	0	0	0	0	0	0	0	0	0	0	0	0	0	0	0	0	0	0	0	0	0	0	0	0	0	0	0	1	48	92	99	173	163	171	240
0	0	0	0	0	0	0	0	0	0	0	0	0	0	0	0	0	0	0	0	0	0	0	0	0	0	0	0	0	0	0	0	0	0	0	0	0	0	0	0	0	0	2	43	89	113	193	201	169	255
0	0	0	0	0	0	0	0	0	0	0	0	0	0	0	0	0	0	0	0	0	0	0	0	0	0	0	0	0	0	0	0	0	0	0	0	0	0	0	0	0	0	0	43	110	140	174	195	168	235
0	0	0	0	0	0	0	0	0	0	0	0	0	0	0	0	0	0	0	0	0	0	0	0	0	0	0	0	0	0	0	0	0	0	0	0	0	0	0	0	0	0	0	74	150	135	182	224	211	283
0	0	0	0	0	0	0	0	0	0	0	0	0	0	0	0	0	0	0	0	0	0	0	0	0	0	0	0	0	0	0	0	0	0	0	0	0	0	0	0	0	0	1	72	139	159	189	264	243	274
0	0	0	0	0	0	0	0	0	0	0	0	0	0	0	0	0	0	0	0	0	0	0	0	0	0	0	0	0	0	0	0	0	0	0	0	0	0	0	0	0	0	1	76	126	153	205	247	218	329
0	0	0	0	0	0	0	0	0	0	0	0	0	0	0	0	0	0	0	0	0	0	0	0	0	0	0	0	0	0	0	0	0	0	0	0	0	0	0	0	0	0	2	76	176	161	243	280	262	373
0	0	0	0	0	0	0	0	0	0	0	0	0	0	0	0	0	0	0	0	0	0	0	0	0	0	0	0	0	0	0	0	0	0	0	0	0	0	0	0	0	0	7	96	148	173	269	348	322	411
0	0	0	0	0	0	0	0	0	0	0	0	0	0	0	0	0	0	0	0	0	0	0	0	0	0	0	0	0	0	0	0	0	0	0	0	0	0	0	0	0	0	3	103	158	211	255	349	318	420
0	0	0	0	0	0	0	0	0	0	0	0	0	0	0	0	0	0	0	0	0	0	0	0	0	0	0	0	0	0	0	0	0	0	0	0	0	0	0	0	0	0	2	111	214	191	287	377	334	463
0	0	0	0	0	0	0	0	0	0	0	0	0	0	0	0	0	0	0	0	0	0	0	0	0	0	0	0	0	0	0	0	0	0	0	0	0	0	0	0	0	0	8	122	200	208	336	396	327	489
0	0	0	0	0	0	0	0	0	0	0	0	0	0	0	0	0	0	0	0	0	0	0	0	0	0	0	0	0	0	0	0	0	0	0	0	0	0	0	0	0	0	5	127	224	204	301	420	317	439
0	0	0	0	0	0	0	0	0	0	0	0	0	0	0	0	0	0	0	0	0	0	0	0	0	0	0	0	0	0	0	0	0	0	0	0	0	0	0	0	0	0	5	126	223	214	325	386	371	481
0	0	0	0	0	0	0	0	0	0	0	0	0	0	0	0	0	0	0	0	0	0	0	0	0	0	0	0	0	0	0	0	0	0	0	0	0	0	0	0	0	0	4	164	277	269	409	402	368	510
0	0	0	0	0	0	0	0	0	0	0	0	0	0	0	0	0	0	0	0	0	0	0	0	0	0	0	0	0	0	0	0	0	0	0	0	0	0	0	0	0	0	9	194	320	256	396	442	399	561
0	0	0	0	0	0	0	0	0	0	0	0	0	0	0	0	0	0	0	0	0	0	0	0	0	0	0	0	0	0	0	0	0	0	0	0	0	0	0	0	0	0	1	160	261	265	378	415	395	495
0	0	0	0	0	0	0	0	0	0	0	0	0	0	0	0	0	0	0	0	0	0	0	0	0	0	0	0	0	0	0	0	0	0	0	0	0	0	0	0	0	0	4	232	336	292	419	475	440	602
0	0	0	0	0	0	0	0	0	0	0	0	0	0	0	0	0	0	0	0	0	0	0	0	0	0	0	0	0	0	0	0	0	0	0	0	0	0	0	0	0	0	6	202	299	278	420	494	422	558
0	0	0	0	0	0	0	0	0	0	0	0	0	0	0	0	0	0	0	0	0	0	0	0	0	0	0	0	0	0	0	0	0	0	0	0	0	0	0	0	0	0	7	240	308	260	394	486	418	586
0	0	0	0	0	0	0	0	0	0	0	0	0	0	0	0	0	0	0	0	0	0	0	0	0	0	0	0	0	0	0	0	0	0	0	0	0	0	0	0	0	0	9	229	342	336	452	503	407	580
0	0	0	0	0	0	0	0	0	0	0	0	0	0	0	0	0	0	0	0	0	0	0	0	0	0	0	0	0	0	0	0	0	0	0	0	0	0	0	0	0	0	7	238	361	319	418	451	452	539
0	0	0	0	0	0	0	0	0	0	0	0	0	0	0	0	0	0	0	0	0	0	0	0	0	0	0	0	0	0	0	0	0	0	0	0	0	0	0	0	0	0	5	276	356	342	469	505	419	492
0	0	0	0	0	0	0	0	0	0	0	0	0	0	0	0	0	0	0	0	0	0	0	0	0	0	0	0	0	0	0	0	0	0	0	0	0	0	0	0	0	0	8	292	345	344	505	538	418	537
0	0	0	0	0	0	0	0	0	0	0	0	0	0	0	0	0	0	0	0	0	0	0	0	0	0	0	0	0	0	0	0	0	0	0	0	0	0	0	0	0	0	4	235	368	387	461	477	369	560
0	0	0	0	0	0	0	0	0	0	0	0	0	0	0	0	0	0	0	0	0	0	0	0	0	0	0	0	0	0	0	0	0	0	0	0	0	0	0	0	0	0	13	270	398	331	495	451	420	525
0	0	0	0	0	0	0	0	0	0	0	0	0	0	0	0	0	0	0	0	0	0	0	0	0	0	0	0	0	0	0	0	0	0	0	0	0	0	0	0	0	0	16	256	391	340	486	503	454	566
0	0	0	0	0	0	0	0	0	0	0	0	0	0	0	0	0	0	0	0	0	0	0	0	0	0	0	0	0	0	0	0	0	0	0	0	0	0	0	0	0	0	5	293	366	344	444	476	360	488
0	0	0	0	0	0	0	0	0	0	0	0	0	0	0	0	0	0	0	0	0	0	0	0	0	0	0	0	0	0	0	0	0	0	0	0	0	0	0	0	0	0	14	290	370	325	436	450	402	490
0	0	0	0	0	0	0	0	0	0	0	0	0	0	0	0	0	0	0	0	0	0	0	0	0	0	0	0	0	0	0	0	0	0	0	0	0	0	0	0	0	0	15	287	378	365	477	457	433	541
0	0	0	0	0	0	0	0	0	0	0	0	0	0	0	0	0	0	0	0	0	0	0	0	0	0	0	0	0	0	0	0	0	0	0	0	0	0	0	0	0	0	16	309	368	333	441	444	355	428
0	0	0	0	0	0	0	0	0	0	0	0	0	0	0	0	0	0	0	0	0	0	0	0	0	0	0	0	0	0	0	0	0	0	0	0	0	0	0	0	0	0	25	324	395	313	426	465	347	441
0	0	0	0	0	0	0	0	0	0	0	0	0	0	0	0	0	0	0	0	0	0	0	0	0	0	0	0	0	0	0	0	0	0	0	0	0	0	0	0	0	0	6	270	321	307	401	444	333	400
0	0	0	0	0	0	0	0	0	0	0	0	0	0	0	0	0	0	0	0	0	0	0	0	0	0	0	0	0	0	0	0	0	0	0	0	0	0	0	0	0	0	16	316	346	339	450	434	307	395
0	0	0	0	0	0	0	0	0	0	0	0	0	0	0	0	0	0	0	0	0	0	0	0	0	0	0	0	0	0	0	0	0	0	0	0	0	0	0	0	0	0	19	306	338	297	402	411	278	361
0	0	0	0	0	0	0	0	0	0	0	0	0	0	0	0	0	0	0	0	0	0	0	0	0	0	0	0	0	0	0	0	0	0	0	0	0	0	0	0	0	0	15	318	385	319	425	442	314	420
0	0	0	0	0	0	0	0	0	0	0	0	0	0	0	0	0	0	0	0	0	0	0	0	0	0	0	0	0	0	0	0	0	0	0	0	0	0	0	0	0	0	20	295	395	323	413	381	323	381
0	0	0	0	0	0	0	0	0	0	0	0	0	0	0	0	0	0	0	0	0	0	0	0	0	0	0	0	0	0	0	0	0	0	0	0	0	0	0	0	0	0	16	281	302	286	366	343	288	332
0	0	0	0	0	0	0	0	0	0	0	0	0	0	0	0	0	0	0	0	0	0	0	0	0	0	0	0	0	0	0	0	0	0	0	0	0	0	0	0	0	0	23	277	348	290	380	369	307	396
0	0	0	0	0	0	0	0	0	0	0	0	0	0	0	0	0	0	0	0	0	0	0	0	0	0	0	0	0	0	0	0	0	0	0	0	0	0	0	0	0	0	17	289	382	312	404	401	314	365
0	0	0	0	0	0	0	0	0	0	0	0	0	0	0	0	0	0	0	0	0	0	0	0	0	0	0	0	0	0	0	0	0	0	0	0	0	0	0	0	0	0	18	328	369	276	347	344	297	323
0	0	0	0	0	0	0	0	0	0	0	0	0	0	0	0	0	0	0	0	0	0	0	0	0	0	0	0	0	0	0	0	0	0	0	0	0	0	0	0	0	0	22	302	380	320	377	344	278	381
0	0	0	0	0	0	0	0	0	0	0	0	0	0	0	0	0	0	0	0	0	0	0	0	0	0	0	0	0	0	0	0	0	0	0	0	0	0	0	0	0	0	28	332	362	344	341	319	323	369
0	0	0	0	0	0	0	0	0	0	0	0	0	0	0	0	0	0	0	0	0	0	0	0	0	0	0	0	0	0	0	0	0	0	0	0	0	0	0	0	0	0	21	297	331	271	306	346	263	322
0	0	0	0	0	0	0	0	0	0	0	0	0	0	0	0	0	0	0	0	0	0	0	0	0	0	0	0	0	0	0	0	0	0	0	0	0	0	0	0	0	0	29	297	341	246	353	352	255	312
0	0	0	0	0	0	0	0	0	0	0	0	0	0	0	0	0	0	0	0	0	0	0	0	0	0	0	0	0	0	0	0	0	0	0	0	0	0	0	0	0	0	26	293	332	264	344	352	255	316
0	0	0	0	0	0	0	0	0	0	0	0	0	0	0	0	0	0	0	0	0	0	0	0	0	0	0	0	0	0	0	0	0	0	0	0	0	0	0	0	0	0	21	293	334	241	294	315	226	284
0	0	0	0	0	0	0	0	0	0	0	0	0	0	0	0	0	0	0	0	0	0	0	0	0	0	0	0	0	0	0	0	0	0	0	0	0	0	0	0	0	0	48	328	302	282	335	348	259	282
0	0	0	0	0	0	0	0	0	0	0	0	0	0	0	0	0	0	0	0	0	0	0	0	0	0	0	0	0	0	0	0	0	0	0	0	0	0	0	0	0	0	21	329	333	222	299	319	276	299
0	0	0	0	0	0	0	0	0	0	0	0	0	0	0	0	0	0	0	0	0	0	0	0	0	0	0	0	0	0	0	0	0	0	0	0	0	0	0	0	0	0	27	307	292	260	332	351	248	301
0	0	0	0	0	0	0	0	0	0	0	0	0	0	0	0	0	0	0	0	0	0	0	0	0	0	0	0	0	0	0	0	0	0	0	0	0	0	0	0	0	0	38	301	323	264	322	306	255	284
0	0	0	0	0	0	0	0	0	0	0	0	0	0	0	0	0	0	0	0	0	0	0	0	0	0	0	0	0	0	0	0	0	0	0	0	0	0	0	0	0	0	33	293	321	248	341	293	212	271
0	0	0	0	0	0	0	0	0	0	0	0	0	0	0	0	0	0	0	0	0	0	0	0	0	0	0	0	0	0	0	0	0	0	0	0	0	0	0	0	0	0	37	290	273	246	300	272	210	249
0	0	0	0	0	0	0	0	0	0	0	0	0	0	0	0	0	0	0	0	0	0	0	0	0	0	0	0	0	0	0	0	0	0	0	0	0	0	0	0	0	0	20	284	311	262	311	292	202	269
0	0	0	0	0	0	0	0	0	0	0	0	0	0	0	0	0	0	0	0	0	0	0	0	0	0	0	0	0	0	0	0	0	0	0	0	0	0	0	0	0	0	31	254	309	249	283	259	202	243
0	0	0	0	0	0	0	0	0	0	0	0	0	0	0	0	0	0	0	0	0	0	0	0	0	0	0	0	0	0	0	0	0	0	0	0	0	0	0	0	0	0	33	278	277	225	287	264	199	223
0	0	0	0	0	0	0	0	0	0	0	0	0	0	0	0	0	0	0	0	0	0	0	0	0	0	0	0	0	0	0	0	0	0	0	0	0	0	0	0	0	0	27	288	296	224	259	261	206	213
0	0	0	0	0	0	0	0	0	0	0	0	0	0	0	0	0	0	0	0	0	0	0	0	0	0	0	0	0	0	0	0	0	0	0	0	0	0	0	0	0	0	25	285	286	223	255	225	183	192
0	0	0	0	0	0	0	0	0	0	0	0	0	0	0	0	0	0	0	0	0	0	0	0	0	0	0	0	0	0	0	0	0	0	0	0	0	0	0	0	0	0	48	259	265	222	232	209	178	192
0	0	0	0	0	0	0	0	0	0	0	0	0	0	0	0	0	0	0	0	0	0	0	0	0	0	0	0	0	0	0	0	0	0	0	0	0	0	0	0	0	0	29	263	270	218	235	225	156	194
0	0	0	0	0	0	0	0	0	0	0	0	0	0	0	0	0	0	0	0	0	0	0	0	0	0	0	0	0	0	0	0	0	0	0	0	0	0	0	0	0	0	20	268	259	200	217	163	126	190
0	0	0	0	0	0	0	0	0	0	0	0	0	0	0	0	0	0	0	0	0	0	0	0	0	0	0	0	0	0	0	0	0	0	0	0	0	0	0	0	0	0	29	290	238	197	202	188	145	181
0	0	0	0	0	0	0	0	0	0	0	0	0	0	0	0	0	0	0	0	0	0	0	0	0	0	0	0	0	0	0	0	0	0	0	0	0	0	0	0	0	0	31	226	262	188	208	198	134	168
0	0	0	0	0	0	0	0	0	0	0	0	0	0	0	0	0	0	0	0	0	0	0	0	0	0	0	0	0	0	0	0	0	0	0	0	0	0	0	0	0	0	40	247	241	159	207	205	170	165
0	0	0	0	0	0	0	0	0	0	0	0	0	0	0	0	0	0	0	0	0	0	0	0	0	0	0	0	0	0	0	0	0	0	0	0	0	0	0	0	0	0	42	255	218	165	221	203	141	184
0	0	0	0	0	0	0	0	0	0	0	0	0	0	0	0	0	0	0	0	0	0	0	0	0	0	0	0	0	0	0	0	0	0	0	0	0	0	0	0	0	0	34	241	246	185	229	199	137	197
0	0	0	0	0	0	0	0	0	0	0	0	0	0	0	0	0	0	0	0	0	0	0	0	0	0	0	0	0	0	0	0	0	0	0	0	0	0	0	0	0	0	48	225	218	160	181	177	133	164
0	0	0	0	0	0	0	0	0	0	0	0	0	0	0	0	0	0	0	0	0	0	0	0	0	0	0	0	0	0	0	0	0	0	0	0	0	0	0	0	0	0	39	170	145	147	146	163	135	153
0	0	0	0	0	0	0	0	0	0	0	0	0	0	0	0	0	0	0	0	0	0	0	0	0	0	0	0	0	0	0	0	0	0	0	0	0	0	0	0	0	0	39	194	208	160	180	164	135	174
0	0	0	0	0	0	0	0	0	0	0	0	0	0	0	0	0	0	0	0	0	0	0	0	0	0	0	0	0	0	0	0	0	0	0	0	0	0	0	0	0	0	43	194	180	147	188	154	116	162
0	0	0	0	0	0	0	0	0	0	0	0	0	0	0	0	0	0	0	0	0	0	0	0	0	0	0	0	0	0	0	0	0	0	0	0	0	0	0	0	0	0	26	204	175	140	186	163	107	148
0	0	0	0	0	0	0	0	0	0	0	0	0	0	0	0	0	0	0	0	0	0	0	0	0	0	0	0	0	0	0	0	0	0	0	0	0	0	0	0	0	0	35	183	197	116	164	166	151	150
0	0	0	0	0	0	0	0	0	0	0	0	0	0	0	0	0	0	0	0	0	0	0	0	0	0	0	0	0	0	0	0	0	0	0	0	0	0	0	0	0	0	35	190	162	143	159	171	138	142
0	0	0	0	0	0	0	0	0	0	0	0	0	0	0	0	0	0	0	0	0	0	0	0	0	0	0	0	0	0	0	0	0	0	0	0	0	0	0	0	0	0	47	190	170	116	155	130	106	121
0	0	0	0	0	0	0	0	0	0	0	0	0	0	0	0	0	0	0	0	0	0	0	0	0	0	0	0	0	0	0	0	0	0	0	0	0	0	0	0	0	0	50	201	215	135	151	146	112	142
0	0	0	0	0	0	0	0	0	0	0	0	0	0	0	0	0	0	0	0	0	0	0	0	0	0	0	0	0	0	0	0	0	0	0	0	0	0	0	0	0	0	37	192	180	127	136	145	91	118
0	0	0	0	0	0	0	0	0	0	0	0	0	0	0	0	0	0	0	0	0	0	0	0	0	0	0	0	0	0	0	0	0	0	0	0	0	0	0	0	0	0	36	141	154	122	141	125	88	126
0	0	0	0	0	0	0	0	0	0	0	0	0	0	0	0	0	0	0	0	0	0	0	0	0	0	0	0	0	0	0	0	0	0	0	0	0	0	0	0	0	0	42	193	152	108	125	128	116	126
0	0	0	0	0	0	0	0	0	0	0	0	0	0	0	0	0	0	0	0	0	0	0	0	0	0	0	0	0	0	0	0	0	0	0	0	0	0	0	0	0	0	45	194	150	139	149	140	114	126
0	0	0	0	0	0	0	0	0	0	0	0	0	0	0	0	0	0	0	0	0	0	0	0	0	0	0	0	0	0	0	0	0	0	0	0	0	0	0	0	0	0	38	195	193	113	92	118	93	85
0	0	0	0	0	0	0	0	0	0	0	0	0	0	0	0	0	0	0	0	0	0	0	0	0	0	0	0	0	0	0	0	0	0	0	0	0	0	0	0	0	0	44	220	184	101	144	138	103	100
0	0	0	0	0	0	0	0	0	0	0	0	0	0	0	0	0	0	0	0	0	0	0	0	0	0	0	0	0	0	0	0	0	0	0	0	0	0	0	0	0	0	34	183	194	141	166	125	101	146
0	0	0	0	0	0	0	0	0	0	0	0	0	0	0	0	0	0	0	0	0	0	0	0	0	0	0	0	0	0	0	0	0	0	0	0	0	0	0	0	0	0	50	201	190	108	168	154	114	141
0	0	0	0	0	0	0	0	0	0	0	0	0	0	0	0	0	0	0	0	0	0	0	0	0	0	0	0	0	0	0	0	0	0	0	0	0	0	0	0	0	0	53	229	184	133	177	143	127	125
0	0	0	0	0	0	0	0	0	0	0	0	0	0	0	0	0	0	0	0	0	0	0	0	0	0	0	0	0	0	0	0	0	0	0	0	0	0	0	0	0	0	39	211	159	135	160	161	116	122
0	0	0	0	0	0	0	0	0	0	0	0	0	0	0	0	0	0	0	0	0	0	0	0	0	0	0	0	0	0	0	0	0	0	0	0	0	0	0	0	0	0	66	217	175	125	145	126	124	102
0	0	0	0	0	0	0	0	0	0	0	0	0	0	0	0	0	0	0	0	0	0	0	0	0	0	0	0	0	0	0	0	0	0	0	0	0	0	0	0	0	0	59	248	173	157	165	168	97	130
0	0	0	0	0	0	0	0	0	0	0	0	0	0	0	0	0	0	0	0	0	0	0	0	0	0	0	0	0	0	0	0	0	0	0	0	0	0	0	0	0	0	53	250	215	158	184	166	118	122
0	0	0	0	0	0	0	0	0	0	0	0	0	0	0	0	0	0	0	0	0	0	0	0	0	0	0	0	0	0	0	0	0	0	0	0	0	0	0	0	0	0	44	297	241	142	175	156	103	117
0	0	0	0	0	0	0	0	0	0	0	0	0	0	0	0	0	0	0	0	0	0	0	0	0	0	0	0	0	0	0	0	0	0	0	0	0	0	0	0	0	0	53	287	234	194	175	165	121	125
0	0	0	0	0	0	0	0	0	0	0	0	0	0	0	0	0	0	0	0	0	0	0	0	0	0	0	0	0	0	0	0	0	0	0	0	0	0	0	0	0	0	77	294	257	144	194	172	109	141
0	0	0	0	0	0	0	0	0	0	0	0	0	0	0	0	0	0	0	0	0	0	0	0	0	0	0	0	0	0	0	0	0	0	0	0	0	0	0	0	0	0	76	304	253	190	178	164	109	114
0	0	0	0	0	0	0	0	0	0	0	0	0	0	0	0	0	0	0	0	0	0	0	0	0	0	0	0	0	0	0	0	0	0	0	0	0	0	0	0	0	0	72	337	263	158	189	163	103	116
0	0	0	0	0	0	0	0	0	0	0	0	0	0	0	0	0	0	0	0	0	0	0	0	0	0	0	0	0	0	0	0	0	0	0	0	0	0	0	0	0	0	72	300	226	183	193	197	111	140
0	0	0	0	0	0	0	0	0	0	0	0	0	0	0	0	0	0	0	0	0	0	0	0	0	0	0	0	0	0	0	0	0	0	0	0	0	0	0	0	0	0	71	317	210	162	177	188	118	137
0	0	0	0	0	0	0	0	0	0	0	0	0	0	0	0	0	0	0	0	0	0	0	0	0	0	0	0	0	0	0	0	0	0	0	0	0	0	0	0	0	0	87	369	285	171	233	194	123	149
0	0	0	0	0	0	0	0	0	0	0	0	0	0	0	0	0	0	0	0	0	0	0	0	0	0	0	0	0	0	0	0	0	0	0	0	0	0	0	0	0	0	77	395	291	193	251	196	192	155
0	0	0	0	0	0	0	0	0	0	0	0	0	0	0	0	0	0	0	0	0	0	0	0	0	0	0	0	0	0	0	0	0	0	0	0	0	0	0	0	0	0	90	428	339	186	194	191	130	171
0	0	0	0	0	0	0	0	0	0	0	0	0	0	0	0	0	0	0	0	0	0	0	0	0	0	0	0	0	0	0	0	0	0	0	0	0	0	0	0	0	0	99	465	319	204	222	187	110	132
0	0	0	0	0	0	0	0	0	0	0	0	0	0	0	0	0	0	0	0	0	0	0	0	0	0	0	0	0	0	0	0	0	0	0	0	0	0	0	0	0	0	122	404	312	232	243	178	107	125
0	0	0	0	0	0	0	0	0	0	0	0	0	0	0	0	0	0	0	0	0	0	0	0	0	0	0	0	0	0	0	0	0	0	0	0	0	0	0	0	0	0	117	386	286	211	210	157	105	146
0	0	0	0	0	0	0	0	0	0	0	0	0	0	0	0	0	0	0	0	0	0	0	0	0	0	0	0	0	0	0	0	0	0	0	0	0	0	0	0	0	0	112	388	313	167	201	187	129	103
0	0	0	0	0	0	0	0	0	0	0	0	0	0	0	0	0	0	0	0	0	0	0	0	0	0	0	0	0	0	0	0	0	0	0	0	0	0	0	0	0	0	99	372	286	176	205	176	143	133
0	0	0	0	0	0	0	0	0	0	0	0	0	0	0	0	0	0	0	0	0	0	0	0	0	0	0	0	0	0	0	0	0	0	0	0	0	0	0	0	0	0	121	343	214	194	196	170	103	144
0	0	0	0	0	0	0	0	0	0	0	0	0	0	0	0	0	0	0	0	0	0	0	0	0	0	0	0	0	0	0	0	0	0	0	0	0	0	0	0	0	0	121	344	252	148	160	128	106	106
0	0	0	0	0	0	0	0	0	0	0	0	0	0	0	0	0	0	0	0	0	0	0	0	0	0	0	0	0	0	0	0	0	0	0	0	0	0	0	0	0	0	101	326	247	149	163	131	81	94
0	0	0	0	0	0	0	0	0	0	0	0	0	0	0	0	0	0	0	0	0	0	0	0	0	0	0	0	0	0	0	0	0	0	0	0	0	0	0	0	0	0	118	340	252	153	138	112	73	82
0	0	0	0	0	0	0	0	0	0	0	0	0	0	0	0	0	0	0	0	0	0	0	0	0	0	0	0	0	0	0	0	0	0	0	0	0	0	0	0	0	0	126	342	214	141	140	109	75	75
0	0	0	0	0	0	0	0	0	0	0	0	0	0	0	0	0	0	0	0	0	0	0	0	0	0	0	0	0	0	0	0	0	0	0	0	0	0	0	0	0	0	133	292	181	140	118	126	79	91
0	0	0	0	0	0	0	0	0	0	0	0	0	0	0	0	0	0	0	0	0	0	0	0	0	0	0	0	0	0	0	0	0	0	0	0	0	0	0	0	0	0	136	273	208	119	135	93	83	79
0	0	0	0	0	0	0	0	0	0	0	0	0	0	0	0	0	0	0	0	0	0	0	0	0	0	0	0	0	0	0	0	0	0	0	0	0	0	0	0	0	0	128	330	192	138	115	109	56	72
0	0	0	0	0	0	0	0	0	0	0	0	0	0	0	0	0	0	0	0	0	0	0	0	0	0	0	0	0	0	0	0	0	0	0	0	0	0	0	0	0	0	152	263	182	119	127	105	84	85
0	0	0	0	0	0	0	0	0	0	0	0	0	0	0	0	0	0	0	0	0	0	0	0	0	0	0	0	0	0	0	0	0	0	0	0	0	0	0	0	0	0	128	220	185	129	129	102	60	77
0	0	0	0	0	0	0	0	0	0	0	0	0	0	0	0	0	0	0	0	0	0	0	0	0	0	0	0	0	0	0	0	0	0	0	0	0	0	0	0	0	0	143	262	143	109	121	98	76	74
0	0	0	0	0	0	0	0	0	0	0	0	0	0	0	0	0	0	0	0	0	0	0	0	0	0	0	0	0	0	0	0	0	0	0	0	0	0	0	0	0	0	150	227	170	77	81	60	49	53
0	0	0	0	0	0	0	0	0	0	0	0	0	0	0	0	0	0	0	0	0	0	0	0	0	0	0	0	0	0	0	0	0	0	0	0	0	0	0	0	0	0	119	209	139	89	109	79	55	54
0	0	0	0	0	0	0	0	0	0	0	0	0	0	0	0	0	0	0	0	0	0	0	0	0	0	0	0	0	0	0	0	0	0	0	0	0	0	0	0	0	0	137	196	127	74	80	83	68	74
0	0	0	0	0	0	0	0	0	0	0	0	0	0	0	0	0	0	0	0	0	0	0	0	0	0	0	0	0	0	0	0	0	0	0	0	0	0	0	0	0	0	169	210	134	95	94	89	66	71
0	0	0	0	0	0	0	0	0	0	0	0	0	0	0	0	0	0	0	0	0	0	0	0	0	0	0	0	0	0	0	0	0	0	0	0	0	0	0	0	0	0	161	210	141	112	101	114	65	77
0	0	0	0	0	0	0	0	0	0	0	0	0	0	0	0	0	0	0	0	0	0	0	0	0	0	0	0	0	0	0	0	0	0	0	0	0	0	0	0	0	0	181	249	200	130	135	102	77	68
0	0	0	0	0	0	0	0	0	0	0	0	0	0	0	0	0	0	0	0	0	0	0	0	0	0	0	0	0	0	0	0	0	0	0	0	0	0	0	0	0	0	183	316	251	157	161	127	72	63
0	0	0	0	0	0	0	0	0	0	0	0	0	0	0	0	0	0	0	0	0	0	0	0	0	0	0	0	0	0	0	0	0	0	0	0	0	0	0	0	0	0	231	367	257	161	165	133	70	88
0	0	0	0	0	0	0	0	0	0	0	0	0	0	0	0	0	0	0	0	0	0	0	0	0	0	0	0	0	0	0	0	0	0	0	0	0	0	0	0	0	0	415	572	334	206	179	110	72	89
0	0	0	0	0	0	0	0	0	0	0	0	0	0	0	0	1	1	0	0	0	1	3	1	1	0	0	0	0	5	2	1	3	7	9	8	12	13	21	41	97	230	713	470	306	152	131	103	75	81
0	0	0	0	0	0	0	0	0	0	0	0	0	0	0	0	1	3	0	0	0	3	4	7	2	4	2	3	7	12	3	21	21	28	41	50	47	99	158	214	387	660	678	284	207	106	130	102	64	67
0	0	0	0	0	0	0	0	0	0	0	0	0	0	0	0	1	0	6	5	4	3	6	9	5	15	13	16	28	34	52	61	89	68	99	182	167	279	338	385	686	856	780	175	131	74	88	60	62	65
0	1	0	0	0	0	0	0	2	4	5	4	0	1	0	0	4	9	12	7	14	14	16	18	19	22	28	50	57	65	73	119	119	158	243	324	316	463	637	549	844	1121	916	138	128	109	96	76	57	58
0	2	0	2	2	4	5	5	2	1	0	0	2	3	5	1	7	3	1	6	5	20	27	31	23	44	39	76	77	103	100	155	224	242	359	464	438	727	841	797	1149	1345	1095	159	176	123	138	119	72	72
0	2	10	2	1	1	0	0	0	2	0	0	2	1	2	5	7	7	20	36	23	31	44	49	55	78	86	122	150	202	200	300	432	377	567	713	691	1027	1147	1037	1539	1850	1506	134	132	117	137	111	83	71
6	1	0	0	1	0	1	0	1	5	8	2	6	10	11	8	26	22	25	32	28	57	75	96	97	145	126	173	275	333	307	556	685	616	823	968	985	1374	1604	1514	2146	2634	1974	149	132	85	114	101	81	104
1	2	3	0	2	4	10	11	3	1	0	6	15	9	19	29	19	14	39	52	57	93	93	100	132	237	237	294	350	499	523	753	803	718	1177	1323	1275	1800	2080	1862	2514	2852	2002	159	152	128	187	188	91	98
0	5	3	1	13	3	9	13	14	16	21	18	30	33	33	34	64	70	69	81	96	145	175	205	190	311	288	458	594	739	654	960	1173	1035	1482	1722	1475	2059	2174	1894	2634	2949	1972	142	183	137	122	85	52	65
1	2	11	9	9	4	4	0	7	22	25	21	25	39	57	48	51	57	100	103	95	153	226	287	259	310	293	466	484	547	535	742	880	857	1161	1329	1178	1584	1723	1408	2000	2255	1548	104	80	61	64	57	43	51
2	5	4	2	5	5	6	7	6	9	10	12	18	31	38	25	50	44	63	81	69	87	96	133	103	154	163	290	313	344	327	473	557	499	720	783	645	788	845	818	1168	1371	1037	44	58	52	57	51	40	37
1	2	0	4	2	7	3	0	1	0	2	2	2	4	4	6	13	4	20	25	27	35	38	51	57	91	78	110	118	113	106	137	174	146	241	286	283	356	381	323	429	773	851	50	54	30	32	31	21	34
0	0	2	2	0	0	1	0	0	1	1	0	1	8	16	11	13	15	14	21	20	23	25	37	33	34	28	27	46	34	37	66	102	79	105	131	103	179	182	157	168	393	578	18	18	17	12	14	9	13
0	0	2	0	0	1	1	0	0	0	0	0	4	6	6	1	7	5	12	6	6	7	13	11	7	17	31	27	18	26	16	40	49	40	50	85	72	63	83	72	108	248	408	15	23	8	4	5	9	2
0	0	1	0	0	0	1	0	0	0	1	0	4	7	14	6	2	3	3	4	3	6	12	14	12	15	7	12	12	20	11	31	42	28	52	55	32	50	67	55	69	142	337	5	16	6	7	1	2	1
0	1	1	6	3	1	0	0	0	0	0	1	5	5	2	3	4	0	3	2	8	7	6	10	10	10	13	20	24	26	25	26	11	19	32	28	21	34	30	27	37	86	235	4	4	4	2	3	1	0
0	1	0	3	0	0	0	0	1	0	0	0	1	1	1	2	0	0	0	5	3	4	3	5	10	14	9	10	11	11	11	12	15	14	20	15	16	18	26	21	31	55	226	3	6	4	2	5	4	5
0	1	0	1	0	1	0	0	0	0	0	0	0	0	1	7	9	5	6	6	9	12	14	13	4	6	6	14	13	12	5	16	24	14	13	15	8	23	19	19	25	50	209	2	1	2	5	7	4	3
0	0	0	0	2	0	1	0	0	0	0	1	0	1	4	1	2	4	4	6	4	6	12	12	11	9	2	9	12	10	14	26	20	18	17	18	14	13	20	12	23	52	191	3	3	0	4	3	4	8
0	0	0	0	0	2	0	0	1	0	1	0	0	0	3	5	8	3	6	12	9	9	11	13	5	7	6	4	4	9	11	20	18	17	18	11	12	19	24	27	32	54	183	0	4	0	4	3	3	3
0	0	0	1	0	2	0	0	0	0	1	1	4	1	2	2	0	1	4	2	1	7	6	13	6	5	6	13	17	16	13	14	10	12	22	20	14	19	29	23	37	44	180	0	1	0	1	1	2	2
0	0	0	0	0	0	2	2	2	0	1	5	3	1	0	0	2	0	1	6	5	9	10	5	7	5	6	12	12	9	9	9	18	16	22	19	24	23	23	14	31	31	171	1	0	0	4	0	1	2
0	0	0	0	2	1	3	7	3	7	8	2	3	2	5	2	2	4	5	5	8	11	6	6	1	2	4	5	12	12	14	23	16	6	16	18	21	25	15	11	11	21	176	0	1	3	8	6	4	7
0	0	0	1	3	4	5	2	2	6	5	10	6	4	0	2	0	0	2	5	7	12	10	6	6	20	15	20	21	19	20	27	15	14	19	21	16	14	17	8	7	11	172	2	2	7	4	4	4	4
0	0	0	1	0	0	0	3	6	7	7	1	1	0	1	5	6	7	4	4	6	5	6	1	7	8	5	5	8	18	4	7	13	9	20	20	15	21	13	6	2	2	108	1	5	5	3	4	3	0
0	1	0	1	1	4	2	11	5	3	1	1	2	6	6	1	1	2	5	4	0	4	3	8	8	10	12	10	11	22	13	14	13	12	9	9	5	3	8	4	1	1	82	4	2	1	2	0	0	1
0	0	0	0	4	0	5	2	0	3	5	4	3	4	3	2	3	4	1	0	6	6	10	12	11	17	14	16	15	7	2	4	5	7	7	2	0	2	0	2	0	2	51	0	1	2	0	0	0	0
0	1	0	0	3	4	4	0	0	1	0	1	0	3	6	1	3	0	5	13	7	8	4	8	5	5	2	4	4	9	16	16	6	10	4	1	0	1	1	1	4	5	49	1	3	1	7	1	0	0
3	2	0	0	2	0	1	4	0	2	0	2	0	7	7	4	7	8	6	8	3	2	2	2	3	12	8	15	20	16	7	6	16	14	16	7	1	2	1	3	3	1	35	0	1	3	3	3	1	0
2	0	0	0	0	0	2	1	3	6	10	4	6	4	4	1	4	7	8	5	4	6	9	6	9	9	9	12	7	6	15	16	9	6	5	9	6	2	3	2	3	4	38	0	0	2	2	4	2	0
0	0	0	0	1	0	2	3	5	0	1	5	10	4	4	3	7	5	6	7	5	4	11	13	8	6	5	7	7	4	5	9	14	11	11	7	6	16	5	1	2	2	41	1	3	1	1	2	2	4
0	0	0	0	2	4	4	1	2	5	5	1	4	7	7	12	3	4	8	7	4	8	3	7	17	11	9	12	7	14	14	13	16	6	5	10	9	5	6	0	0	2	30	0	2	2	4	3	3	1
0	0	0	0	0	0	1	2	2	0	0	3	2	1	1	4	11	5	11	15	14	22	26	21	11	10	7	7	16	14	9	12	4	8	10	7	2	2	0	1	4	2	16	1	1	0	0	0	0	3
0	0	1	0	2	0	0	2	0	0	1	1	2	4	3	1	1	6	8	8	13	9	3	4	7	7	4	9	6	3	5	7	8	1	2	4	3	1	0	3	10	7	13	3	2	0	2	0	0	1
5	4	2	2	2	1	0	0	0	0	1	1	2	3	2	5	6	5	9	7	4	5	3	6	6	9	8	5	12	16	13	9	3	2	4	0	0	0	0	3	2	2	8	0	3	0	0	0	0	0
1	1	3	6	8	9	7	1	0	2	8	4	9	10	9	7	9	6	9	11	9	10	14	9	7	7	3	8	6	5	1	1	1	2	0	0	0	1	5	2	2	1	4	0	1	4	0	0	0	1
2	5	7	4	5	3	7	11	7	11	18	8	7	3	10	6	6	2	0	2	2	0	0	4	0	1	2	5	2	4	0	0	0	0	4	9	4	4	0	0	0	1	0	0	0	1	0	0	0	0
2	1	6	4	2	1	1	5	7	7	3	8	4	4	1	4	3	4	5	6	1	2	7	7	5	7	5	2	0	4	0	4	5	4	3	1	1	0	0	0	0	0	0	0	0	0	0	0	0	0
5	5	1	0	0	0	0	3	4	6	2	2	3	3	5	0	4	6	6	2	0	2	1	0	1	1	4	0	1	2	4	2	0	0	0	0	0	0	0	0	0	1	0	0	0	0	0	0	0	0
1	2	0	1	2	0	0	1	3	2	0	0	2	2	2	4	1	2	3	5	5	3	5	6	2	0	0	0	0	2	0	1	1	0	0	0	0	0	0	0	0	0	0	0	0	0	0	0	0	0
0	0	0	1	1	1	4	8	6	8	6	2	5	8	6	3	6	2	3	3	4	4	1	4	3	6	1	4	3	1	0	1	0	0	1	0	0	0	0	0	1	0	0	0	0	0	0	0	0	0
1	1	0	1	6	9	6	3	5	9	6	4	6	2	3	1	4	9	9	6	5	6	7	8	10	9	8	10	4	0	0	0	0	2	2	0	1	4	4	4	4	2	0	0	0	0	0	0	0	0
3	3	9	1	0	7	8	4	3	0	0	3	3	2	2	3	6	1	6	3	1	4	4	6	2	4	3	1	5	7	2	4	4	2	1	0	2	1	1	0	0	0	0	0	0	0	0	0	0	0
9	5	1	4	4	0	5	1	0	0	0	2	0	4	0	3	6	5	1	1	1	3	6	3	0	1	2	0	1	2	4	4	3	0	1	5	1	0	0	0	0	0	0	0	0	0	0	0	0	0
1	11	5	4	5	5	5	5	2	1	4	2	2	3	0	2	0	1	0	3	5	6	0	0	3	3	0	2	3	2	2	2	0	0	0	0	0	0	0	0	0	0	0	0	0	0	0	0	0	0
6	4	2	3	5	0	3	8	3	4	2	2	6	3	5	2	1	0	0	0	0	0	0	2	1	1	1	2	2	0	0	0	0	0	0	0	0	0	0	0	0	0	0	0	0	0	0	0	0	0
5	1	0	6	3	1	0	0	0	3	4	2	2	0	2	3	3	1	0	0	0	0	1	0	1	1	1	1	1	0	0	0	0	0	0	0	0	0	0	0	0	0	0	0	0	0	0	0	0	0
7	3	7	4	6	1	0	0	1	1	0	0	0	0	2	1	4	0	0	0	1	1	8	5	3	4	4	5	5	0	0	0	0	0	0	0	0	0	0	0	0	0	0	0	0	0	0	0	0	0
0	4	6	2	0	2	0	1	3	1	1	0	0	5	4	7	10	8	10	8	3	6	2	1	0	1	0	0	0	0	0	0	0	0	0	0	0	0	0	0	0	0	0	0	0	0	0	0	0	0
[truncated: 250 more columns]

## Sheet: supplementary fig.45b
0.1V			0.2V			0.3V			0.4V			0.5V			0.6V			0.7V
-6.96	24710		-6.96	29145		-6.987	126017		-6.987	82937		-6.987	47840		-7.2	118116		-7.147	77879
-6.933	26015		-6.933	30860		-6.96	128958		-6.96	83994		-6.96	47956		-7.173	118085		-7.12	78380
-6.906	25507		-6.906	30468		-6.933	127713		-6.933	81543		-6.933	46392		-7.146	114641		-7.093	76014
-6.88	27509		-6.88	32585		-6.907	134985		-6.907	85345		-6.907	48622		-7.12	120643		-7.067	78434
-6.853	28236		-6.853	33395		-6.88	138992		-6.88	85817		-6.88	48384		-7.093	120641		-7.04	78771
-6.826	28421		-6.826	33636		-6.853	135815		-6.853	83133		-6.853	46833		-7.066	115899		-7.013	75794
-6.8	30398		-6.8	36046		-6.827	144159		-6.827	86950		-6.827	48420		-7.04	120629		-6.987	78101
-6.773	31508		-6.773	37166		-6.8	146749		-6.8	87418		-6.8	48317		-7.013	120907		-6.96	77533
-6.746	30933		-6.746	36701		-6.773	143798		-6.773	83593		-6.773	46295		-6.986	116006		-6.933	74718
-6.72	33789		-6.72	39804		-6.747	151635		-6.747	86816		-6.747	47545		-6.96	119727		-6.907	76512
-6.693	34375		-6.693	40643		-6.72	154804		-6.72	86757		-6.72	47015		-6.933	119268		-6.88	76279
-6.666	34209		-6.666	40451		-6.693	150944		-6.693	83134		-6.693	45252		-6.906	114843		-6.853	72779
-6.64	36415		-6.64	43150		-6.667	158629		-6.667	86215		-6.667	46201		-6.88	117915		-6.827	74334
-6.613	37497		-6.613	44456		-6.64	161383		-6.64	85401		-6.64	46064		-6.853	116544		-6.8	73746
-6.586	37136		-6.586	43870		-6.613	156286		-6.613	82037		-6.613	43567		-6.826	112374		-6.773	69940
-6.56	39424		-6.56	46705		-6.587	164844		-6.587	83929		-6.587	45133		-6.8	115398		-6.747	71772
-6.533	40732		-6.533	48504		-6.56	166015		-6.56	83151		-6.56	44517		-6.773	114235		-6.72	70843
-6.506	39758		-6.506	47130		-6.533	161608		-6.533	79108		-6.533	42475		-6.746	109371		-6.693	67355
-6.48	42158		-6.48	50029		-6.507	168579		-6.507	80924		-6.507	43164		-6.72	112210		-6.667	68714
-6.453	43400		-6.453	51583		-6.48	169256		-6.48	79978		-6.48	42386		-6.693	110758		-6.64	68121
-6.426	44326		-6.426	52643		-6.453	169505		-6.453	78491		-6.453	41753		-6.666	108862		-6.613	66762
-6.4	43323		-6.4	51565		-6.427	163911		-6.427	74738		-6.427	39407		-6.64	103124		-6.587	63467
-6.373	45594		-6.373	54094		-6.4	170282		-6.4	75987		-6.4	39836		-6.613	105798		-6.56	64858
-6.346	44890		-6.346	53387		-6.373	162541		-6.373	72031		-6.373	37724		-6.586	99456		-6.533	61200
-6.32	47428		-6.32	56400		-6.347	169321		-6.347	73747		-6.347	38471		-6.56	102297		-6.507	62850
-6.293	47728		-6.293	56808		-6.32	168438		-6.32	72059		-6.32	37461		-6.533	100432		-6.48	61489
-6.266	47170		-6.266	56036		-6.293	160696		-6.293	67867		-6.293	35382		-6.506	95182		-6.453	58151
-6.24	49331		-6.24	58808		-6.267	167083		-6.267	68433		-6.267	36184		-6.48	97418		-6.427	58910
-6.213	49716		-6.213	59249		-6.24	165752		-6.24	66683		-6.24	35726		-6.453	96243		-6.4	57285
-6.186	48568		-6.186	57818		-6.213	158393		-6.213	63244		-6.213	33527		-6.426	90496		-6.373	54756
-6.16	50515		-6.16	60318		-6.187	162977		-6.187	63591		-6.187	34474		-6.4	92555		-6.347	55729
-6.133	51376		-6.133	61172		-6.16	161998		-6.16	62205		-6.16	33776		-6.373	90780		-6.32	53943
-6.106	48952		-6.106	58601		-6.133	153817		-6.133	58963		-6.133	32001		-6.346	85830		-6.293	51191
-6.08	51623		-6.08	61534		-6.107	158638		-6.107	59527		-6.107	32451		-6.32	87833		-6.267	52063
-6.053	51347		-6.053	61591		-6.08	156883		-6.08	58099		-6.08	31780		-6.293	86071		-6.24	51127
-6.026	49293		-6.026	59005		-6.053	149602		-6.053	54757		-6.053	29567		-6.266	81663		-6.213	48317
-6	51207		-6	61281		-6.027	153190		-6.027	55364		-6.027	30144		-6.24	83363		-6.187	49372
-5.973	51531		-5.973	61470		-6	150888		-6	54243		-6	30091		-6.213	82044		-6.16	48113
-5.946	49492		-5.946	59310		-5.973	142775		-5.973	50907		-5.973	28465		-6.186	77486		-6.133	45843
-5.92	51282		-5.92	61461		-5.947	145987		-5.947	51951		-5.947	29123		-6.16	79239		-6.107	46418
-5.893	51528		-5.893	61645		-5.92	143740		-5.92	51219		-5.92	28190		-6.133	77829		-6.08	45713
-5.866	48669		-5.866	58350		-5.893	135776		-5.893	47393		-5.893	26966		-6.106	72812		-6.053	43221
-5.84	50370		-5.84	60537		-5.867	138866		-5.867	48407		-5.867	27381		-6.08	74777		-6.027	43973
-5.813	49438		-5.813	59456		-5.84	135272		-5.84	47144		-5.84	27358		-6.053	73140		-6	42893
-5.786	47751		-5.786	57332		-5.813	126933		-5.813	44907		-5.813	26080		-6.026	69107		-5.973	40415
-5.76	49557		-5.76	59456		-5.787	129772		-5.787	45266		-5.787	26762		-6	70948		-5.947	41005
-5.733	48679		-5.733	58544		-5.76	126637		-5.76	44557		-5.76	26101		-5.973	69655		-5.92	39878
-5.706	46882		-5.706	56382		-5.733	119280		-5.733	42239		-5.733	24477		-5.946	66022		-5.893	37552
-5.68	48291		-5.68	57852		-5.707	120970		-5.707	42820		-5.707	25270		-5.92	67171		-5.867	37851
-5.653	47514		-5.653	57076		-5.68	118233		-5.68	42258		-5.68	24972		-5.893	65992		-5.84	36274
-5.626	44969		-5.626	54010		-5.653	112202		-5.653	39858		-5.653	23522		-5.866	62749		-5.813	34784
-5.6	46606		-5.6	56247		-5.627	113798		-5.627	40244		-5.627	24185		-5.84	63283		-5.787	34755
-5.573	46430		-5.573	55794		-5.6	111529		-5.6	40029		-5.6	23511		-5.813	62201		-5.76	33798
-5.546	43783		-5.546	52955		-5.573	104675		-5.573	37721		-5.573	22988		-5.786	58253		-5.733	32235
-5.52	45247		-5.52	54707		-5.547	105634		-5.547	38829		-5.547	23192		-5.76	58952		-5.707	32280
-5.493	45382		-5.493	54951		-5.52	103076		-5.52	38020		-5.52	22723		-5.733	57783		-5.68	31552
-5.466	43681		-5.466	52632		-5.493	98196		-5.493	35600		-5.493	22310		-5.706	54157		-5.653	29425
-5.44	44327		-5.44	53518		-5.467	99523		-5.467	36493		-5.467	22669		-5.68	55718		-5.627	30143
-5.413	44203		-5.413	53386		-5.44	97430		-5.44	35591		-5.44	22450		-5.653	54505		-5.6	29159
-5.386	41810		-5.386	50633		-5.413	92522		-5.413	33715		-5.413	21514		-5.626	51598		-5.573	27580
-5.36	43366		-5.36	52141		-5.387	94121		-5.387	34425		-5.387	22031		-5.6	52824		-5.547	27981
-5.333	41903		-5.333	50896		-5.36	92158		-5.36	34029		-5.36	22662		-5.573	51429		-5.52	27702
-5.306	40251		-5.306	48798		-5.333	86213		-5.333	32638		-5.333	20456		-5.546	49346		-5.493	26474
-5.28	41316		-5.28	49861		-5.307	87785		-5.307	33353		-5.307	20967		-5.52	50946		-5.467	27122
-5.253	41370		-5.253	49879		-5.28	86292		-5.28	32793		-5.28	20518		-5.493	50512		-5.44	27225
-5.226	39551		-5.226	48059		-5.253	80957		-5.253	31342		-5.253	19897		-5.466	48289		-5.413	25981
-5.2	40653		-5.2	49145		-5.227	83171		-5.227	32313		-5.227	20360		-5.44	50236		-5.387	26422
-5.173	40896		-5.173	49297		-5.2	81676		-5.2	31594		-5.2	20241		-5.413	49984		-5.36	26274
-5.146	38468		-5.146	46500		-5.173	76644		-5.173	30217		-5.173	19392		-5.386	47874		-5.333	25423
-5.12	39442		-5.12	47743		-5.147	79026		-5.147	30931		-5.147	19972		-5.36	49380		-5.307	25586
-5.093	38917		-5.093	47270		-5.12	77774		-5.12	30500		-5.12	19529		-5.333	49404		-5.28	25476
-5.066	37063		-5.066	44909		-5.093	73362		-5.093	29334		-5.093	18564		-5.306	47799		-5.253	24539
-5.04	37315		-5.04	45233		-5.067	74380		-5.067	30092		-5.067	19362		-5.28	49676		-5.227	24836
-5.013	37252		-5.013	45032		-5.04	73478		-5.04	29541		-5.04	19206		-5.253	49052		-5.2	24693
-4.986	35450		-4.986	43137		-5.013	69666		-5.013	27515		-5.013	18412		-5.226	47439		-5.173	23722
-4.96	36873		-4.96	44885		-4.987	71500		-4.987	28686		-4.987	18920		-5.2	49883		-5.147	24802
-4.933	36797		-4.933	44926		-4.96	70781		-4.96	28717		-4.96	18563		-5.173	49363		-5.12	24495
-4.906	34982		-4.906	42609		-4.933	67741		-4.933	27959		-4.933	17781		-5.146	46756		-5.093	23822
-4.88	36613		-4.88	44675		-4.907	69311		-4.907	28819		-4.907	18636		-5.12	48604		-5.067	24942
-4.853	35469		-4.853	43124		-4.88	67576		-4.88	28226		-4.88	18546		-5.093	48287		-5.04	24650
-4.826	34054		-4.826	41485		-4.853	64137		-4.853	27083		-4.853	17890		-5.066	47087		-5.013	24083
-4.8	34673		-4.8	42450		-4.827	65865		-4.827	27694		-4.827	18359		-5.04	48764		-4.987	24350
-4.773	34322		-4.773	41982		-4.8	65567		-4.8	27582		-4.8	17791		-5.013	48755		-4.96	24610
-4.746	32816		-4.746	39938		-4.773	62259		-4.773	26351		-4.773	16587		-4.986	47806		-4.933	23750
-4.72	34068		-4.72	41271		-4.747	64631		-4.747	27466		-4.747	17439		-4.96	50312		-4.907	24540
-4.693	34017		-4.693	41094		-4.72	63863		-4.72	26911		-4.72	17140		-4.933	50914		-4.88	24960
-4.666	31820		-4.666	38507		-4.693	60052		-4.693	26357		-4.693	16144		-4.906	49591		-4.853	24050
-4.64	32370		-4.64	39632		-4.667	61789		-4.667	27194		-4.667	16863		-4.88	52049		-4.827	25762
-4.613	32367		-4.613	39491		-4.64	61285		-4.64	26916		-4.64	16802		-4.853	53175		-4.8	26065
-4.586	30616		-4.586	37301		-4.613	58509		-4.613	25604		-4.613	16333		-4.826	52030		-4.773	25634
-4.56	31997		-4.56	38918		-4.587	60053		-4.587	27113		-4.587	16921		-4.8	53862		-4.747	27604
-4.533	31515		-4.533	38303		-4.56	60548		-4.56	26813		-4.56	16685		-4.773	54015		-4.72	28031
-4.506	29592		-4.506	36207		-4.533	57461		-4.533	25466		-4.533	16164		-4.746	53006		-4.693	27690
-4.48	30077		-4.48	36792		-4.507	58824		-4.507	26509		-4.507	16575		-4.72	55845		-4.667	29123
-4.453	29946		-4.453	36456		-4.48	57657		-4.48	26238		-4.48	16355		-4.693	56715		-4.64	29398
-4.426	29785		-4.426	35978		-4.453	58079		-4.453	25825		-4.453	16285		-4.666	57782		-4.613	30204
-4.4	28849		-4.4	34960		-4.427	55507		-4.427	24608		-4.427	15526		-4.64	56309		-4.587	29073
-4.373	29144		-4.373	35701		-4.4	56386		-4.4	25614		-4.4	16724		-4.613	59513		-4.56	30868
-4.346	28866		-4.346	35005		-4.373	56434		-4.373	25571		-4.373	16264		-4.586	60481		-4.533	31211
-4.32	27128		-4.32	32860		-4.347	54032		-4.347	24600		-4.347	15802		-4.56	58751		-4.507	30771
-4.293	28289		-4.293	34046		-4.32	55703		-4.32	25807		-4.32	16433		-4.533	62509		-4.48	32783
-4.266	27590		-4.266	33294		-4.293	55473		-4.293	25682		-4.293	16287		-4.506	64607		-4.453	33850
-4.24	25928		-4.24	31319		-4.267	52932		-4.267	24972		-4.267	15541		-4.48	62879		-4.427	33336
-4.213	26652		-4.213	32246		-4.24	54826		-4.24	25765		-4.24	16202		-4.453	67655		-4.4	36110
-4.186	26154		-4.186	31282		-4.213	53255		-4.213	25368		-4.213	16040		-4.426	69693		-4.373	37543
-4.16	24315		-4.16	29127		-4.187	50168		-4.187	24237		-4.187	15350		-4.4	68268		-4.347	37201
-4.133	25217		-4.133	30224		-4.16	51339		-4.16	24684		-4.16	15759		-4.373	72720		-4.32	40687
-4.106	24741		-4.106	29728		-4.133	51183		-4.133	24779		-4.133	15455		-4.346	74368		-4.293	41230
-4.08	23173		-4.08	27915		-4.107	48183		-4.107	23309		-4.107	15014		-4.32	72873		-4.267	41189
-4.053	23919		-4.053	29091		-4.08	49585		-4.08	23637		-4.08	15109		-4.293	76728		-4.24	44146
-4.026	23509		-4.026	28625		-4.053	48714		-4.053	23711		-4.053	15223		-4.266	77007		-4.213	44616
-4	22289		-4	27107		-4.027	45444		-4.027	21895		-4.027	14408		-4.24	75423		-4.187	44683
-3.973	22445		-3.973	27212		-4	47092		-4	22326		-4	14747		-4.213	78492		-4.16	47163
-3.946	20921		-3.946	25531		-3.973	44143		-3.973	21148		-3.973	14069		-4.186	75186		-4.133	45826
-3.92	21521		-3.92	26154		-3.947	44973		-3.947	21259		-3.947	14074		-4.16	78319		-4.107	48552
-3.893	20958		-3.893	25380		-3.92	44247		-3.92	20790		-3.92	13973		-4.133	78882		-4.08	48760
-3.866	19403		-3.866	23787		-3.893	42335		-3.893	19611		-3.893	13678		-4.106	75492		-4.053	47455
-3.84	19655		-3.84	24115		-3.867	43163		-3.867	19622		-3.867	13828		-4.08	78392		-4.027	49407
-3.813	19558		-3.813	24079		-3.84	42550		-3.84	19454		-3.84	13716		-4.053	78303		-4	49950
-3.786	19093		-3.786	23445		-3.813	40652		-3.813	18177		-3.813	13172		-4.026	74886		-3.973	48023
-3.76	19467		-3.76	23988		-3.787	41843		-3.787	18774		-3.787	13727		-4	77379		-3.947	50746
-3.733	18654		-3.733	23134		-3.76	40939		-3.76	18339		-3.76	13251		-3.973	76345		-3.92	49806
-3.706	18268		-3.706	22760		-3.733	40290		-3.733	17891		-3.733	13066		-3.946	75009		-3.893	50110
-3.68	17267		-3.68	21380		-3.707	37872		-3.707	16846		-3.707	12446		-3.92	71666		-3.867	47613
-3.653	17845		-3.653	22154		-3.68	38632		-3.68	17069		-3.68	12902		-3.893	72481		-3.84	48350
-3.626	16977		-3.626	20980		-3.653	38162		-3.653	17105		-3.653	12398		-3.866	70759		-3.813	48939
-3.6	15906		-3.6	19846		-3.627	35219		-3.627	16103		-3.627	11874		-3.84	66989		-3.787	45397
-3.573	16066		-3.573	20170		-3.6	35577		-3.6	15970		-3.6	12223		-3.813	67312		-3.76	46181
-3.546	15488		-3.546	19427		-3.573	35042		-3.573	15955		-3.573	11447		-3.786	65375		-3.733	46197
-3.52	14423		-3.52	18001		-3.547	32553		-3.547	14866		-3.547	10847		-3.76	61230		-3.707	42871
-3.493	14608		-3.493	18250		-3.52	33052		-3.52	15272		-3.52	11157		-3.733	60864		-3.68	42409
-3.466	13722		-3.466	17088		-3.493	30917		-3.493	14518		-3.493	10353		-3.706	57002		-3.653	40103
-3.44	13292		-3.44	16755		-3.467	30677		-3.467	14762		-3.467	10844		-3.68	56849		-3.627	40290
-3.413	12859		-3.413	16161		-3.44	30323		-3.44	14001		-3.44	10221		-3.653	53861		-3.6	38038
-3.386	11945		-3.386	14878		-3.413	28140		-3.413	13500		-3.413	9339		-3.626	50394		-3.573	35294
-3.36	12082		-3.36	14827		-3.387	28475		-3.387	13798		-3.387	9549		-3.6	50747		-3.547	35787
-3.333	11555		-3.333	14163		-3.36	27636		-3.36	12794		-3.36	9179		-3.573	47795		-3.52	33673
-3.306	10798		-3.306	13178		-3.333	25671		-3.333	12112		-3.333	8662		-3.546	44262		-3.493	31668
-3.28	10873		-3.28	13357		-3.307	25815		-3.307	12305		-3.307	8971		-3.52	44607		-3.467	32073
-3.253	9963		-3.253	12383		-3.28	24902		-3.28	11493		-3.28	8238		-3.493	41939		-3.44	30423
-3.226	9748		-3.226	11993		-3.253	23457		-3.253	11542		-3.253	7986		-3.466	41200		-3.413	29505
-3.2	8793		-3.2	10857		-3.227	21650		-3.227	10336		-3.227	7220		-3.44	38171		-3.387	27330
-3.173	8879		-3.173	10838		-3.2	21797		-3.2	9821		-3.2	6786		-3.413	37487		-3.36	26939
-3.146	8276		-3.146	10238		-3.173	20199		-3.173	9581		-3.173	6636		-3.386	36862		-3.333	26528
-3.12	7645		-3.12	9542		-3.147	18265		-3.147	8490		-3.147	5885		-3.36	34224		-3.307	24293
-3.093	7768		-3.093	9498		-3.12	17973		-3.12	7886		-3.12	5593		-3.333	33881		-3.28	24229
-3.066	7394		-3.066	8992		-3.093	16524		-3.093	7585		-3.093	5366		-3.306	32936		-3.253	23944
-3.04	6629		-3.04	8037		-3.067	14923		-3.067	6593		-3.067	4676		-3.28	30854		-3.227	21935
-3.013	6564		-3.013	7971		-3.04	14039		-3.04	6271		-3.04	4407		-3.253	30467		-3.2	21836
-2.986	5943		-2.986	7298		-3.013	12266		-3.013	5501		-3.013	3849		-3.226	28855		-3.173	20759
-2.96	5767		-2.96	7077		-2.987	11667		-2.987	5451		-2.987	3594		-3.2	28845		-3.147	20623
-2.933	5414		-2.933	6672		-2.96	10629		-2.96	4794		-2.96	3116		-3.173	27164		-3.12	19791
-2.906	4712		-2.906	5749		-2.933	8940		-2.933	4147		-2.933	2689		-3.146	25138		-3.093	18332
-2.88	4511		-2.88	5497		-2.907	8285		-2.907	3877		-2.907	2526		-3.12	25451		-3.067	18203
-2.853	4297		-2.853	5272		-2.88	7383		-2.88	3522		-2.88	2159		-3.093	23994		-3.04	17379
-2.826	3780		-2.826	4699		-2.853	6598		-2.853	3177		-2.853	2104		-3.066	22352		-3.013	15924
-2.8	3776		-2.8	4614		-2.827	6320		-2.827	3200		-2.827	1869		-3.04	21987		-2.987	15811
-2.773	3613		-2.773	4394		-2.8	5872		-2.8	2797		-2.8	1798		-3.013	20776		-2.96	15330
-2.746	3201		-2.746	3986		-2.773	5211		-2.773	2586		-2.773	1579		-2.986	19558		-2.933	14108
-2.72	3182		-2.72	3901		-2.747	5006		-2.747	2487		-2.747	1553		-2.96	19131		-2.907	14237
-2.693	3141		-2.693	3921		-2.72	4746		-2.72	2165		-2.72	1387		-2.933	17846		-2.88	13462
-2.666	3033		-2.666	3779		-2.693	4525		-2.693	2166		-2.693	1352		-2.906	17491		-2.853	12976
-2.64	2766		-2.64	3408		-2.667	3988		-2.667	1886		-2.667	1216		-2.88	15966		-2.827	11730
-2.613	2642		-2.613	3295		-2.64	3911		-2.64	1816		-2.64	1186		-2.853	15704		-2.8	11780
-2.586	2714		-2.586	3334		-2.613	3548		-2.613	1740		-2.613	1130		-2.826	15330		-2.773	11287
-2.56	2416		-2.56	3029		-2.587	3313		-2.587	1613		-2.587	1033		-2.8	14081		-2.747	10133
-2.533	2469		-2.533	3050		-2.56	3354		-2.56	1597		-2.56	1028		-2.773	13635		-2.72	10220
-2.506	2295		-2.506	2884		-2.533	3117		-2.533	1475		-2.533	974		-2.746	13304		-2.693	9739
-2.48	2184		-2.48	2761		-2.507	2859		-2.507	1283		-2.507	871		-2.72	12253		-2.667	8960
-2.453	2034		-2.453	2550		-2.48	2793		-2.48	1269		-2.48	879		-2.693	11971		-2.64	8846
-2.426	2033		-2.426	2518		-2.453	2708		-2.453	1276		-2.453	867		-2.666	11741		-2.613	8761
-2.4	1942		-2.4	2368		-2.427	2328		-2.427	1178		-2.427	839		-2.64	10904		-2.587	8020
-2.373	2049		-2.373	2533		-2.4	2395		-2.4	1093		-2.4	758		-2.613	10667		-2.56	8092
-2.346	2008		-2.346	2492		-2.373	2199		-2.373	1088		-2.373	754		-2.586	10734		-2.533	7733
-2.32	1794		-2.32	2332		-2.347	1927		-2.347	976		-2.347	681		-2.56	9693		-2.507	7155
-2.293	1825		-2.293	2314		-2.32	2008		-2.32	997		-2.32	741		-2.533	9575		-2.48	7020
-2.266	1801		-2.266	2257		-2.293	1784		-2.293	987		-2.293	668		-2.506	9828		-2.453	6687
-2.24	1639		-2.24	2057		-2.267	1668		-2.267	898		-2.267	567		-2.48	9106		-2.427	6203
-2.213	1669		-2.213	2085		-2.24	1677		-2.24	886		-2.24	544		-2.453	8791		-2.4	6220
-2.186	1693		-2.186	2116		-2.213	1643		-2.213	827		-2.213	579		-2.426	8998		-2.373	6351
-2.16	1547		-2.16	1895		-2.187	1493		-2.187	807		-2.187	553		-2.4	8347		-2.347	5710
-2.133	1441		-2.133	1827		-2.16	1571		-2.16	787		-2.16	538		-2.373	8174		-2.32	5845
-2.106	1418		-2.106	1753		-2.133	1322		-2.133	733		-2.133	511		-2.346	7969		-2.293	5581
-2.08	1439		-2.08	1809		-2.107	1328		-2.107	792		-2.107	516		-2.32	8090		-2.267	5560
-2.053	1509		-2.053	1827		-2.08	1383		-2.08	730		-2.08	490		-2.293	7682		-2.24	5564
-2.026	1383		-2.026	1692		-2.053	1253		-2.053	727		-2.053	410		-2.266	7319		-2.213	5204
-2	1448		-2	1779		-2.027	1189		-2.027	686		-2.027	408		-2.24	7582		-2.187	5427
-1.973	1421		-1.973	1714		-2	1216		-2	626		-2	396		-2.213	7118		-2.16	5403
-1.946	1490		-1.946	1802		-1.973	1269		-1.973	575		-1.973	414		-2.186	6641		-2.133	5034
-1.92	1568		-1.92	1882		-1.947	1235		-1.947	594		-1.947	470		-2.16	6900		-2.107	4983
-1.893	1511		-1.893	1828		-1.92	1302		-1.92	569		-1.92	445		-2.133	6480		-2.08	4880
-1.866	1543		-1.866	1825		-1.893	1132		-1.893	523		-1.893	363		-2.106	6266		-2.053	4584
-1.84	1675		-1.84	2017		-1.867	1160		-1.867	521		-1.867	390		-2.08	6347		-2.027	4402
-1.813	1513		-1.813	1869		-1.84	1113		-1.84	498		-1.84	381		-2.053	5916		-2	4186
-1.786	1493		-1.786	1888		-1.813	1116		-1.813	526		-1.813	352		-2.026	5768		-1.973	4028
-1.76	1319		-1.76	1644		-1.787	1138		-1.787	451		-1.787	354		-2	5190		-1.947	3586
-1.733	1296		-1.733	1629		-1.76	1073		-1.76	424		-1.76	326		-1.973	5175		-1.92	3594
-1.706	1505		-1.706	1798		-1.733	1086		-1.733	477		-1.733	361		-1.946	4894		-1.893	3551
-1.68	1385		-1.68	1656		-1.707	933		-1.707	447		-1.707	323		-1.92	4505		-1.867	3145
-1.653	1346		-1.653	1620		-1.68	889		-1.68	489		-1.68	328		-1.893	4613		-1.84	3237
-1.626	1300		-1.626	1579		-1.653	859		-1.653	443		-1.653	332		-1.866	4461		-1.813	3098
-1.6	1175		-1.6	1442		-1.627	845		-1.627	383		-1.627	339		-1.84	3978		-1.787	2652
-1.573	1255		-1.573	1509		-1.6	899		-1.6	375		-1.6	346		-1.813	4039		-1.76	2793
-1.546	1273		-1.546	1535		-1.573	794		-1.573	383		-1.573	330		-1.786	3978		-1.733	2499
-1.52	1287		-1.52	1527		-1.547	838		-1.547	346		-1.547	291		-1.76	3439		-1.707	2211
-1.493	1285		-1.493	1511		-1.52	898		-1.52	336		-1.52	264		-1.733	3471		-1.68	2276
-1.466	1397		-1.466	1646		-1.493	962		-1.493	327		-1.493	271		-1.706	3398		-1.653	2207
-1.44	1325		-1.44	1567		-1.467	918		-1.467	302		-1.467	265		-1.68	3032		-1.627	1998
-1.413	1470		-1.413	1691		-1.44	984		-1.44	380		-1.44	277		-1.653	3157		-1.6	2124
-1.386	1579		-1.386	1824		-1.413	1073		-1.413	315		-1.413	306		-1.626	3117		-1.573	2030
-1.36	1537		-1.36	1741		-1.387	1079		-1.387	318		-1.387	313		-1.6	2958		-1.547	1985
-1.333	1645		-1.333	1899		-1.36	1068		-1.36	355		-1.36	298		-1.573	2978		-1.52	1906
-1.306	1665		-1.306	1933		-1.333	1174		-1.333	354		-1.333	321		-1.546	2986		-1.493	1783
-1.28	1731		-1.28	2009		-1.307	1249		-1.307	381		-1.307	302		-1.52	2900		-1.467	1681
-1.253	1859		-1.253	2202		-1.28	1333		-1.28	394		-1.28	333		-1.493	3000		-1.44	1713
-1.226	1974		-1.226	2335		-1.253	1309		-1.253	440		-1.253	324		-1.466	3012		-1.413	1669
-1.2	1904		-1.2	2283		-1.227	1290		-1.227	477		-1.227	374		-1.44	2945		-1.387	1563
-1.173	2258		-1.173	2755		-1.2	1373		-1.2	531		-1.2	413		-1.413	3123		-1.36	1588
-1.146	2198		-1.146	2807		-1.173	1402		-1.173	559		-1.173	397		-1.386	3278		-1.333	1496
-1.12	2139		-1.12	2626		-1.147	1341		-1.147	696		-1.147	406		-1.36	3072		-1.307	1453
-1.093	2415		-1.093	2948		-1.12	1471		-1.12	834		-1.12	439		-1.333	3200		-1.28	1471
-1.066	2418		-1.066	2932		-1.093	1616		-1.093	916		-1.093	458		-1.306	3401		-1.253	1472
-1.04	2546		-1.04	3095		-1.067	1572		-1.067	827		-1.067	454		-1.28	2975		-1.227	1369
-1.013	2700		-1.013	3248		-1.04	1632		-1.04	878		-1.04	507		-1.253	3334		-1.2	1613
-0.986	2731		-0.986	3255		-1.013	1665		-1.013	879		-1.013	510		-1.226	3338		-1.173	1550
-0.96	2638		-0.96	3213		-0.987	1712		-0.987	1024		-0.987	587		-1.2	3514		-1.147	1666
-0.933	2551		-0.933	3068		-0.96	1748		-0.96	1103		-0.96	573		-1.173	3682		-1.12	1761
-0.906	2433		-0.906	2929		-0.933	1854		-0.933	1163		-0.933	504		-1.146	3942		-1.093	1841
-0.88	2555		-0.88	3006		-0.907	1845		-0.907	1141		-0.907	510		-1.12	3985		-1.067	1774
-0.853	2629		-0.853	3101		-0.88	1846		-0.88	1233		-0.88	647		-1.093	4150		-1.04	1932
-0.826	2539		-0.826	2977		-0.853	1969		-0.853	1261		-0.853	588		-1.066	4131		-1.013	2244
-0.8	2597		-0.8	3035		-0.827	1944		-0.827	1302		-0.827	689		-1.04	3957		-0.987	2300
-0.773	2688		-0.773	3235		-0.8	1995		-0.8	1317		-0.8	720		-1.013	4196		-0.96	2378
-0.746	2697		-0.746	3202		-0.773	1918		-0.773	1364		-0.773	714		-0.986	4157		-0.933	2668
-0.72	2510		-0.72	2979		-0.747	1941		-0.747	1321		-0.747	634		-0.96	4256		-0.907	2628
-0.693	2532		-0.693	2981		-0.72	1868		-0.72	1271		-0.72	659		-0.933	4465		-0.88	2659
-0.666	2790		-0.666	3190		-0.693	1790		-0.693	1281		-0.693	634		-0.906	4631		-0.853	2839
-0.64	2525		-0.64	2957		-0.667	1628		-0.667	1135		-0.667	605		-0.88	4323		-0.827	2743
-0.613	2646		-0.613	3036		-0.64	1649		-0.64	1094		-0.64	636		-0.853	4287		-0.8	2631
-0.586	2440		-0.586	2781		-0.613	1712		-0.613	972		-0.613	587		-0.826	3920		-0.773	2552
-0.56	2280		-0.56	2641		-0.587	1547		-0.587	793		-0.587	531		-0.8	3603		-0.747	2305
-0.533	2287		-0.533	2735		-0.56	1557		-0.56	798		-0.56	486		-0.773	3599		-0.72	2228
-0.506	2281		-0.506	2704		-0.533	1521		-0.533	688		-0.533	503		-0.746	3103		-0.693	1929
-0.48	2245		-0.48	2744		-0.507	1421		-0.507	625		-0.507	414		-0.72	2921		-0.667	1769
-0.453	2527		-0.453	3012		-0.48	1516		-0.48	612		-0.48	396		-0.693	2876		-0.64	1681
-0.426	2465		-0.426	2838		-0.453	1488		-0.453	541		-0.453	339		-0.666	2686		-0.613	1561
-0.4	2715		-0.4	3280		-0.427	1665		-0.427	488		-0.427	348		-0.64	2625		-0.587	1451
-0.373	3170		-0.373	3797		-0.4	1779		-0.4	531		-0.4	425		-0.613	2625		-0.56	1363
-0.346	3564		-0.346	4140		-0.373	1989		-0.373	630		-0.373	378		-0.586	2365		-0.533	1424
-0.32	3995		-0.32	4545		-0.347	2098		-0.347	615		-0.347	375		-0.56	2303		-0.507	1156
-0.293	5693		-0.293	6376		-0.32	2600		-0.32	753		-0.32	476		-0.533	2121		-0.48	1253
-0.266	7319		-0.266	8583		-0.293	3504		-0.293	1077		-0.293	537		-0.506	2045		-0.453	1145
-0.24	10211		-0.24	12215		-0.267	4831		-0.267	1602		-0.267	719		-0.48	2045		-0.427	995
-0.213	14667		-0.213	17777		-0.24	7319		-0.24	2389		-0.24	1201		-0.453	2314		-0.4	1112
-0.186	19715		-0.186	24222		-0.213	9733		-0.213	3180		-0.213	1638		-0.426	2556		-0.373	1103
-0.16	24438		-0.16	29886		-0.187	12692		-0.187	4502		-0.187	2121		-0.4	2836		-0.347	1203
-0.133	36440		-0.133	44113		-0.16	17940		-0.16	5922		-0.16	2981		-0.373	3657		-0.32	1652
-0.106	50279		-0.106	60786		-0.133	23173		-0.133	8225		-0.133	3735		-0.346	4394		-0.293	1799
-0.08	67945		-0.08	83074		-0.107	30643		-0.107	10801		-0.107	4863		-0.32	5485		-0.267	2095
-0.053	101675		-0.053	124648		-0.08	45364		-0.08	16380		-0.08	6754		-0.293	7423		-0.24	2742
-0.026	144998		-0.026	182650		-0.053	67712		-0.053	21522		-0.053	8635		-0.266	9709		-0.213	3292
0	126524		0	173559		-0.027	96120		-0.027	29546		-0.027	11210		-0.24	12865		-0.187	4113
0.027	71420		0.027	94416		0	145730		0	43654		0	15772		-0.213	18328		-0.16	6044
0.054	48583		0.054	60775		0.027	173933		0.027	62535		0.027	23220		-0.186	25105		-0.133	8210
0.08	36735		0.08	44199		0.053	92887		0.053	81710		0.053	29839		-0.16	22781		-0.107	11936
0.107	29107		0.107	33962		0.08	63256		0.08	90026		0.08	38369		-0.133	28345		-0.08	19680
0.134	27935		0.134	31692		0.107	42712		0.107	57885		0.107	36258		-0.106	37132		-0.053	25448
0.16	27240		0.16	30883		0.133	29517		0.133	41215		0.133	11726		-0.08	43943		-0.027	33764
0.187	31193		0.187	35609		0.16	25739		0.16	30119		0.16	4435		-0.053	53935		0	40156
0.214	34916		0.214	40360		0.187	23965		0.187	19687		0.187	1902		-0.026	67766		0.027	39123
0.24	39967		0.24	47225		0.213	25628		0.213	10850		0.213	1073		0	73979		0.053	39113
0.267	45648		0.267	53482		0.24	33289		0.24	4818		0.24	782		0.027	63643		0.08	33587
0.294	49267		0.294	56645		0.267	41474		0.267	3062		0.267	593		0.054	42322		0.107	26000
0.32	45181		0.32	51760		0.293	51044		0.293	2719		0.293	584		0.08	30028		0.133	19589
0.347	36713		0.347	42371		0.32	66029		0.32	2876		0.32	566		0.107	23137		0.16	15758
0.374	30312		0.374	33600		0.347	63415		0.347	3230		0.347	606		0.134	15782		0.187	11895
0.4	26324		0.4	28569		0.373	51923		0.373	3289		0.373	805		0.16	10999		0.213	10011
0.427	27106		0.427	29312		0.4	56773		0.4	3189		0.4	835		0.187	9659		0.24	8586
0.454	27658		0.454	29827		0.427	68589		0.427	2408		0.427	752		0.214	9583		0.267	9287
0.48	27507		0.48	29783		0.453	86573		0.453	1460		0.453	797		0.24	11163		0.293	10060
0.507	26605		0.507	29317		0.48	129663		0.48	937		0.48	682		0.267	15479		0.32	13558
0.534	20178		0.534	21547		0.507	155423		0.507	686		0.507	654		0.294	20815		0.347	16702
0.56	13871		0.56	15039		0.533	82913		0.533	529		0.533	485		0.32	26798		0.373	20495
0.587	10943		0.587	11537		0.56	53545		0.56	526		0.56	508		0.347	34749		0.4	23532
0.614	8938		0.614	9400		0.587	37022		0.587	635		0.587	536		0.374	38172		0.427	25488
0.64	6355		0.64	6496		0.613	22915		0.613	947		0.613	504		0.4	38991		0.453	23291
0.667	5061		0.667	5221		0.64	18735		0.64	1178		0.64	647		0.427	33710		0.48	24303
0.694	2816		0.694	2885		0.667	16811		0.667	1338		0.667	837		0.454	28689		0.507	21905
0.72	1650		0.72	1706		0.693	16154		0.693	996		0.693	772		0.48	24693		0.533	22567
0.747	1128		0.747	1179		0.72	20730		0.72	823		0.72	925		0.507	26775		0.56	27105
0.774	681		0.774	717		0.747	24373		0.747	764		0.747	957		0.534	32963		0.587	34339
0.8	307		0.8	324		0.773	31001		0.773	731		0.773	791		0.56	40506		0.613	42110
0.827	298		0.827	325		0.8	37380		0.8	697		0.8	618		0.587	50011		0.64	53577
0.854	146		0.854	157		0.827	38122		0.827	571		0.827	575		0.614	58672		0.667	59208
0.88	45		0.88	46		0.853	22969		0.853	446		0.853	692		0.64	57839		0.693	59517
0.907	4		0.907	6		0.88	13955		0.88	548		0.88	619		0.667	54342		0.72	61550
0.934	0		0.934	0		0.907	7033		0.907	531		0.907	559		0.694	44409		0.747	58160
0.96	0		0.96	0		0.933	3206		0.933	676		0.933	540		0.72	37271		0.773	52465
0.987	0		0.987	0		0.96	2139		0.96	547		0.96	707		0.747	36340		0.8	54301
1.014	0		1.014	0		0.987	1669		0.987	522		0.987	942		0.774	37375		0.827	53381

## Sheet: supplementary fig.45c
0	0	0	0	0	0	0	0	0	0	0	0	0	0	0	0	0	0	0	0	0	0	0	0	0	0	0	0	0	0	0	0	0	0	0	0	0	0	0	0	0	0	0	0	0	0	0	0	0	0
0	0	0	0	0	0	0	0	0	0	0	0	0	0	0	0	0	0	0	0	0	0	0	0	0	0	0	0	0	0	0	0	0	0	0	0	0	0	0	0	0	0	0	0	0	0	0	0	0	0
0	0	0	0	0	0	0	0	0	0	0	0	0	0	0	0	0	0	0	0	0	0	0	0	0	0	0	0	0	0	0	0	0	0	0	0	0	0	0	0	0	0	0	0	0	0	0	0	0	0
0	0	0	0	0	0	0	0	0	0	0	0	0	0	0	0	0	0	0	0	0	0	0	0	0	0	0	0	0	0	0	0	0	0	0	0	0	0	0	0	0	0	0	0	0	0	0	0	0	0
0	0	0	0	0	0	0	0	0	0	0	0	0	0	0	0	0	0	0	0	0	0	0	0	0	0	0	0	0	0	0	0	0	0	0	0	0	0	0	0	0	0	0	0	0	0	0	0	0	0
0	0	0	0	0	0	0	0	0	0	0	0	0	0	0	0	0	0	0	0	0	0	0	0	0	0	0	0	0	0	0	0	0	0	0	0	0	0	0	0	0	0	0	0	0	0	0	0	0	0
0	0	0	0	0	0	0	0	0	0	0	0	0	0	0	0	0	0	0	0	0	0	0	0	0	0	0	0	0	0	0	0	0	0	0	0	0	0	0	0	0	0	0	0	0	0	0	0	0	0
0	0	0	0	0	0	0	0	0	0	0	0	0	0	0	0	0	0	0	0	0	0	0	0	0	0	0	0	0	0	0	0	0	0	0	0	0	0	0	0	0	0	0	0	0	0	0	0	0	0
0	0	0	0	0	0	0	0	0	0	0	0	0	0	0	0	0	0	0	0	0	0	0	0	0	0	0	0	0	0	0	0	0	0	0	0	0	0	0	0	0	0	0	0	0	0	0	0	0	0
0	0	0	0	0	0	0	0	0	0	0	0	0	0	0	0	0	0	0	0	0	0	0	0	0	0	0	0	0	0	0	0	0	0	0	0	0	0	0	0	0	0	0	0	0	0	0	0	0	0
0	0	0	0	0	0	0	0	0	0	0	0	0	0	0	0	0	0	0	0	0	0	0	0	0	0	0	0	0	0	0	0	0	0	0	0	0	0	0	0	0	0	0	0	0	0	0	0	0	0
0	0	0	0	0	0	0	0	0	0	0	0	0	0	0	0	0	0	0	0	0	0	0	0	0	0	0	0	0	0	0	0	0	0	0	0	0	0	0	0	0	0	0	0	0	0	0	0	0	0
0	0	0	0	0	0	0	0	0	0	0	0	0	0	0	0	0	0	0	0	0	0	0	0	0	0	0	0	0	0	0	0	0	0	0	0	0	0	0	0	0	0	0	0	0	0	0	0	0	0
0	0	0	0	0	0	0	0	0	0	0	0	0	0	0	0	0	0	0	0	0	0	0	0	0	0	0	0	0	0	0	0	0	0	0	0	0	0	0	0	0	0	0	0	0	0	0	0	0	0
0	0	0	0	0	0	0	0	0	0	0	0	0	0	0	0	0	0	0	0	0	0	0	0	0	0	0	0	0	0	0	0	0	0	0	0	0	0	0	0	0	0	0	0	0	0	0	0	0	0
0	0	0	0	0	0	0	0	0	0	0	0	0	0	0	0	0	0	0	0	0	0	0	0	0	0	0	0	0	0	0	0	0	0	0	0	0	0	0	0	0	0	0	0	0	0	0	0	0	0
0	0	0	0	0	0	0	0	0	0	0	0	0	0	0	0	0	0	0	0	0	0	0	0	0	0	0	0	0	0	0	0	0	0	0	0	0	0	0	0	0	0	0	0	0	0	0	0	0	0
0	0	0	0	0	0	0	0	0	0	0	0	0	0	0	0	0	0	0	0	0	0	0	0	0	0	0	0	0	0	0	0	0	0	0	0	0	0	0	0	0	0	0	0	0	0	0	0	0	0
0	0	0	0	0	0	0	0	0	0	0	0	0	0	0	0	0	0	0	0	0	0	0	0	0	0	0	0	0	0	0	0	0	0	0	0	0	0	0	0	0	0	0	0	0	0	0	0	0	0
0	0	0	0	0	0	0	0	0	0	0	0	0	0	0	0	0	0	0	0	0	0	0	0	0	0	0	0	0	0	0	0	0	0	0	0	0	0	0	0	0	0	0	0	0	0	0	0	0	0
0	0	0	0	0	0	0	0	0	0	0	0	0	0	0	0	0	0	0	0	0	0	0	0	0	0	0	0	0	0	0	0	0	0	0	0	0	0	0	0	0	0	0	0	0	0	0	0	0	0
0	0	0	0	0	0	0	0	0	0	0	0	0	0	0	0	0	0	0	0	0	0	0	0	0	0	0	0	0	0	0	0	0	0	0	0	0	0	0	0	0	0	0	0	0	0	0	0	0	0
0	0	0	0	0	0	0	0	0	0	0	0	0	0	0	0	0	0	0	0	0	0	0	0	0	0	0	0	0	0	0	0	0	0	0	0	0	0	0	0	0	0	0	0	0	0	0	0	0	0
0	0	0	0	0	0	0	0	0	0	0	0	0	0	0	0	0	0	0	0	0	0	0	0	0	0	0	0	0	0	0	0	0	0	0	0	0	0	0	0	0	0	0	0	0	0	0	0	0	0
0	0	0	0	0	0	0	0	0	0	0	0	0	0	0	0	0	0	0	0	0	0	0	0	0	0	0	0	0	0	0	0	0	0	0	0	0	0	0	0	0	0	0	0	0	0	0	0	0	0
0	0	0	0	0	0	0	0	0	0	0	0	0	0	0	0	0	0	0	0	0	0	0	0	0	0	0	0	0	0	0	0	0	0	0	0	0	0	0	0	0	0	0	0	0	0	0	0	0	0
0	0	0	0	0	0	0	0	0	0	0	0	0	0	0	0	0	0	0	0	0	0	0	0	0	0	0	0	0	0	0	0	0	0	0	0	0	0	0	0	0	0	0	0	0	0	0	0	0	0
0	0	0	0	0	0	0	0	0	0	0	0	0	0	0	0	0	0	0	0	0	0	0	0	0	0	0	0	0	0	0	0	0	0	0	0	0	0	0	0	0	0	0	0	0	0	0	0	0	0
0	0	0	0	0	0	0	0	0	0	0	0	0	0	0	0	0	0	0	0	0	0	0	0	0	0	0	0	0	0	0	0	0	0	0	0	0	0	0	0	0	0	0	0	0	0	0	0	0	0
0	0	0	0	0	0	0	0	0	0	0	0	0	0	0	0	0	0	0	0	0	0	0	0	0	0	0	0	0	0	0	0	0	0	0	0	0	0	0	0	0	0	0	0	0	0	0	0	0	0
0	0	0	0	0	0	0	0	0	0	0	0	0	0	0	0	0	0	0	0	0	0	0	0	0	0	0	0	0	0	0	0	0	0	0	0	0	0	0	0	0	0	0	0	0	0	0	0	0	0
0	0	0	0	0	0	0	0	0	0	0	0	0	0	0	0	0	0	0	0	0	0	0	0	0	0	0	0	0	0	0	0	0	0	0	0	0	0	0	0	0	0	0	0	0	0	0	0	0	0
0	0	0	0	0	0	0	0	0	0	0	0	0	0	0	0	0	0	0	0	0	0	0	0	0	0	0	0	0	0	0	0	0	0	0	0	0	0	0	0	0	0	0	0	0	0	0	0	0	0
0	0	0	0	0	0	0	0	0	0	0	0	0	0	0	0	0	0	0	0	0	0	0	0	0	0	0	0	0	0	0	0	0	0	0	0	0	0	0	0	0	0	0	0	0	0	0	0	0	0
0	0	0	0	0	0	0	0	0	0	0	0	0	0	0	0	0	0	0	0	0	0	0	0	0	0	0	0	0	0	0	0	0	0	0	0	0	0	0	0	0	0	0	0	0	0	0	0	0	0
0	0	0	0	0	0	0	0	0	0	0	0	0	0	0	0	0	0	0	0	0	0	0	0	0	0	0	0	0	0	0	0	0	0	0	0	0	0	0	0	0	0	0	0	0	0	0	0	0	0
0	0	0	0	0	0	0	0	0	0	0	0	0	0	0	0	0	0	0	0	0	0	0	0	0	0	0	0	0	0	0	0	0	0	0	0	0	0	0	0	0	0	0	0	0	0	0	0	0	0
0	0	0	0	0	0	0	0	0	0	0	0	0	0	0	0	0	0	0	0	0	0	0	0	0	0	0	0	0	0	0	0	0	0	0	0	0	0	0	0	0	0	0	0	0	0	0	0	0	0
0	0	0	0	0	0	0	0	0	0	0	0	0	0	0	0	0	0	0	0	0	0	0	0	0	0	0	0	0	0	0	0	0	0	0	0	0	0	0	0	0	0	0	0	0	0	0	0	0	0
0	0	0	0	0	0	0	0	0	0	0	0	0	0	0	0	0	0	0	0	0	0	0	0	0	0	0	0	0	0	0	0	0	0	0	0	0	0	0	0	0	0	0	0	0	0	0	0	0	0
0	0	0	0	0	0	0	0	0	0	0	0	0	0	0	0	0	0	0	0	0	0	0	0	0	0	0	0	0	0	0	0	0	0	0	0	0	0	0	0	0	0	0	0	0	0	0	0	0	0
0	0	0	0	0	0	0	0	0	0	0	0	0	0	0	0	0	0	0	0	0	0	0	0	0	0	0	0	0	0	0	0	0	0	0	0	0	0	0	0	0	0	0	0	0	0	0	0	0	0
0	0	0	0	0	0	0	0	0	0	0	0	0	0	0	0	0	0	0	0	0	0	0	0	0	0	0	0	0	0	0	0	0	0	0	0	0	0	0	0	0	0	0	0	0	0	0	0	0	0
0	0	0	0	0	0	0	0	0	0	0	0	0	0	0	0	0	0	0	0	0	0	0	0	0	0	0	0	0	0	0	0	0	0	0	0	0	0	0	0	0	0	0	0	0	0	0	0	0	0
0	0	0	0	0	0	0	0	0	0	0	0	0	0	0	0	0	0	0	0	0	0	0	0	0	0	0	0	0	0	0	0	0	0	0	0	0	0	0	0	0	0	0	0	0	0	0	0	0	0
0	0	0	0	0	0	0	0	0	0	0	0	0	0	0	0	0	0	0	0	0	0	0	0	0	0	0	0	0	0	0	0	0	0	0	0	0	0	0	0	0	0	0	0	0	0	0	0	0	0
0	0	0	0	0	0	0	0	0	0	0	0	0	0	0	0	0	0	0	0	0	0	0	0	0	0	0	0	0	0	0	0	0	0	0	0	0	0	0	0	0	0	0	0	0	0	0	0	0	0
0	0	0	0	0	0	0	0	0	0	0	0	0	0	0	0	0	0	0	0	0	0	0	0	0	0	0	0	0	0	0	0	0	0	0	0	0	0	0	0	0	0	0	0	0	0	0	0	0	0
0	0	0	0	0	0	0	0	0	0	0	0	0	0	0	0	0	0	0	0	0	0	0	0	0	0	0	0	0	0	0	0	0	0	0	0	0	0	0	0	0	0	0	0	0	0	0	0	0	0
0	0	0	0	0	0	0	0	0	0	0	0	0	0	0	0	0	0	0	0	0	0	0	0	0	0	0	0	0	0	0	0	0	0	0	0	0	0	0	0	0	0	0	0	0	0	0	0	0	0
0	0	0	0	0	0	0	0	0	0	0	0	0	0	0	0	0	0	0	0	0	0	0	0	0	0	0	0	0	0	0	0	0	0	0	0	0	0	0	0	0	0	0	0	0	0	0	0	0	0
0	0	0	0	0	0	0	0	0	0	0	0	0	0	0	0	0	0	0	0	0	0	0	0	0	0	0	0	0	0	0	0	0	0	0	0	0	0	0	0	0	0	0	0	0	0	0	0	0	0
0	0	0	0	0	0	0	0	0	0	0	0	0	0	0	0	0	0	0	0	0	0	0	0	0	0	0	0	0	0	0	0	0	0	0	0	0	0	0	0	0	0	0	0	0	0	0	0	0	0
0	0	0	0	0	0	0	0	0	0	0	0	0	0	0	0	0	0	0	0	0	0	0	0	0	0	0	0	0	0	0	0	0	0	0	0	0	0	0	0	0	0	0	0	0	0	0	0	0	0
0	0	0	0	0	0	0	0	0	0	0	0	0	0	0	0	0	0	0	0	0	0	0	0	0	0	0	0	0	0	0	0	0	0	0	0	0	0	0	0	0	0	0	0	0	0	0	0	0	0
0	0	0	0	0	0	0	0	0	0	0	0	0	0	0	0	0	0	0	0	0	0	0	0	0	0	0	0	0	0	0	0	0	0	0	0	0	0	0	0	0	0	0	0	0	0	0	0	0	0
0	0	0	0	0	0	0	0	0	0	0	0	0	0	0	0	0	0	0	0	0	0	0	0	0	0	0	0	0	0	0	0	0	0	0	0	0	0	0	0	0	0	0	0	0	0	0	0	0	0
0	0	0	0	0	0	0	0	0	0	0	0	0	0	0	0	0	0	0	0	0	0	0	0	0	0	0	0	0	0	0	0	0	0	0	0	0	0	0	0	0	0	0	0	0	0	0	0	0	0
0	0	0	0	0	0	0	0	0	0	0	0	0	0	0	0	0	0	0	0	0	0	0	0	0	0	0	0	0	0	0	0	0	0	0	0	0	0	0	0	0	0	0	0	0	0	0	0	0	0
0	0	0	0	0	0	0	0	0	0	0	0	0	0	0	0	0	0	0	0	0	0	0	0	0	0	0	0	0	0	0	0	0	0	0	0	0	0	0	0	0	0	0	0	0	0	0	0	0	0
0	1	0	0	0	0	0	0	1	0	0	0	1	0	0	1	0	0	2	1	0	2	1	0	0	0	0	0	1	0	1	2	2	2	2	1	2	2	2	2	8	3	2	5	6	0	3	4	1	3
3	0	0	1	1	0	0	1	1	0	0	1	0	0	1	0	1	0	0	1	1	0	0	3	1	0	2	0	0	0	0	0	1	1	0	1	0	1	0	0	1	0	0	1	0	2	2	0	1	3
0	0	0	0	0	0	0	0	0	0	0	0	0	0	0	0	0	0	0	0	0	1	0	0	0	0	0	0	0	1	0	0	1	1	0	1	1	0	1	2	1	1	2	3	2	3	2	1	1	1
0	0	0	0	0	0	0	0	0	0	0	0	0	0	0	0	0	0	0	0	0	0	0	1	0	0	0	0	0	0	0	0	0	0	0	0	0	1	0	0	0	0	0	0	1	3	1	1	5	1
0	0	0	0	0	0	0	0	0	0	0	0	0	0	0	0	0	0	0	0	0	0	0	0	0	0	0	0	0	0	0	0	0	0	0	0	0	0	0	0	0	0	0	0	0	0	3	0	0	3
0	0	0	0	0	0	0	0	0	0	0	0	0	0	0	0	0	0	0	0	0	0	0	0	0	0	0	0	0	0	0	0	0	0	0	0	0	0	0	0	0	0	0	0	1	3	1	1	3	1
0	0	0	0	0	0	0	0	0	0	0	0	0	0	0	0	0	0	0	0	0	0	0	0	0	0	0	0	0	0	0	0	0	0	1	1	0	0	0	0	1	0	1	0	2	2	0	1	1	0
0	0	0	0	0	0	0	0	0	0	0	0	0	0	0	0	0	0	0	0	0	0	0	0	0	0	0	0	0	0	0	0	0	0	0	1	1	1	1	2	0	1	1	0	0	1	1	0	2	3
0	0	0	0	0	0	0	0	0	0	0	0	0	0	0	0	0	0	0	0	0	0	0	0	0	0	0	0	0	0	0	0	0	2	1	0	2	1	0	0	0	0	1	2	0	0	4	1	1	0
0	0	0	0	0	0	0	0	0	0	0	0	0	0	0	0	0	0	0	0	0	0	0	0	0	0	0	0	0	0	1	1	2	1	1	2	0	0	0	0	0	1	1	1	0	1	0	1	0	0
0	0	0	0	0	0	0	0	0	0	0	0	0	0	0	0	0	0	0	0	0	0	0	0	0	0	0	0	0	0	1	0	0	1	0	1	0	1	1	1	0	0	0	0	0	0	0	1	0	0
0	0	0	0	0	0	0	0	0	0	0	0	0	0	0	1	0	0	1	0	0	0	0	0	0	0	0	0	0	0	0	0	1	1	1	2	0	0	1	0	0	1	0	0	1	0	0	0	1	0
0	0	0	1	0	0	1	0	0	0	0	0	0	0	0	0	0	0	0	0	0	0	0	0	0	0	0	0	0	1	2	1	0	0	0	0	0	1	0	0	1	1	1	2	2	1	3	3	2	5
0	0	0	0	0	0	0	0	0	0	0	0	0	0	0	0	0	0	0	0	0	0	0	0	0	0	0	0	2	1	0	0	0	0	0	0	0	1	0	1	2	1	1	1	1	0	0	2	2	1
0	0	0	0	0	0	0	0	0	0	1	0	0	1	0	0	0	0	0	0	0	0	0	0	0	0	4	1	0	1	0	0	0	0	0	0	1	3	1	1	3	1	0	0	0	1	0	1	1	1
0	0	0	0	0	0	0	0	0	0	0	0	0	0	0	0	0	0	0	0	0	0	0	1	2	2	1	0	0	0	0	0	1	1	1	3	0	2	2	1	0	0	1	0	0	0	1	2	1	3
0	0	0	0	0	0	0	0	0	0	0	0	0	0	0	0	0	0	0	0	0	0	0	3	1	0	0	0	0	0	0	0	2	2	0	2	2	0	0	0	1	1	0	2	0	3	2	1	6	5
0	0	0	0	0	0	0	0	0	0	0	0	0	0	0	0	0	0	0	0	0	0	4	0	0	0	0	0	0	0	1	3	0	1	2	2	1	0	2	2	0	1	1	0	5	0	1	9	3	4
0	0	0	1	0	0	1	0	0	0	0	0	0	0	0	0	0	0	0	0	0	2	2	0	0	1	0	0	1	3	1	0	4	2	2	1	1	2	1	0	0	1	0	3	1	3	5	5	5	2
0	0	0	0	0	0	0	0	0	0	0	0	1	0	0	1	0	1	0	0	1	2	1	0	0	0	0	0	0	0	1	0	0	2	0	1	1	0	1	0	0	0	3	2	2	2	1	2	1	2
0	0	0	0	0	0	0	0	0	0	0	0	0	0	0	0	0	0	0	0	0	4	0	0	0	0	0	0	0	0	0	0	0	0	0	3	2	1	1	5	2	3	2	0	4	3	2	2	4	3
0	0	0	0	0	0	0	0	0	0	0	0	0	0	0	0	0	0	0	1	3	0	0	0	0	0	0	0	0	0	1	1	0	2	3	3	1	2	3	0	4	0	0	5	3	6	3	3	7	6
0	0	0	0	0	0	0	0	0	0	0	0	0	0	0	0	0	0	2	2	0	0	0	0	0	1	1	1	2	1	1	1	1	2	1	1	3	3	1	3	5	4	6	2	2	4	2	2	4	4
0	0	0	0	0	0	0	0	0	0	0	0	0	0	0	0	0	0	2	0	0	0	1	1	1	1	1	2	0	0	0	0	1	1	1	3	4	1	4	4	2	1	1	2	2	1	1	3	1	1
0	0	0	0	0	0	0	0	0	0	0	0	0	0	0	0	0	0	0	1	2	1	1	1	2	0	0	0	0	1	1	1	2	1	4	2	2	6	4	1	0	3	1	0	2	4	2	3	4	2
0	0	0	0	0	0	0	0	0	0	0	0	0	0	0	0	1	1	2	1	1	2	0	0	0	0	1	2	1	1	2	1	2	5	1	0	4	3	1	2	3	2	1	4	2	0	4	1	5	2
0	0	0	0	0	0	0	0	0	0	0	0	0	0	1	2	1	1	2	1	0	0	0	0	0	3	1	0	3	1	0	4	4	0	2	2	1	0	0	5	0	0	4	1	0	1	2	2	6	2
0	0	0	0	0	0	0	0	0	0	0	0	2	2	0	1	3	0	0	0	0	0	0	0	0	0	0	0	0	4	4	0	2	2	0	0	0	0	0	5	1	1	6	2	2	3	1	10	6	9
0	0	0	0	0	0	0	0	0	0	0	2	1	0	1	2	0	0	0	0	0	0	0	0	0	0	0	2	2	2	1	1	1	0	0	0	1	1	3	1	4	6	2	6	2	5	6	6	9	5
0	0	0	0	0	0	0	0	0	0	2	2	0	2	2	0	0	0	0	0	0	0	0	0	0	1	3	4	1	1	2	0	0	1	1	1	6	1	4	7	3	6	5	7	4	5	10	11	5	11
0	0	0	1	0	0	1	0	2	2	0	1	3	0	0	0	0	0	0	0	0	2	0	2	5	0	5	3	2	1	3	3	2	4	4	3	3	3	5	2	3	5	2	4	6	3	15	6	8	12
0	0	1	1	2	1	1	6	0	0	3	1	0	0	0	0	0	0	0	0	0	1	2	1	2	3	5	5	3	4	4	1	4	4	2	3	5	1	4	4	3	6	6	8	6	14	11	3	12	8
0	0	0	0	0	3	2	0	4	2	0	1	0	0	0	0	0	0	0	0	1	2	3	3	3	4	2	1	1	1	0	2	1	3	4	2	5	5	5	5	4	6	6	0	5	11	1	5	8	6
0	0	0	0	3	1	0	2	2	0	0	0	0	0	0	0	0	0	0	2	4	5	4	6	3	1	2	1	4	3	3	6	8	3	6	3	6	4	1	6	6	7	3	4	16	9	12	11	6	16
0	0	1	2	1	0	3	1	0	0	0	0	0	0	0	0	0	0	4	4	3	6	6	2	3	5	3	7	2	2	13	3	1	8	6	1	3	5	6	5	5	6	10	10	13	15	21	19	21	26
0	1	3	0	1	3	0	0	0	0	0	0	0	0	0	0	0	4	4	0	6	13	1	6	3	3	7	4	2	3	7	1	6	5	1	7	11	9	9	8	12	10	15	15	17	13	24	24	16	23
1	3	0	0	4	0	0	0	0	0	0	0	0	0	0	0	0	6	2	4	9	4	5	3	3	1	2	3	1	3	0	8	10	7	12	14	8	12	16	12	16	16	19	19	15	12	18	21	17	16
3	0	0	3	0	0	0	0	0	0	0	0	0	0	0	2	5	2	1	7	4	3	1	2	0	0	0	0	4	3	9	8	6	11	8	8	8	12	12	15	19	7	20	14	8	14	17	8	10	23
0	0	4	0	0	0	0	0	0	0	0	0	1	2	1	5	6	3	4	6	2	2	1	2	2	2	4	7	4	7	17	9	11	25	10	14	24	12	17	18	10	16	20	12	14	18	14	19	26	30
0	3	1	0	0	0	0	0	0	0	2	2	0	2	5	4	1	3	4	1	1	2	2	3	7	7	7	7	9	14	13	18	15	17	14	14	16	9	23	19	14	13	18	19	18	29	23	28	31	30
3	1	0	0	0	0	0	1	1	2	1	1	4	2	1	1	3	2	2	2	2	5	3	5	6	10	12	11	11	21	12	18	17	9	20	15	13	27	18	16	19	19	25	23	29	24	24	29	24	34
0	0	0	0	0	0	2	1	0	2	2	2	0	1	2	2	1	0	4	4	1	2	4	5	6	7	9	14	11	11	16	11	11	21	7	13	22	15	13	15	17	18	18	16	17	20	19	26	17	21
0	0	0	0	2	2	0	2	2	2	2	0	3	3	2	2	3	5	3	2	4	9	6	13	13	11	10	18	16	10	16	20	20	18	22	29	16	23	19	24	29	23	31	30	23	29	30	29	27	38
0	0	0	3	1	0	3	2	2	1	0	6	3	1	4	6	2	1	7	4	12	7	8	18	5	6	22	17	14	17	25	29	27	19	23	19	14	30	31	18	34	39	32	31	26	38	27	31	29	33
0	3	1	0	3	1	2	2	0	1	8	2	2	7	3	3	6	7	8	7	4	4	10	3	11	19	24	18	24	31	24	35	14	13	25	20	33	30	23	37	42	29	26	29	30	28	37	38	47	39
3	0	1	3	0	0	2	1	5	6	2	7	7	1	4	10	9	4	4	4	10	9	12	14	26	24	13	26	27	21	26	27	27	30	33	26	31	25	29	27	30	32	29	38	23	40	40	39	41	39
0	1	2	0	0	0	1	5	0	3	9	3	2	6	10	4	4	3	7	9	7	12	11	20	13	9	20	20	17	29	22	19	30	19	18	19	25	16	19	17	25	29	20	15	33	37	21	23	39	37
2	2	0	0	1	2	5	1	7	7	4	6	13	8	4	11	9	9	10	15	16	18	15	21	28	23	26	32	31	31	32	25	26	19	19	28	24	18	33	32	30	40	34	41	65	40	34	47	49	47
1	0	0	3	4	2	7	7	2	3	9	12	3	9	19	7	10	18	15	14	14	24	25	26	25	28	27	31	29	31	23	21	29	24	23	26	29	36	35	32	41	39	37	54	37	42	50	63	70	55
0	0	5	4	3	9	4	2	4	3	9	8	10	10	16	14	16	16	12	27	25	28	26	23	29	23	24	37	30	21	35	22	24	35	35	36	50	36	38	44	46	37	44	41	46	56	57	56	73	70
1	5	1	3	8	1	2	3	1	9	7	5	9	11	10	11	8	13	19	22	19	20	25	28	18	21	23	21	18	16	22	23	34	25	22	35	34	27	32	42	35	37	45	38	44	46	50	35	57	45
7	3	5	7	4	1	0	7	14	13	13	20	17	17	23	11	18	27	22	43	34	41	54	39	47	32	32	39	29	39	39	50	50	48	63	54	58	62	61	59	83	58	79	84	84	90	76	89	110	99
1	3	4	2	0	0	5	10	8	9	13	8	13	14	2	10	18	10	25	22	26	32	21	28	23	26	19	24	24	20	42	29	30	43	31	36	34	43	61	45	37	65	47	48	69	47	60	75	58	57
3	8	1	0	2	6	13	16	14	7	21	16	10	13	17	17	21	27	32	30	31	33	38	29	28	34	50	30	21	54	51	44	48	54	48	62	61	58	68	59	76	96	80	74	74	80	67	66	84	91
9	0	0	6	9	10	18	12	11	21	12	15	18	14	23	30	21	30	37	27	33	36	25	30	48	42	23	44	60	39	43	53	41	43	72	80	51	76	94	63	66	89	80	62	64	89	78	96	110	98
0	0	4	14	14	10	14	18	13	10	14	16	20	29	25	27	33	37	29	28	33	31	34	49	56	32	43	55	45	39	41	58	70	63	79	68	77	82	73	67	81	73	60	60	65	84	95	122	108	120
0	4	11	9	9	11	15	8	7	11	7	18	27	18	18	28	25	23	22	16	27	37	42	31	24	34	36	37	35	36	49	70	58	48	59	48	58	54	40	69	57	44	54	54	47	70	81	77	78	118
7	15	10	12	19	18	9	14	13	15	22	18	41	29	25	41	29	24	33	42	42	55	45	42	36	45	53	41	58	51	69	83	65	65	77	75	69	67	72	81	63	70	105	74	96	110	99	128	120	107
10	7	22	16	13	13	14	16	23	20	18	36	37	27	34	29	30	42	41	37	49	52	44	45	51	52	42	54	60	49	67	87	65	77	90	74	65	66	64	84	83	84	133	110	103	127	118	114	114	122
11	22	12	18	10	11	27	22	13	28	36	28	35	30	36	47	41	33	44	54	38	49	44	48	61	42	49	65	64	56	82	84	53	88	86	75	80	86	103	100	97	90	117	105	77	124	86	85	120	91
19	15	11	13	21	30	16	18	29	32	33	28	46	44	40	41	36	37	49	53	41	37	63	73	47	42	86	71	40	77	88	69	74	95	98	94	101	87	116	89	79	94	81	83	94	100	105	82	104	123
13	6	9	20	20	9	15	30	11	24	31	33	33	41	35	18	34	30	37	44	32	47	49	44	43	51	60	41	53	63	56	56	61	70	96	59	76	75	69	60	54	61	55	80	65	81	73	82	107	97
14	11	36	18	14	25	36	11	31	55	37	48	60	36	37	51	34	53	68	45	53	65	68	63	70	71	78	62	83	71	75	91	73	110	106	84	90	92	92	83	68	89	92	97	102	112	123	112	125	139
19	36	10	17	35	21	18	47	36	41	59	60	31	46	59	42	58	57	53	50	54	61	74	56	69	92	78	69	81	80	82	87	70	103	118	59	103	99	74	92	78	94	98	97	118	116	115	124	138	145
38	13	19	29	25	24	44	34	50	62	44	45	51	55	46	63	51	48	57	53	61	67	71	78	65	73	93	75	70	79	96	84	86	102	88	82	93	95	102	90	110	91	93	114	90	116	133	125	154	177
16	11	24	22	16	30	31	43	32	41	39	34	39	42	41	38	40	40	47	50	42	59	63	39	62	65	55	57	53	80	62	63	75	70	55	67	90	68	65	97	73	63	80	79	76	112	88	105	144	101
13	32	36	25	29	48	54	52	47	51	61	48	57	62	45	52	50	61	63	55	78	82	73	71	98	70	70	96	96	81	84	87	80	77	87	98	102	113	98	105	121	99	99	123	140	143	143	154	173	170
35	41	17	39	56	39	56	57	42	62	55	48	67	52	44	62	62	55	46	73	82	75	76	91	83	78	85	96	76	86	96	82	74	92	100	94	104	96	127	104	117	138	120	146	136	158	168	167	183	183
31	30	41	48	44	61	56	49	60	55	48	59	60	42	56	57	65	53	67	83	81	91	84	83	85	72	81	85	89	88	86	85	85	120	103	91	115	115	117	143	145	106	174	150	136	161	162	153	154	172
22	49	53	36	58	59	56	56	53	57	75	39	55	66	48	61	75	60	74	98	81	70	84	85	49	84	98	64	95	102	94	105	122	90	115	105	114	123	146	154	112	158	153	121	141	167	170	164	186	210
39	41	23	44	50	33	39	51	42	52	39	36	51	49	40	52	61	43	68	66	55	55	46	59	66	54	64	83	89	76	98	95	75	78	79	86	81	93	100	90	88	99	123	114	104	168	142	118	148	148
51	35	52	63	50	45	68	75	62	64	53	52	71	61	62	83	74	76	90	75	69	71	69	86	101	99	118	120	116	125	118	97	104	102	108	104	130	128	105	163	130	138	190	183	178	175	187	147	160	180
48	50	52	50	52	71	57	83	69	46	66	68	63	71	68	83	79	75	79	82	70	95	111	107	117	107	119	104	99	96	103	104	102	137	111	98	131	143	124	144	181	166	184	174	151	174	173	163	179	204
43	58	46	49	77	60	77	84	44	69	83	52	61	86	69	76	89	91	80	89	111	95	107	99	122	108	93	103	88	117	97	101	118	119	127	126	149	158	150	182	167	156	176	184	165	188	209	186	193	229
37	39	35	51	59	49	58	39	52	65	38	39	72	60	39	89	72	50	89	89	55	72	90	67	87	84	66	82	81	76	83	92	95	96	99	115	116	124	127	111	150	115	116	152	126	144	155	150	175	146
50	51	70	87	54	72	71	67	76	65	66	67	87	74	90	104	88	100	100	101	101	102	93	102	120	89	91	124	122	106	131	132	126	150	159	148	167	173	165	149	178	158	162	193	193	180	240	211	202	226
53	68	81	57	55	80	82	79	71	61	89	99	72	81	116	96	90	82	93	110	92	81	122	113	79	117	110	142	118	115	166	142	129	178	163	150	151	186	148	144	197	146	180	219	171	199	211	182	231	219
69	80	67	49	80	88	82	58	81	102	90	71	86	105	106	87	81	93	103	96	94	116	114	100	103	132	148	106	144	166	138	163	149	162	161	155	168	146	183	134	148	189	163	185	194	215	207	206	203	210
69	77	57	69	100	70	64	99	100	81	84	93	111	94	80	89	103	76	103	106	92	146	112	92	154	129	127	153	152	163	167	151	150	150	149	183	138	158	174	173	185	192	201	198	201	197	203	204	200	189
48	52	46	63	76	55	65	73	69	66	70	77	76	68	67	67	64	87	64	84	100	91	94	86	117	101	111	117	115	100	104	142	126	121	154	139	109	130	150	125	145	158	148	152	148	132	162	138	114	165
79	56	76	104	88	89	83	105	92	95	101	92	104	81	91	91	98	101	128	136	142	113	128	158	148	148	144	162	173	145	168	183	157	182	169	156	184	215	163	194	234	203	189	175	178	206	153	168	231	193
66	92	85	93	103	85	97	103	94	98	101	104	87	89	86	106	115	132	146	136	123	151	166	155	153	145	188	167	156	163	160	192	177	164	189	179	184	191	171	204	206	185	178	188	182	199	187	216	209	198
79	103	92	80	92	109	93	91	108	98	100	95	94	108	106	137	143	137	138	161	151	149	179	160	154	169	161	154	203	168	161	194	194	169	166	184	194	191	177	217	194	164	175	211	180	199	219	203	212	187
68	83	63	69	89	61	76	93	63	68	80	68	81	87	107	121	106	106	136	115	103	126	117	114	110	128	128	134	142	141	155	135	144	138	146	120	122	154	127	156	144	125	179	164	123	152	167	131	149	170
134	122	111	126	118	144	117	128	128	137	131	128	177	179	173	226	200	198	220	194	189	190	215	184	194	239	208	225	238	233	268	237	246	264	227	247	222	238	244	209	235	248	262	234	231	264	244	239	220	261
79	78	51	88	94	47	98	73	78	92	82	88	137	119	104	150	139	110	123	120	111	119	145	116	115	152	142	137	138	152	155	160	134	157	153	120	140	152	113	146	142	136	157	134	152	159	155	122	131	190
108	73	101	128	79	114	124	111	114	132	113	186	173	140	202	163	147	173	147	164	170	159	206	171	171	235	198	173	221	198	182	210	183	191	184	159	190	178	176	204	195	200	191	206	180	185	219	176	222	261
98	99	94	108	114	123	117	119	135	133	187	166	151	205	174	158	170	168	170	177	188	187	176	193	202	177	195	212	194	193	199	185	186	196	192	176	191	188	197	204	164	165	198	174	188	213	213	233	248	253
105	75	106	143	122	112	124	135	158	183	138	161	198	191	146	167	216	182	190	219	179	163	221	161	166	185	186	215	227	195	196	207	185	184	180	182	194	175	191	177	175	198	198	213	197	238	255	219	265	288
63	82	97	98	96	83	112	134	105	114	131	122	144	127	122	150	165	144	138	165	136	128	146	123	143	145	172	152	150	157	133	127	152	131	129	143	127	154	167	132	170	157	156	195	147	165	183	159	177	203
98	135	140	124	135	155	168	137	154	179	166	167	179	192	184	194	203	183	208	189	184	203	184	194	199	201	213	190	206	206	195	208	204	194	207	181	186	185	163	204	218	189	228	217	183	214	241	228	221	258
139	138	131	158	140	166	152	160	161	187	163	176	200	183	171	184	185	196	209	185	203	214	166	199	233	195	206	239	213	190	206	250	167	205	200	144	223	185	205	221	206	218	210	198	218	217	245	232	226	264
169	117	153	167	154	164	161	171	166	193	166	184	207	155	196	183	188	199	190	199	203	186	228	226	220	212	219	208	198	195	217	216	203	203	211	216	203	216	214	219	237	220	222	234	213	234	227	219	252	245
157	159	156	153	178	171	170	155	187	194	173	190	212	183	165	216	207	168	200	214	189	224	237	185	240	188	195	215	205	210	207	248	206	200	236	220	233	230	264	225	247	223	202	240	214	199	235	254	262	241
129	129	98	133	136	126	116	148	143	133	146	143	166	134	151	155	146	134	150	163	163	163	157	182	152	139	161	149	157	141	141	191	159	158	200	164	192	209	148	200	201	161	188	157	156	197	185	180	191	171
190	164	143	194	178	141	192	217	155	199	226	193	187	205	211	197	200	209	207	229	216	215	247	198	213	219	194	234	188	185	229	238	167	228	265	227	292	246	246	274	235	229	232	225	233	213	220	226	224	246
164	179	173	158	174	199	182	169	216	204	197	194	191	243	186	207	253	204	238	230	222	242	229	220	207	213	216	207	217	185	193	239	215	217	255	279	248	256	272	232	252	208	217	251	207	214	244	230	230	241
181	168	151	199	193	162	199	202	183	204	200	203	216	219	234	221	251	233	245	244	246	239	198	225	231	200	180	238	199	190	245	213	220	265	270	237	267	272	239	250	239	205	220	239	214	217	276	231	233	270
108	130	162	116	129	167	120	159	149	141	178	143	182	182	151	210	186	155	201	190	168	166	161	161	166	158	163	174	173	177	168	173	186	189	191	186	176	179	154	176	186	155	189	179	165	191	172	182	187	180
174	199	166	162	222	187	188	218	177	218	236	223	235	244	247	253	227	232	253	242	204	212	260	204	232	245	235	254	236	268	226	238	229	220	239	217	223	247	242	242	229	265	212	237	259	215	214	227	256	242
188	199	169	195	180	210	203	203	222	236	254	219	233	267	245	224	216	259	230	203	228	253	250	236	278	267	235	247	252	237	223	246	203	208	242	186	220	271	226	228	243	225	230	268	233	249	235	249	250	245
200	203	158	185	246	176	228	252	225	256	273	235	239	244	240	216	235	235	230	241	213	275	275	236	275	250	243	243	245	233	212	213	193	221	195	257	243	225	249	255	227	238	262	254	253	273	281	282	273	289
227	154	149	273	210	205	271	255	245	285	276	240	229	237	240	228	253	242	226	267	236	266	283	248	243	231	250	231	210	204	210	211	225	227	266	290	229	243	264	263	258	235	291	294	248	284	282	292	284	278
126	137	164	165	163	187	225	184	193	232	188	165	202	177	160	183	205	185	192	199	189	205	223	159	181	188	172	157	146	176	176	173	191	210	194	191	180	199	182	176	206	173	194	207	182	225	208	233	221	202
175	243	227	198	291	287	249	276	279	267	247	242	244	240	249	253	265	255	255	280	275	250	235	242	263	241	224	245	239	221	233	261	239	260	257	232	270	242	249	266	243	271	269	261	262	281	270	259	283	242
220	241	219	260	299	263	267	297	243	277	251	238	280	246	249	295	250	251	269	258	245	250	261	254	251	233	224	240	233	216	249	247	281	260	259	265	267	265	268	248	239	267	262	263	243	299	299	253	289	278
246	248	231	315	290	273	260	275	270	239	283	252	253	289	271	268	259	271	256	262	271	242	256	244	218	292	219	209	262	225	241	281	241	259	288	259	236	262	248	236	266	251	303	281	304	305	280	281	250	263
166	203	210	220	225	180	201	209	205	185	206	226	196	236	180	202	232	168	204	202	190	187	193	160	212	210	146	200	175	178	195	198	184	184	225	194	170	181	190	219	195	192	253	220	184	228	212	165	195	207
234	303	254	280	291	232	285	277	259	302	309	276	297	291	260	308	255	232	269	253	248	230	261	241	247	263	257	261	234	285	275	234	242	279	278	231	242	284	250	268	288	311	282	253	290	293	235	202	262	250
259	285	257	237	310	243	269	324	298	327	291	282	324	306	269	264	270	253	239	242	217	234	254	258	232	273	271	254	273	241	307	260	257	262	239	238	276	258	265	280	275	287	283	283	243	257	268	213	244	279
272	269	227	284	284	268	317	326	308	309	318	299	292	303	278	258	261	269	235	235	232	265	273	264	253	251	227	275	254	249	274	280	244	262	293	251	301	281	243	293	270	262	263	288	247	242	253	221	244	247
254	249	261	284	298	296	334	306	331	310	301	306	288	304	260	271	281	233	251	281	265	270	263	241	245	240	251	281	240	239	289	297	266	282	322	276	276	291	285	253	261	277	234	284	250	221	256	247	230	220
191	198	194	248	245	213	270	257	228	227	226	213	237	210	191	178	241	201	176	223	206	191	192	184	183	197	192	218	200	199	236	233	185	222	237	188	196	242	221	184	215	202	186	195	157	184	196	151	165	184
259	287	305	319	325	332	343	333	291	319	298	284	282	273	259	288	269	276	282	291	283	243	261	265	266	239	269	307	277	283	321	297	285	304	297	240	281	301	251	269	278	242	250	263	237	233	236	224	224	204
271	327	330	324	322	335	326	299	319	284	313	301	242	288	273	266	293	295	287	282	282	278	270	272	278	270	303	299	278	288	317	283	260	293	280	260	285	289	249	254	274	226	237	282	214	216	238	220	220	193
305	351	315	346	324	330	304	301	307	291	311	275	304	312	246	300	328	255	294	293	252	308	274	275	284	301	300	266	292	283	274	295	264	261	290	287	238	281	258	263	252	260	221	225	241	212	210	217	233	226
328	325	346	323	335	322	280	324	312	289	304	322	302	264	314	321	290	269	316	303	257	273	290	257	269	317	290	273	305	284	278	293	246	267	274	253	261	293	280	225	261	263	225	217	201	234	215	223	230	213
300	371	321	317	328	309	347	295	314	330	297	312	294	280	329	292	278	295	314	275	255	284	334	255	290	361	256	314	301	263	283	245	266	264	302	282	275	281	239	229	246	218	189	230	252	189	211	269	220	184
256	256	261	220	224	311	205	266	245	204	261	223	211	226	224	218	213	231	219	207	214	247	228	192	254	245	213	224	229	206	201	195	208	223	221	175	209	180	146	179	161	177	174	175	175	188	171	170	143	171
380	332	282	336	386	305	351	348	310	330	312	278	289	295	297	296	305	296	303	309	279	284	339	300	317	342	295	287	270	267	268	252	258	318	262	230	273	247	242	230	224	259	235	202	224	244	234	185	205	234
329	298	321	408	349	311	370	368	289	322	280	270	315	306	294	307	321	272	310	326	253	307	310	309	355	309	257	309	313	260	247	293	252	241	281	245	231	243	241	245	261	224	254	252	185	210	229	179	196	228
307	338	385	374	338	353	383	306	291	312	269	306	343	298	311	304	328	309	265	278	295	294	296	292	354	345	263	308	303	262	254	273	236	269	255	222	222	241	262	259	210	279	253	193	198	202	204	186	198	213
259	283	280	281	250	279	253	234	215	205	262	238	256	230	247	246	220	219	190	213	224	191	221	256	257	216	220	224	213	187	199	207	181	208	177	152	196	184	183	168	177	193	176	151	147	158	176	152	138	178
395	378	358	375	356	353	304	298	321	318	325	370	336	310	302	345	280	268	242	279	292	281	280	302	346	286	277	296	300	240	285	268	241	249	239	240	247	242	219	233	263	237	212	245	231	205	230	198	223	225
380	395	369	352	364	329	296	336	335	316	386	319	307	348	323	301	263	248	297	266	253	282	336	280	276	325	270	300	279	272	260	254	239	243	256	220	243	246	224	240	258	237	256	230	220	247	202	194	202	205
384	380	342	377	379	287	333	389	308	366	342	328	333	328	265	284	290	260	272	281	290	288	325	292	290	328	277	234	283	256	239	265	265	243	257	254	245	216	238	217	256	222	217	243	190	233	225	169	213	213
358	366	376	383	312	325	398	348	327	378	320	286	339	306	248	313	280	265	308	312	306	289	357	280	272	314	274	229	250	246	241	232	225	257	279	238	240	265	251	263	234	208	214	219	215	197	232	195	212	200
284	312	255	251	273	249	291	255	281	261	213	258	226	208	234	204	225	201	237	242	205	261	252	184	214	221	181	202	176	177	185	186	165	203	227	159	197	196	176	165	159	162	166	172	157	161	165	153	141	144
403	374	324	368	383	305	366	396	304	336	354	280	322	297	283	281	315	274	298	343	291	303	289	276	294	275	257	276	248	264	264	248	249	251	209	238	277	219	213	271	229	210	226	227	215	210	231	197	196	191
384	366	368	350	321	325	394	332	325	363	316	285	332	277	290	319	304	302	281	349	290	247	317	264	274	262	245	265	248	253	274	237	277	243	240	277	246	227	222	272	226	215	263	232	200	236	208	169	193	178
351	409	331	328	373	341	353	342	311	330	335	307	275	340	303	307	341	275	333	297	262	288	245	244	263	266	238	276	275	230	286	273	215	281	283	247	253	271	238	240	259	214	238	231	213	202	197	187	155	183
285	272	262	270	265	275	269	231	232	271	226	203	259	246	221	236	232	249	237	206	195	202	198	170	194	185	186	212	180	206	212	194	206	199	188	178	192	201	187	180	193	189	175	156	159	156	149	114	129	146
349	383	344	376	358	327	366	295	356	312	312	313	319	332	284	337	335	295	285	264	276	259	233	264	288	251	258	254	272	258	245	254	255	274	254	241	272	266	252	253	243	257	216	239	224	205	187	182	194	182
353	380	375	361	318	357	335	318	317	343	327	311	327	318	303	307	327	311	282	284	276	277	258	244	269	238	236	284	274	258	273	278	244	264	247	233	302	264	220	279	255	229	225	203	215	223	166	170	178	175
373	392	363	352	312	346	363	300	333	334	320	310	327	330	274	309	384	287	258	329	251	272	254	229	291	268	268	312	295	275	290	245	224	254	228	228	255	251	246	233	229	259	218	224	223	206	182	177	164	172
378	392	343	329	363	361	327	307	357	336	319	299	318	310	301	358	323	269	323	278	252	279	252	265	286	278	290	314	274	237	284	252	227	275	212	206	277	232	219	257	237	247	235	214	192	203	188	165	170	175
299	270	255	279	267	228	255	265	251	253	233	219	241	247	212	246	247	230	232	217	201	210	215	192	218	214	197	205	184	210	202	149	201	200	172	164	223	185	165	204	178	164	169	150	120	147	146	134	107	122
400	372	313	397	330	296	366	369	298	328	317	292	328	314	347	312	322	325	278	286	297	250	283	292	283	276	273	260	244	261	223	243	268	230	263	269	259	257	237	258	255	198	228	193	167	185	157	174	165	143
386	353	339	380	330	306	396	315	314	334	308	313	322	355	325	316	344	299	306	310	246	289	295	272	288	276	263	237	270	259	219	289	260	235	277	260	223	259	233	238	192	208	199	178	168	161	180	152	185	185
367	358	369	386	328	358	363	299	318	315	336	351	303	347	359	314	313	302	310	279	244	320	305	256	275	307	237	222	305	283	240	261	251	255	254	215	265	248	207	227	207	183	175	169	183	167	157	159	176	190
305	273	259	277	287	252	246	225	241	266	226	270	266	282	241	236	233	224	215	199	229	230	210	200	220	209	158	197	250	168	171	224	155	174	196	167	198	165	143	166	136	131	133	140	147	140	122	114	121	116
347	366	337	364	383	287	339	337	336	340	363	338	392	330	305	329	278	294	318	304	313	306	293	271	258	256	243	263	260	215	239	256	218	256	229	224	269	214	190	186	183	191	172	171	207	158	148	169	154	138
353	370	375	359	320	348	330	333	348	409	339	339	354	310	344	275	310	365	291	319	322	293	243	249	285	238	224	245	272	221	234	259	234	244	245	258	222	194	202	183	178	139	184	177	155	157	164	126	172	137
386	389	343	344	366	329	331	365	375	363	362	326	320	350	301	338	349	284	343	299	273	261	289	284	249	253	241	251	228	220	253	250	254	259	247	189	211	228	185	167	201	172	156	183	125	139	137	148	134	140
367	369	332	357	336	351	347	372	365	363	325	338	383	328	295	333	320	300	293	292	292	323	274	266	280	236	230	246	211	273	262	237	279	234	206	209	197	203	194	171	186	167	132	152	155	152	154	145	174	130
281	290	234	272	272	232	273	284	271	260	242	306	272	224	223	234	247	209	219	208	243	254	190	197	225	168	149	185	182	152	225	191	188	180	188	151	140	165	111	142	132	92	122	119	95	99	116	114	112	107
399	367	336	342	339	350	360	368	359	354	379	379	336	313	294	326	313	296	286	318	329	278	269	254	254	244	205	257	261	232	264	258	235	233	234	199	209	175	175	171	141	139	131	148	132	141	144	146	129	134
357	422	303	350	376	337	369	366	358	378	345	330	367	306	290	361	320	296	288	302	299	255	253	278	274	251	254	277	232	245	246	227	203	223	203	183	200	158	155	169	128	132	147	142	137	122	155	139	113	118
404	361	356	355	348	344	387	346	375	365	314	333	353	346	285	339	348	267	300	298	298	284	261	267	277	287	241	226	254	231	196	187	194	229	180	176	200	179	148	148	142	155	151	167	132	118	141	126	117	99
276	304	256	249	290	268	258	273	245	275	242	270	275	218	239	280	214	230	231	199	229	214	199	184	224	207	162	178	190	142	151	150	133	176	151	135	153	126	112	92	104	105	98	103	95	79	102	104	56	87
471	467	440	438	491	379	445	459	380	480	446	424	434	393	437	403	379	369	379	357	356	361	264	348	378	289	295	311	294	240	244	261	220	258	242	222	219	207	187	166	136	148	170	149	143	149	187	126	126	133
295	266	274	285	247	252	256	262	264	273	281	244	277	265	230	237	235	211	211	194	186	217	192	195	205	187	195	190	164	152	165	129	110	150	122	100	124	133	111	104	92	94	115	84	98	108	81	79	90	61
409	373	325	347	367	333	335	383	359	343	394	361	327	329	331	294	284	287	263	257	276	281	268	255	276	263	266	209	222	211	186	174	176	166	149	156	158	153	159	136	136	112	121	121	110	89	115	133	85	84
381	377	323	356	380	322	380	397	327	392	380	317	312	336	299	273	302	252	266	295	284	283	260	255	273	246	219	213	214	190	209	181	197	189	149	177	161	130	137	122	104	117	121	116	95	118	102	89	92	80
392	341	371	397	341	334	431	403	321	384	369	298	322	324	262	274	275	256	300	304	256	271	267	227	238	222	228	199	203	213	211	201	187	186	156	157	133	115	146	105	123	130	128	121	88	85	102	83	55	79
271	289	284	265	261	318	312	250	281	302	231	229	261	227	179	199	216	183	210	201	194	199	198	177	177	187	162	168	155	146	163	122	129	112	103	89	101	119	76	94	102	87	86	74	70	77	70	49	61	51
407	408	322	391	396	397	367	359	387	357	302	347	328	264	250	263	264	236	272	265	260	288	254	258	267	209	242	226	160	209	177	160	144	142	153	136	116	126	131	117	118	117	103	100	88	103	93	61	70	82
393	348	405	401	361	361	422	381	301	345	351	303	262	269	235	289	239	255	304	285	291	267	259	244	249	224	201	191	195	169	177	155	124	137	135	119	124	121	128	99	137	108	112	95	96	83	89	82	58	90
369	426	397	340	405	401	366	343	358	301	309	291	241	282	275	258	262	260	306	298	232	280	261	245	234	213	188	200	174	132	165	142	125	125	142	135	137	122	125	108	125	116	99	117	105	90	68	94	75	63
418	420	363	400	418	352	364	374	274	286	347	266	234	335	265	229	328	271	238	276	251	266	264	237	221	201	196	161	140	144	152	148	127	149	151	133	124	139	112	124	127	100	104	90	77	70	88	73	53	74
308	293	314	287	288	268	253	248	209	249	231	168	249	228	141	235	253	152	194	228	195	175	208	164	138	161	123	128	123	110	123	98	88	112	99	71	96	117	87	88	91	71	69	63	61	53	59	52	42	39
411	444	392	384	364	356	309	322	316	284	287	277	313	249	256	319	281	249	286	279	250	251	229	231	178	184	183	181	157	137	149	141	129	147	130	119	145	119	109	125	91	83	74	83	76	65	59	57	61	40
452	414	370	390	377	325	289	330	311	257	284	318	250	286	306	299	278	263	280	269	254	202	230	210	181	201	180	170	170	132	142	150	133	142	155	129	124	107	93	88	74	66	87	71	58	56	45	54	52	36
409	406	389	374	332	314	327	297	289	318	267	250	311	314	279	279	303	288	245	239	233	199	219	207	224	215	178	170	170	131	158	129	126	144	124	126	99	71	91	70	71	70	67	68	34	58	45	29	48	37
283	345	263	246	265	236	236	229	247	183	203	245	210	218	225	207	235	185	173	202	164	172	164	173	188	129	127	130	119	96	99	96	92	101	74	80	60	49	57	56	45	41	42	44	36	43	37	37	34	35
434	380	348	357	309	315	331	284	260	327	330	251	324	317	274	285	269	241	249	274	226	228	259	211	215	183	144	157	123	124	125	111	118	135	100	80	87	75	71	75	71	52	66	61	41	45	34	28	26	31
371	362	374	330	309	333	286	285	306	318	318	278	346	303	292	303	248	249	262	270	192	225	254	189	159	178	141	134	133	101	112	136	116	108	82	96	85	74	82	74	54	55	53	33	32	44	34	33	29	28
404	376	309	310	367	299	284	316	294	320	343	279	333	344	254	289	266	260	249	207	225	225	191	170	170	169	146	130	113	130	119	110	111	89	94	71	59	90	65	51	63	49	51	47	31	41	33	17	25	30
372	361	298	302	386	295	285	349	296	322	366	294	318	341	238	304	231	227	243	174	224	192	166	179	174	163	165	113	141	134	88	108	115	70	76	58	50	76	59	42	58	56	43	35	31	29	26	14	20	18
262	269	231	258	236	231	270	221	262	287	204	241	243	194	208	213	169	143	171	181	143	134	155	132	121	129	102	97	96	66	62	68	62	62	35	38	43	48	31	31	55	29	25	33	15	18	19	10	13	12
397	348	296	333	336	328	345	370	332	336	330	295	273	259	263	231	220	202	227	236	209	205	219	167	163	144	115	127	109	86	87	82	67	58	52	55	68	45	35	58	37	34	26	22	19	21	22	25	19	19
374	305	317	352	386	317	356	399	302	348	340	231	264	281	227	240	217	214	242	211	195	224	162	153	163	135	115	105	97	88	76	74	64	73	61	60	39	48	38	25	37	12	32	22	17	26	19	24	18	14
317	346	353	344	370	337	353	362	330	306	296	271	258	268	258	227	217	245	213	209	183	195	165	147	155	120	115	95	79	81	75	73	69	54	52	46	38	27	30	38	15	26	30	23	13	13	21	8	4	7
227	302	250	269	271	242	268	274	213	234	222	214	167	215	206	148	180	178	147	143	153	126	107	114	107	83	76	77	64	54	50	62	37	35	36	27	26	25	15	15	14	13	12	15	4	7	8	5	2	5
354	417	314	349	404	317	345	340	287	324	291	215	289	301	222	235	226	219	201	172	189	176	125	146	152	94	93	109	77	65	83	59	39	34	39	27	23	18	15	13	18	13	7	11	7	3	4	6	4	7
384	363	346	387	357	297	356	343	287	301	277	278	279	268	217	224	261	194	176	202	150	147	159	122	124	115	109	80	86	75	46	31	26	28	16	10	14	15	15	8	12	12	11	8	6	9	5	4	7	2
363	416	341	353	366	321	326	335	282	252	309	272	257	264	214	267	218	190	198	155	170	156	129	140	144	116	80	88	49	31	20	33	15	17	15	14	17	9	8	10	5	4	4	0	0	2	0	1	2	0
355	397	358	319	358	331	322	318	248	318	285	250	237	249	243	201	225	220	167	163	193	140	141	157	115	87	74	36	28	21	22	20	15	7	7	3	2	1	1	1	0	0	1	0	0	0	0	0	0	0
292	282	242	266	277	191	255	253	177	224	217	182	176	174	161	168	190	123	144	157	117	101	122	105	65	40	26	15	16	7	3	4	0	1	0	0	0	0	0	0	0	0	0	0	0	0	0	0	0	0
369	380	324	331	336	318	320	306	271	282	282	231	222	254	223	194	218	204	196	190	164	142	166	94	36	19	6	2	2	0	0	0	0	0	0	0	0	0	0	0	0	0	0	0	0	0	0	0	0	0
385	355	310	338	349	309	304	274	277	292	272	232	238	257	201	199	217	193	192	179	167	134	102	2	0	0	0	0	0	0	0	0	0	0	0	0	0	0	0	0	0	0	0	0	0	0	0	0	0	0
351	323	374	322	313	282	308	290	249	319	262	228	252	253	179	172	252	170	134	173	112	80	44	0	0	0	0	0	0	0	0	0	0	0	0	0	0	0	0	0	0	0	0	0	0	0	0	0	0	0
249	262	267	243	221	195	234	226	203	217	202	181	185	159	113	161	157	81	106	102	73	35	14	0	0	0	0	0	0	0	0	0	0	0	0	0	0	0	0	0	0	0	0	0	0	0	0	0	0	0
440	459	414	378	346	360	405	349	346	349	324	320	244	202	222	220	224	142	152	148	50	38	15	0	0	0	0	0	0	0	0	0	0	0	0	0	0	0	0	0	0	0	0	0	0	0	0	0	0	0
313	256	220	226	216	226	244	207	195	206	197	129	134	126	125	129	103	76	53	71	21	16	7	0	0	0	0	0	0	0	0	0	0	0	0	0	0	0	0	0	0	0	0	0	0	0	0	0	0	0
370	317	312	294	303	313	302	254	265	269	184	172	197	180	134	142	112	73	81	56	28	15	11	0	0	0	0	0	0	0	0	0	0	0	0	0	0	0	0	0	0	0	0	0	0	0	0	0	0	0
362	298	303	325	316	273	271	286	226	211	179	187	168	156	122	114	98	59	69	41	18	16	12	0	0	0	0	0	0	0	0	0	0	0	0	0	0	0	0	0	0	0	0	0	0	0	0	0	0	0
303	328	323	338	252	244	333	234	177	201	190	140	131	164	119	77	77	75	50	31	19	19	6	0	0	0	0	0	0	0	0	0	0	0	0	0	0	0	0	0	0	0	0	0	0	0	0	0	0	0
337	336	300	263	291	281	263	201	170	201	145	132	133	129	93	92	74	50	36	38	9	23	8	0	0	0	0	0	0	0	0	0	0	0	0	0	0	0	0	0	0	0	0	0	0	0	0	0	0	0
247	235	199	220	213	190	167	138	136	129	107	86	97	91	49	61	53	31	20	25	13	18	6	0	0	0	0	0	0	0	0	0	0	0	0	0	0	0	0	0	0	0	0	0	0	0	0	0	0	0
296	297	254	272	305	189	197	197	188	139	128	108	136	100	56	75	55	36	17	41	16	12	17	0	0	0	0	0	0	0	0	0	0	0	0	0	0	0	0	0	0	0	0	0	0	0	0	0	0	0
307	268	252	279	249	192	170	201	163	113	130	108	107	70	71	54	46	37	34	31	7	11	14	0	0	0	0	0	0	0	0	0	0	0	0	0	0	0	0	0	0	0	0	0	0	0	0	0	0	0
310	241	284	266	163	193	194	148	144	138	95	110	104	47	60	56	34	41	25	25	18	17	3	0	0	0	0	0	0	0	0	0	0	0	0	0	0	0	0	0	0	0	0	0	0	0	0	0	0	0
224	201	187	162	142	124	129	111	94	91	76	70	59	45	39	31	27	30	19	14	22	9	2	0	0	0	0	0	0	0	0	0	0	0	0	0	0	0	0	0	0	0	0	0	0	0	0	0	0	0
242	297	199	197	199	168	151	134	118	115	120	56	73	77	24	34	39	41	16	17	36	12	0	0	0	0	0	0	0	0	0	0	0	0	0	0	0	0	0	0	0	0	0	0	0	0	0	0	0	0
276	233	178	200	194	144	158	118	90	149	79	62	73	41	48	32	37	31	11	23	31	8	0	0	0	0	0	0	0	0	0	0	0	0	0	0	0	0	0	0	0	0	0	0	0	0	0	0	0	0
246	193	183	186	164	165	122	113	128	97	83	62	46	51	43	32	27	35	14	17	26	10	2	0	0	0	0	0	0	0	0	0	0	0	0	0	0	0	0	0	0	0	0	0	0	0	0	0	0	0
163	166	99	142	127	96	85	86	88	74	45	36	50	30	32	12	27	26	9	14	20	7	1	0	0	0	0	0	0	0	0	0	0	0	0	0	0	0	0	0	0	0	0	0	0	0	0	0	0	0
228	180	159	190	150	106	115	95	100	90	40	74	55	44	36	32	35	24	22	24	11	4	0	0	0	0	0	0	0	0	0	0	0	0	0	0	0	0	0	0	0	0	0	0	0	0	0	0	0	0
216	157	177	176	127	103	92	102	91	60	58	64	54	57	23	52	28	13	30	12	4	6	0	0	0	0	0	0	0	0	0	0	0	0	0	0	0	0	0	0	0	0	0	0	0	0	0	0	0	0
205	181	162	147	113	94	91	85	61	64	72	55	56	50	42	35	27	25	19	7	3	6	0	0	0	0	0	0	0	0	0	0	0	0	0	0	0	0	0	0	0	0	0	0	0	0	0	0	0	0
195	155	144	137	95	87	93	85	55	71	72	51	44	56	29	34	29	19	23	6	5	3	0	0	0	0	0	0	0	0	0	0	0	0	0	0	0	0	0	0	0	0	0	0	0	0	0	0	0	0
139	106	89	97	68	69	70	44	64	50	57	34	30	36	20	20	18	16	10	4	8	2	0	0	0	0	0	0	0	0	0	0	0	0	0	0	0	0	0	0	0	0	0	0	0	0	0	0	0	0
178	136	107	116	111	65	95	79	64	68	69	40	49	38	24	17	22	20	9	5	17	1	0	0	0	0	0	0	0	0	0	0	0	0	0	0	0	0	0	0	0	0	0	0	0	0	0	0	0	0
161	110	123	116	88	88	102	69	36	84	48	43	49	38	17	18	16	12	17	2	6	11	3	0	0	0	0	0	0	0	0	0	0	0	0	0	0	0	0	0	0	0	0	0	0	0	0	0	0	0
162	116	102	112	106	84	84	63	46	72	56	33	52	26	20	24	12	7	10	8	10	7	6	0	0	0	0	0	0	0	0	0	0	0	0	0	0	0	0	0	0	0	0	0	0	0	0	0	0	0
112	89	70	86	79	60	46	56	42	40	50	24	29	21	19	9	5	8	11	5	9	6	2	0	0	0	0	0	0	0	0	0	0	0	0	0	0	0	0	0	0	0	0	0	0	0	0	0	0	0
139	108	94	127	87	71	68	80	41	66	60	19	47	27	9	21	3	11	22	5	4	16	0	0	0	0	0	0	0	0	0	0	0	0	0	0	0	0	0	0	0	0	0	0	0	0	0	0	0	0
82	127	123	69	108	77	60	85	46	43	52	27	30	31	15	13	12	13	14	9	3	12	2	0	0	0	0	0	0	0	0	0	0	0	0	0	0	0	0	0	0	0	0	0	0	0	0	0	0	0
106	114	104	97	83	72	73	72	39	42	36	31	19	18	24	6	14	20	16	7	2	6	7	0	0	0	0	0	0	0	0	0	0	0	0	0	0	0	0	0	0	0	0	0	0	0	0	0	0	0
100	122	78	87	84	71	73	50	44	33	38	23	19	16	25	9	13	13	13	12	2	6	4	0	0	0	0	0	0	0	0	0	0	0	0	0	0	0	0	0	0	0	0	0	0	0	0	0	0	0
86	63	64	73	53	50	58	32	22	44	17	9	20	18	14	6	13	7	3	14	2	2	3	0	0	0	0	0	0	0	0	0	0	0	0	0	0	0	0	0	0	0	0	0	0	0	0	0	0	0
87	79	92	89	63	69	70	35	41	47	27	16	30	24	14	13	9	7	15	7	6	5	1	0	0	0	0	0	0	0	0	0	0	0	0	0	0	0	0	0	0	0	0	0	0	0	0	0	0	0
78	69	75	98	71	53	59	49	48	18	25	30	21	19	22	21	8	9	14	3	4	5	4	0	0	0	0	0	0	0	0	0	0	0	0	0	0	0	0	0	0	0	0	0	0	0	0	0	0	0
76	75	77	58	50	81	50	45	43	33	30	12	25	24	14	27	13	8	12	2	9	4	0	0	0	0	0	0	0	0	0	0	0	0	0	0	0	0	0	0	0	0	0	0	0	0	0	0	0	0
52	35	55	43	34	42	49	24	28	26	21	13	19	21	9	27	9	4	13	3	1	3	0	0	0	0	0	0	0	0	0	0	0	0	0	0	0	0	0	0	0	0	0	0	0	0	0	0	0	0
50	73	83	60	59	53	76	33	40	48	26	30	35	29	29	34	20	13	20	5	1	3	0	0	0	0	0	0	0	0	0	0	0	0	0	0	0	0	0	0	0	0	0	0	0	0	0	0	0	0
41	48	35	28	45	24	35	25	23	24	17	19	20	19	17	17	16	10	9	2	3	1	0	0	0	0	0	0	0	0	0	0	0	0	0	0	0	0	0	0	0	0	0	0	0	0	0	0	0	0
51	55	36	53	39	41	53	29	24	31	31	23	16	37	23	9	26	11	5	4	2	4	2	0	0	0	0	0	0	0	0	0	0	0	0	0	0	0	0	0	0	0	0	0	0	0	0	0	0	0
43	46	49	40	38	38	50	40	12	24	36	22	18	38	15	19	14	4	7	8	5	0	0	0	0	0	0	0	0	0	0	0	0	0	0	0	0	0	0	0	0	0	0	0	0	0	0	0	0	0
59	51	39	45	43	37	34	34	26	18	26	30	27	25	18	18	12	7	8	2	6	0	0	0	0	0	0	0	0	0	0	0	0	0	0	0	0	0	0	0	0	0	0	0	0	0	0	0	0	0
44	32	28	33	36	23	21	32	11	20	23	17	23	16	17	10	4	5	11	0	0	3	0	0	0	0	0	0	0	0	0	0	0	0	0	0	0	0	0	0	0	0	0	0	0	0	0	0	0	0
59	38	32	42	46	31	34	34	28	15	21	41	15	20	33	10	4	6	11	1	0	3	1	0	0	0	0	0	0	0	0	0	0	0	0	0	0	0	0	0	0	0	0	0	0	0	0	0	0	0
60	22	47	38	40	33	31	38	19	12	35	33	21	16	26	13	0	1	8	7	0	1	3	0	0	0	0	0	0	0	0	0	0	0	0	0	0	0	0	0	0	0	0	0	0	0	0	0	0	0
43	37	45	34	35	43	29	28	22	24	32	25	26	12	16	10	4	0	4	12	0	0	4	0	0	0	0	0	0	0	0	0	0	0	0	0	0	0	0	0	0	0	0	0	0	0	0	0	0	0
53	50	35	37	43	19	36	28	28	21	35	27	20	12	10	9	12	0	8	8	0	3	1	0	0	0	0	0	0	0	0	0	0	0	0	0	0	0	0	0	0	0	0	0	0	0	0	0	0	0
57	31	18	36	27	19	21	23	27	15	24	20	8	13	6	9	8	1	6	5	1	0	0	0	0	0	0	0	0	0	0	0	0	0	0	0	0	0	0	0	0	0	0	0	0	0	0	0	0	0
43	55	28	25	48	34	30	23	37	27	21	23	20	14	4	16	8	3	7	5	0	0	0	0	0	0	0	0	0	0	0	0	0	0	0	0	0	0	0	0	0	0	0	0	0	0	0	0	0	0
52	40	33	45	44	29	35	22	27	38	9	16	25	9	7	13	11	5	5	3	0	0	0	0	0	0	0	0	0	0	0	0	0	0	0	0	0	0	0	0	0	0	0	0	0	0	0	0	0	0
46	35	34	52	34	26	35	20	17	33	16	11	17	17	6	8	15	5	7	7	0	0	0	0	0	0	0	0	0	0	0	0	0	0	0	0	0	0	0	0	0	0	0	0	0	0	0	0	0	0
35	38	21	23	27	23	26	14	10	23	18	5	10	12	7	4	10	5	9	3	1	0	0	0	0	0	0	0	0	0	0	0	0	0	0	0	0	0	0	0	0	0	0	0	0	0	0	0	0	0
47	23	46	31	23	36	30	24	25	24	12	14	15	10	10	9	15	7	2	7	7	0	0	0	0	0	0	0	0	0	0	0	0	0	0	0	0	0	0	0	0	0	0	0	0	0	0	0	0	0
31	32	31	23	29	34	37	20	28	20	14	16	14	7	10	12	14	9	4	11	0	1	0	0	0	0	0	0	0	0	0	0	0	0	0	0	0	0	0	0	0	0	0	0	0	0	0	0	0	0
35	38	8	34	34	25	43	16	24	21	17	14	13	4	12	14	9	11	7	6	2	3	3	0	0	0	0	0	0	0	0	0	0	0	0	0	0	0	0	0	0	0	0	0	0	0	0	0	0	0
36	17	21	41	22	41	30	7	24	25	15	10	18	10	8	14	10	8	6	7	4	2	1	0	0	0	0	0	0	0	0	0	0	0	0	0	0	0	0	0	0	0	0	0	0	0	0	0	0	0
26	16	26	20	19	28	10	16	19	8	18	13	12	5	13	11	4	4	5	7	0	0	0	0	0	0	0	0	0	0	0	0	0	0	0	0	0	0	0	0	0	0	0	0	0	0	0	0	0	0
20	53	22	24	40	16	15	22	18	19	16	12	17	17	16	16	3	8	1	8	0	0	0	0	0	0	0	0	0	0	0	0	0	0	0	0	0	0	0	0	0	0	0	0	0	0	0	0	0	0
27	36	20	33	40	13	20	18	19	4	10	18	20	17	12	21	6	4	3	7	1	0	0	0	0	0	0	0	0	0	0	0	0	0	0	0	0	0	0	0	0	0	0	0	0	0	0	0	0	0
18	32	39	22	33	23	19	9	18	8	6	19	26	15	2	21	9	1	0	4	4	0	0	0	0	0	0	0	0	0	0	0	0	0	0	0	0	0	0	0	0	0	0	0	0	0	0	0	0	0
33	30	25	37	25	11	23	10	10	10	6	19	18	21	3	10	11	3	0	4	4	0	0	0	0	0	0	0	0	0	0	0	0	0	0	0	0	0	0	0	0	0	0	0	0	0	0	0	0	0
[truncated: 250 more columns]

## Sheet: supplementary fig.46
length	PyBz-n	Py-n
0.45	-2.8	-2.8
0.89	-3.2	-3.3
1.29	-4	-3.95

## Sheet: supplementary fig.47b
0.1V			0.2V			0.3V			0.4V			0.5V			0.6V
-6.987	135532		-6.987	68991		-6.96	57780		-6.987	44047		-7.147	35474		-7.2	34643
-6.96	138078		-6.96	69892		-6.933	56996		-6.96	42857		-7.12	35408		-7.173	34971
-6.933	136452		-6.933	67256		-6.906	54299		-6.933	41512		-7.093	33482		-7.146	33138
-6.907	143756		-6.907	69236		-6.88	56488		-6.907	41935		-7.067	34330		-7.12	33865
-6.88	146716		-6.88	68954		-6.853	55869		-6.88	40389		-7.04	33558		-7.093	33188
-6.853	142026		-6.853	66639		-6.826	52642		-6.853	38239		-7.013	31633		-7.066	31980
-6.827	152214		-6.827	68456		-6.8	53723		-6.827	38495		-6.987	31723		-7.04	32649
-6.8	153496		-6.8	68580		-6.773	52179		-6.8	37618		-6.96	31302		-7.013	32557
-6.773	148416		-6.773	65023		-6.746	49971		-6.773	35390		-6.933	29747		-6.986	30926
-6.747	155958		-6.747	67805		-6.72	50223		-6.747	35732		-6.907	30243		-6.96	31686
-6.72	156282		-6.72	66056		-6.693	50076		-6.72	34949		-6.88	29610		-6.933	30848
-6.693	151587		-6.693	62441		-6.666	46627		-6.693	33242		-6.853	28242		-6.906	28970
-6.667	158582		-6.667	63822		-6.64	47622		-6.667	33272		-6.827	27869		-6.88	29988
-6.64	159419		-6.64	63607		-6.613	46469		-6.64	32192		-6.8	27480		-6.853	29352
-6.613	153638		-6.613	59438		-6.586	43760		-6.613	29360		-6.773	25391		-6.826	28049
-6.587	158170		-6.587	60330		-6.56	44193		-6.587	30220		-6.747	25683		-6.8	27854
-6.56	158820		-6.56	60085		-6.533	43429		-6.56	28449		-6.72	25704		-6.773	27545
-6.533	151121		-6.533	56303		-6.506	40482		-6.533	26919		-6.693	24052		-6.746	26165
-6.507	155967		-6.507	57243		-6.48	41413		-6.507	27400		-6.667	24361		-6.72	26110
-6.48	153361		-6.48	55963		-6.453	40582		-6.48	26359		-6.64	23483		-6.693	25829
-6.453	151509		-6.453	53949		-6.426	39986		-6.453	24971		-6.613	23409		-6.666	25288
-6.427	144800		-6.427	51111		-6.4	36577		-6.427	22627		-6.587	21678		-6.64	23404
-6.4	149533		-6.4	51691		-6.373	36953		-6.4	23596		-6.56	21958		-6.613	23394
-6.373	140649		-6.373	47406		-6.346	34743		-6.373	21766		-6.533	19980		-6.586	22353
-6.347	143139		-6.347	48790		-6.32	35363		-6.347	21855		-6.507	20628		-6.56	22884
-6.32	139699		-6.32	48060		-6.293	34466		-6.32	20866		-6.48	20661		-6.533	22387
-6.293	131500		-6.293	44538		-6.266	32180		-6.293	19511		-6.453	19305		-6.506	20689
-6.267	133977		-6.267	44722		-6.24	32229		-6.267	19855		-6.427	18799		-6.48	20941
-6.24	130051		-6.24	41794		-6.213	31764		-6.24	18839		-6.4	18669		-6.453	20847
-6.213	121864		-6.213	39704		-6.186	29467		-6.213	17519		-6.373	17188		-6.426	19222
-6.187	122406		-6.187	39362		-6.16	29539		-6.187	18317		-6.347	17711		-6.4	19818
-6.16	119024		-6.16	37946		-6.133	28973		-6.16	17103		-6.32	17069		-6.373	19526
-6.133	109987		-6.133	35686		-6.106	27272		-6.133	16196		-6.293	16744		-6.346	18475
-6.107	110146		-6.107	36460		-6.08	27800		-6.107	16365		-6.267	16422		-6.32	18557
-6.08	106935		-6.08	35523		-6.053	27045		-6.08	15783		-6.24	16001		-6.293	18282
-6.053	100089		-6.053	33201		-6.026	25133		-6.053	14779		-6.213	14387		-6.266	16989
-6.027	99048		-6.027	32254		-6	25946		-6.027	14696		-6.187	14570		-6.24	16984
-6	93998		-6	31772		-5.973	24623		-6	14661		-6.16	14077		-6.213	16203
-5.973	88201		-5.973	28983		-5.946	23286		-5.973	13713		-6.133	13509		-6.186	15658
-5.947	88573		-5.947	29488		-5.92	23699		-5.947	13598		-6.107	13920		-6.16	15356
-5.92	84117		-5.92	28876		-5.893	23383		-5.92	13458		-6.08	13985		-6.133	15293
-5.893	78814		-5.893	26584		-5.866	21813		-5.893	12742		-6.053	13086		-6.106	14412
-5.867	78681		-5.867	26884		-5.84	22246		-5.867	12993		-6.027	12939		-6.08	14047
-5.84	76166		-5.84	26053		-5.813	21057		-5.84	12538		-6	12658		-6.053	13848
-5.813	71306		-5.813	24724		-5.786	21007		-5.813	11580		-5.973	12262		-6.026	13191
-5.787	70694		-5.787	24492		-5.76	21257		-5.787	11617		-5.947	12142		-6	13896
-5.76	68770		-5.76	23658		-5.733	20758		-5.76	11645		-5.92	11737		-5.973	13680
-5.733	64276		-5.733	22452		-5.706	19609		-5.733	11214		-5.893	11482		-5.946	12475
-5.707	63518		-5.707	22675		-5.68	19765		-5.707	11516		-5.867	11269		-5.92	12756
-5.68	61940		-5.68	22242		-5.653	19828		-5.68	11288		-5.84	11005		-5.893	12510
-5.653	57584		-5.653	20449		-5.626	18665		-5.653	10629		-5.813	10750		-5.866	12147
-5.627	57649		-5.627	20906		-5.6	18774		-5.627	10572		-5.787	11131		-5.84	12429
-5.6	56139		-5.6	20764		-5.573	18798		-5.6	10256		-5.76	10794		-5.813	12459
-5.573	51730		-5.573	19754		-5.546	18017		-5.573	9608		-5.733	9780		-5.786	11423
-5.547	52317		-5.547	19922		-5.52	17846		-5.547	9898		-5.707	10125		-5.76	11895
-5.52	50971		-5.52	19483		-5.493	18758		-5.52	9825		-5.68	10104		-5.733	11390
-5.493	47566		-5.493	17676		-5.466	17645		-5.493	9136		-5.653	9088		-5.706	10848
-5.467	48133		-5.467	18144		-5.44	17509		-5.467	9130		-5.627	9291		-5.68	11131
-5.44	46790		-5.44	17958		-5.413	17272		-5.44	8889		-5.6	9642		-5.653	10689
-5.413	44018		-5.413	16696		-5.386	16193		-5.413	8318		-5.573	8738		-5.626	10881
-5.387	44279		-5.387	17113		-5.36	16760		-5.387	8112		-5.547	8829		-5.6	11210
-5.36	43338		-5.36	16631		-5.333	16523		-5.36	8090		-5.52	8845		-5.573	10499
-5.333	40749		-5.333	15592		-5.306	15949		-5.333	7938		-5.493	8457		-5.546	10237
-5.307	41287		-5.307	16692		-5.28	15931		-5.307	8579		-5.467	8673		-5.52	10439
-5.28	40056		-5.28	16573		-5.253	15787		-5.28	8035		-5.44	8342		-5.493	10121
-5.253	37569		-5.253	15473		-5.226	15216		-5.253	7278		-5.413	7846		-5.466	9774
-5.227	38644		-5.227	15675		-5.2	15249		-5.227	7502		-5.387	8187		-5.44	9690
-5.2	37730		-5.2	15246		-5.173	15196		-5.2	7409		-5.36	7811		-5.413	9417
-5.173	35431		-5.173	14849		-5.146	14173		-5.173	7488		-5.333	7509		-5.386	9199
-5.147	35394		-5.147	15069		-5.12	14653		-5.147	7640		-5.307	7642		-5.36	9028
-5.12	34869		-5.12	14865		-5.093	14221		-5.12	7148		-5.28	7389		-5.333	8861
-5.093	32899		-5.093	14339		-5.066	13548		-5.093	7009		-5.253	6966		-5.306	8526
-5.067	33036		-5.067	13787		-5.04	13677		-5.067	7274		-5.227	7056		-5.28	8743
-5.04	32474		-5.04	13851		-5.013	13384		-5.04	7275		-5.2	6841		-5.253	8288
-5.013	30234		-5.013	12532		-4.986	11967		-5.013	7117		-5.173	6110		-5.226	7767
-4.987	31280		-4.987	13112		-4.96	12176		-4.987	6635		-5.147	6180		-5.2	7661
-4.96	31027		-4.96	13010		-4.933	11563		-4.96	6594		-5.12	6158		-5.173	7304
-4.933	29561		-4.933	11660		-4.906	10935		-4.933	6498		-5.093	5878		-5.146	7032
-4.907	30722		-4.907	12213		-4.88	11447		-4.907	6575		-5.067	6127		-5.12	6733
-4.88	30079		-4.88	11732		-4.853	11765		-4.88	6386		-5.04	5874		-5.093	6686
-4.853	28838		-4.853	10926		-4.826	11188		-4.853	5991		-5.013	5526		-5.066	6059
-4.827	30254		-4.827	11202		-4.8	11132		-4.827	6191		-4.987	5552		-5.04	6529
-4.8	29368		-4.8	10959		-4.773	11010		-4.8	6007		-4.96	5487		-5.013	6591
-4.773	28450		-4.773	10303		-4.746	10458		-4.773	5838		-4.933	5262		-4.986	6558
-4.747	29528		-4.747	10672		-4.72	10541		-4.747	5863		-4.907	5439		-4.96	6912
-4.72	28719		-4.72	10408		-4.693	10500		-4.72	5976		-4.88	5170		-4.933	6613
-4.693	26783		-4.693	10384		-4.666	9555		-4.693	5670		-4.853	4798		-4.906	6512
-4.667	27328		-4.667	10528		-4.64	9909		-4.667	5902		-4.827	4976		-4.88	6533
-4.64	27283		-4.64	10069		-4.613	9650		-4.64	5862		-4.8	5152		-4.853	6320
-4.613	26242		-4.613	9626		-4.586	9311		-4.613	5552		-4.773	4925		-4.826	5914
-4.587	26311		-4.587	10487		-4.56	9944		-4.587	5772		-4.747	5217		-4.8	6003
-4.56	25614		-4.56	10109		-4.533	9519		-4.56	5619		-4.72	5053		-4.773	5995
-4.533	25070		-4.533	9176		-4.506	8802		-4.533	5351		-4.693	4871		-4.746	6080
-4.507	25060		-4.507	9569		-4.48	9197		-4.507	5702		-4.667	5004		-4.72	6093
-4.48	24889		-4.48	9654		-4.453	9051		-4.48	5493		-4.64	4898		-4.693	5990
-4.453	24993		-4.453	9383		-4.426	8874		-4.453	5531		-4.613	4912		-4.666	5834
-4.427	23540		-4.427	8998		-4.4	8231		-4.427	5181		-4.587	4799		-4.64	5599
-4.4	23977		-4.4	8880		-4.373	8582		-4.4	5416		-4.56	4857		-4.613	5929
-4.373	24139		-4.373	8932		-4.346	8428		-4.373	5306		-4.533	4946		-4.586	5927
-4.347	23256		-4.347	8241		-4.32	7773		-4.347	4727		-4.507	4698		-4.56	5558
-4.32	24364		-4.32	8260		-4.293	8102		-4.32	5185		-4.48	4997		-4.533	5640
-4.293	23793		-4.293	8495		-4.266	8012		-4.293	5018		-4.453	4795		-4.506	5586
-4.267	22692		-4.267	7984		-4.24	7904		-4.267	4917		-4.427	4558		-4.48	5496
-4.24	24091		-4.24	8412		-4.213	7832		-4.24	5000		-4.4	4672		-4.453	5565
-4.213	24059		-4.213	8293		-4.186	7779		-4.213	4989		-4.373	4636		-4.426	5436
-4.187	22739		-4.187	7769		-4.16	7846		-4.187	4660		-4.347	4330		-4.4	5042
-4.16	23125		-4.16	8241		-4.133	7766		-4.16	5082		-4.32	4611		-4.373	5152
-4.133	23544		-4.133	8118		-4.106	7777		-4.133	5225		-4.293	4502		-4.346	5031
-4.107	22675		-4.107	7873		-4.08	7024		-4.107	4812		-4.267	4252		-4.32	4962
-4.08	23553		-4.08	8099		-4.053	7491		-4.08	4942		-4.24	4368		-4.293	5023
-4.053	23468		-4.053	8206		-4.026	7342		-4.053	4944		-4.213	4195		-4.266	5213
-4.027	22477		-4.027	7759		-4	7018		-4.027	4612		-4.187	4125		-4.24	4959
-4	23236		-4	7575		-3.973	7116		-4	5170		-4.16	4386		-4.213	5285
-3.973	21654		-3.973	7527		-3.946	6839		-3.973	5011		-4.133	3966		-4.186	4906
-3.947	22880		-3.947	8000		-3.92	7012		-3.947	5427		-4.107	4208		-4.16	4967
-3.92	22862		-3.92	7651		-3.893	7287		-3.92	4646		-4.08	4069		-4.133	5203
-3.893	21586		-3.893	7258		-3.866	6789		-3.893	4853		-4.053	3784		-4.106	4932
-3.867	22306		-3.867	7505		-3.84	7090		-3.867	5126		-4.027	3985		-4.08	5254
-3.84	22376		-3.84	7349		-3.813	7253		-3.84	4979		-4	3846		-4.053	5081
-3.813	21557		-3.813	7612		-3.786	7165		-3.813	4763		-3.973	3910		-4.026	4801
-3.787	22069		-3.787	7692		-3.76	7448		-3.787	4890		-3.947	3907		-4	5075
-3.76	21459		-3.76	7755		-3.733	7794		-3.76	5082		-3.92	4010		-3.973	4884
-3.733	21129		-3.733	7650		-3.706	7879		-3.733	4926		-3.893	4056		-3.946	5101
-3.707	20078		-3.707	7305		-3.68	7497		-3.707	4439		-3.867	3942		-3.92	4794
-3.68	20358		-3.68	7603		-3.653	7380		-3.68	4604		-3.84	3956		-3.893	4975
-3.653	19736		-3.653	7584		-3.626	7277		-3.653	4603		-3.813	4201		-3.866	5077
-3.627	18725		-3.627	7279		-3.6	6970		-3.627	4293		-3.787	3936		-3.84	4949
-3.6	19428		-3.6	7110		-3.573	6799		-3.6	4366		-3.76	4068		-3.813	4771
-3.573	19222		-3.573	6814		-3.546	6354		-3.573	4292		-3.733	4197		-3.786	4905
-3.547	18088		-3.547	6353		-3.52	5630		-3.547	3989		-3.707	3942		-3.76	4465
-3.52	18851		-3.52	6157		-3.493	5311		-3.52	4075		-3.68	3808		-3.733	4461
-3.493	17984		-3.493	5564		-3.466	4869		-3.493	3891		-3.653	3741		-3.706	4570
-3.467	18308		-3.467	5343		-3.44	4724		-3.467	3870		-3.627	3734		-3.68	4720
-3.44	18582		-3.44	5320		-3.413	4440		-3.44	3521		-3.6	3449		-3.653	4741
-3.413	17332		-3.413	4786		-3.386	3936		-3.413	3430		-3.573	3319		-3.626	4724
-3.387	18514		-3.387	5108		-3.36	4182		-3.387	3527		-3.547	3326		-3.6	4872
-3.36	17856		-3.36	5109		-3.333	4346		-3.36	3410		-3.52	3285		-3.573	5025
-3.333	17404		-3.333	5142		-3.306	4180		-3.333	3299		-3.493	3134		-3.546	5041
-3.307	17522		-3.307	5327		-3.28	4111		-3.307	3477		-3.467	3524		-3.52	5197
-3.28	17273		-3.28	5689		-3.253	4429		-3.28	3456		-3.44	3488		-3.493	5337
-3.253	16640		-3.253	5878		-3.226	4459		-3.253	3729		-3.413	3604		-3.466	5608
-3.227	15902		-3.227	6254		-3.2	4559		-3.227	3689		-3.387	3689		-3.44	5471
-3.2	15989		-3.2	7081		-3.173	4914		-3.2	3928		-3.36	3927		-3.413	5753
-3.173	15159		-3.173	7845		-3.146	5158		-3.173	4358		-3.333	4254		-3.386	6172
-3.147	14103		-3.147	8742		-3.12	5366		-3.147	4374		-3.307	4495		-3.36	6235
-3.12	14322		-3.12	10425		-3.093	6225		-3.12	4779		-3.28	4922		-3.333	6936
-3.093	14030		-3.093	11326		-3.066	6701		-3.093	5391		-3.253	5419		-3.306	7455
-3.067	12885		-3.067	12378		-3.04	7348		-3.067	5679		-3.227	5702		-3.28	7087
-3.04	13079		-3.04	13893		-3.013	8453		-3.04	6154		-3.2	6525		-3.253	7434
-3.013	12113		-3.013	14183		-2.986	8984		-3.013	6650		-3.173	6858		-3.226	7262
-2.987	11915		-2.987	15490		-2.96	10113		-2.987	7605		-3.147	8235		-3.2	8119
-2.96	11658		-2.96	16262		-2.933	11829		-2.96	8197		-3.12	9346		-3.173	8167
-2.933	10951		-2.933	16280		-2.906	12866		-2.933	8903		-3.093	9942		-3.146	8488
-2.907	11065		-2.907	16397		-2.88	14806		-2.907	10186		-3.067	11257		-3.12	9096
-2.88	10241		-2.88	16797		-2.853	16738		-2.88	10797		-3.04	11742		-3.093	9046
-2.853	9496		-2.853	15041		-2.826	17443		-2.853	11167		-3.013	12100		-3.066	9028
-2.827	9638		-2.827	15762		-2.8	19208		-2.827	12857		-2.987	13398		-3.04	9620
-2.8	9114		-2.8	15336		-2.773	20172		-2.8	12883		-2.96	13350		-3.013	9474
-2.773	8083		-2.773	14305		-2.746	18582		-2.773	12821		-2.933	13282		-2.986	9407
-2.747	8007		-2.747	14248		-2.72	19703		-2.747	13967		-2.907	13812		-2.96	9802
-2.72	7597		-2.72	14818		-2.693	20586		-2.72	13688		-2.88	14202		-2.933	9659
-2.693	7024		-2.693	14026		-2.666	20376		-2.693	13584		-2.853	14316		-2.906	9687
-2.667	6420		-2.667	13510		-2.64	18909		-2.667	12723		-2.827	13765		-2.88	9263
-2.64	6493		-2.64	13126		-2.613	20082		-2.64	12858		-2.8	13472		-2.853	9498
-2.613	6350		-2.613	12156		-2.586	19139		-2.613	12400		-2.773	13267		-2.826	9937
-2.587	5650		-2.587	10885		-2.56	17985		-2.587	11190		-2.747	12224		-2.8	9304
-2.56	5684		-2.56	10443		-2.533	18784		-2.56	11141		-2.72	12170		-2.773	9496
-2.533	5682		-2.533	8983		-2.506	17359		-2.533	10725		-2.693	11653		-2.746	9201
-2.507	5268		-2.507	7817		-2.48	15821		-2.507	9028		-2.667	9791		-2.72	8419
-2.48	4912		-2.48	7200		-2.453	15886		-2.48	8252		-2.64	9112		-2.693	8163
-2.453	4954		-2.453	6048		-2.426	14625		-2.453	7503		-2.613	7694		-2.666	8097
-2.427	4703		-2.427	5239		-2.4	12670		-2.427	6440		-2.587	7097		-2.64	7602
-2.4	4764		-2.4	5091		-2.373	12009		-2.4	5940		-2.56	6684		-2.613	7466
-2.373	4529		-2.373	4256		-2.346	10750		-2.373	5379		-2.533	6403		-2.586	7179
-2.347	4229		-2.347	3664		-2.32	9352		-2.347	4652		-2.507	5709		-2.56	6520
-2.32	4071		-2.32	3172		-2.293	8534		-2.32	4471		-2.48	5434		-2.533	6470
-2.293	3895		-2.293	2904		-2.266	7465		-2.293	4126		-2.453	5097		-2.506	6267
-2.267	3685		-2.267	2574		-2.24	6330		-2.267	3415		-2.427	4526		-2.48	5482
-2.24	3753		-2.24	2263		-2.213	5790		-2.24	3416		-2.4	4066		-2.453	5467
-2.213	3664		-2.213	2012		-2.186	4835		-2.213	3174		-2.373	3930		-2.426	5194
-2.187	3379		-2.187	1753		-2.16	3802		-2.187	2849		-2.347	3654		-2.4	4668
-2.16	3349		-2.16	1759		-2.133	3312		-2.16	2535		-2.32	3378		-2.373	4382
-2.133	2924		-2.133	1445		-2.106	2885		-2.133	2385		-2.293	3107		-2.346	3973
-2.107	3084		-2.107	1390		-2.08	2654		-2.107	2426		-2.267	3024		-2.32	3759
-2.08	3027		-2.08	1292		-2.053	2246		-2.08	2229		-2.24	2655		-2.293	3465
-2.053	2907		-2.053	1216		-2.026	1987		-2.053	2171		-2.213	2676		-2.266	2949
-2.027	2936		-2.027	936		-2	2064		-2.027	2179		-2.187	2463		-2.24	2988
-2	2987		-2	939		-1.973	1979		-2	1992		-2.16	2360		-2.213	2843
-1.973	2743		-1.973	1038		-1.946	1734		-1.973	1864		-2.133	2314		-2.186	2488
-1.947	3016		-1.947	1154		-1.92	1828		-1.947	1994		-2.107	2197		-2.16	2359
-1.92	2924		-1.92	1235		-1.893	2117		-1.92	1810		-2.08	2052		-2.133	2159
-1.893	2922		-1.893	1223		-1.866	2098		-1.893	1552		-2.053	1940		-2.106	1937
-1.867	2898		-1.867	1640		-1.84	2586		-1.867	1680		-2.027	1878		-2.08	1820
-1.84	2959		-1.84	1927		-1.813	2728		-1.84	1501		-2	1812		-2.053	1560
-1.813	3134		-1.813	2386		-1.786	2982		-1.813	1436		-1.973	1892		-2.026	1462
-1.787	3162		-1.787	2794		-1.76	3029		-1.787	1370		-1.947	1666		-2	1262
-1.76	3659		-1.76	3500		-1.733	3443		-1.76	1395		-1.92	1764		-1.973	1174
-1.733	3779		-1.733	4517		-1.706	3465		-1.733	1422		-1.893	1791		-1.946	1233
-1.707	3679		-1.707	5035		-1.68	3882		-1.707	1212		-1.867	1711		-1.92	1214
-1.68	4182		-1.68	4922		-1.653	3844		-1.68	1250		-1.84	1460		-1.893	1140
-1.653	4161		-1.653	4165		-1.626	2937		-1.653	1283		-1.813	1346		-1.866	1078
-1.627	3787		-1.627	3646		-1.6	2312		-1.627	1203		-1.787	1309		-1.84	1021
-1.6	3601		-1.6	3223		-1.573	2529		-1.6	1174		-1.76	1215		-1.813	1102
-1.573	3229		-1.573	2453		-1.546	1982		-1.573	1015		-1.733	1251		-1.786	1059
-1.547	2774		-1.547	1876		-1.52	1404		-1.547	890		-1.707	1149		-1.76	926
-1.52	2691		-1.52	1669		-1.493	1439		-1.52	870		-1.68	1064		-1.733	991
-1.493	2308		-1.493	1270		-1.466	1541		-1.493	806		-1.653	1152		-1.706	1011
-1.467	2104		-1.467	978		-1.44	1421		-1.467	766		-1.627	1058		-1.68	833
-1.44	1996		-1.44	960		-1.413	1037		-1.44	677		-1.6	961		-1.653	735
-1.413	1812		-1.413	1090		-1.386	1060		-1.413	666		-1.573	987		-1.626	558
-1.387	2004		-1.387	1470		-1.36	1073		-1.387	544		-1.547	853		-1.6	545
-1.36	2162		-1.36	2126		-1.333	1073		-1.36	575		-1.52	819		-1.573	505
-1.333	2271		-1.333	2302		-1.306	1782		-1.333	575		-1.493	870		-1.546	482
-1.307	2254		-1.307	2284		-1.28	1649		-1.307	445		-1.467	819		-1.52	487
-1.28	2383		-1.28	2623		-1.253	1240		-1.28	545		-1.44	852		-1.493	535
-1.253	2631		-1.253	2166		-1.226	1188		-1.253	507		-1.413	874		-1.466	421
-1.227	2446		-1.227	1512		-1.2	1219		-1.227	479		-1.387	724		-1.44	391
-1.2	2589		-1.2	1276		-1.173	1115		-1.2	564		-1.36	695		-1.413	421
-1.173	2670		-1.173	1111		-1.146	1103		-1.173	606		-1.333	594		-1.386	407
-1.147	2623		-1.147	987		-1.12	1015		-1.147	464		-1.307	461		-1.36	401
-1.12	2806		-1.12	901		-1.093	981		-1.12	489		-1.28	474		-1.333	533
-1.093	3048		-1.093	1185		-1.066	1025		-1.093	565		-1.253	568		-1.306	403
-1.067	3107		-1.067	1023		-1.04	786		-1.067	508		-1.227	518		-1.28	334
-1.04	3236		-1.04	1036		-1.013	878		-1.04	575		-1.2	541		-1.253	261
-1.013	3651		-1.013	1055		-0.986	1186		-1.013	467		-1.173	414		-1.226	247
-0.987	4196		-0.987	1261		-0.96	1489		-0.987	439		-1.147	544		-1.2	209
-0.96	4177		-0.96	1025		-0.933	1550		-0.96	493		-1.12	486		-1.173	247
-0.933	4442		-0.933	1288		-0.906	2148		-0.933	539		-1.093	514		-1.146	269
-0.907	4612		-0.907	1650		-0.88	2071		-0.907	569		-1.067	360		-1.12	212
-0.88	4925		-0.88	2335		-0.853	2047		-0.88	633		-1.04	346		-1.093	242
-0.853	4887		-0.853	2525		-0.826	2138		-0.853	577		-1.013	354		-1.066	284
-0.827	4817		-0.827	2235		-0.8	2053		-0.827	452		-0.987	347		-1.04	359
-0.8	5215		-0.8	2114		-0.773	2459		-0.8	503		-0.96	504		-1.013	337
-0.773	5598		-0.773	2134		-0.746	1925		-0.773	586		-0.933	465		-0.986	206
-0.747	5044		-0.747	2126		-0.72	1890		-0.747	346		-0.907	467		-0.96	225
-0.72	5220		-0.72	1849		-0.693	1948		-0.72	322		-0.88	449		-0.933	257
-0.693	5203		-0.693	1663		-0.666	1786		-0.693	294		-0.853	456		-0.906	348
-0.667	4563		-0.667	1480		-0.64	1559		-0.667	314		-0.827	398		-0.88	222
-0.64	4732		-0.64	1507		-0.613	1526		-0.64	301		-0.8	460		-0.853	168
-0.613	4748		-0.613	1408		-0.586	1310		-0.613	357		-0.773	344		-0.826	177
-0.587	4547		-0.587	1250		-0.56	1018		-0.587	315		-0.747	231		-0.8	176
-0.56	4892		-0.56	1198		-0.533	842		-0.56	217		-0.72	248		-0.773	210
-0.533	5058		-0.533	1334		-0.506	889		-0.533	242		-0.693	258		-0.746	188
-0.507	4712		-0.507	1108		-0.48	900		-0.507	234		-0.667	223		-0.72	126
-0.48	4933		-0.48	1165		-0.453	830		-0.48	221		-0.64	181		-0.693	118
-0.453	5264		-0.453	1169		-0.426	668		-0.453	214		-0.613	242		-0.666	137
-0.427	4896		-0.427	1271		-0.4	782		-0.427	204		-0.587	323		-0.64	134
-0.4	5148		-0.4	974		-0.373	852		-0.4	233		-0.56	229		-0.613	165
-0.373	5051		-0.373	721		-0.346	821		-0.373	251		-0.533	164		-0.586	196
-0.347	5629		-0.347	604		-0.32	665		-0.347	264		-0.507	190		-0.56	245
-0.32	7154		-0.32	620		-0.293	698		-0.32	337		-0.48	157		-0.533	189
-0.293	9687		-0.293	586		-0.266	938		-0.293	330		-0.453	169		-0.506	171
-0.267	10356		-0.267	646		-0.24	1249		-0.267	205		-0.427	168		-0.48	198
-0.24	10731		-0.24	1094		-0.213	1620		-0.24	190		-0.4	169		-0.453	141
-0.213	10937		-0.213	1830		-0.186	2085		-0.213	175		-0.373	176		-0.426	135
-0.187	11528		-0.187	2291		-0.16	2843		-0.187	207		-0.347	161		-0.4	173
-0.16	14209		-0.16	3025		-0.133	3605		-0.16	375		-0.32	248		-0.373	216
-0.133	16014		-0.133	4333		-0.106	4886		-0.133	498		-0.293	249		-0.346	256
-0.107	20072		-0.107	6997		-0.08	7708		-0.107	645		-0.267	262		-0.32	496
-0.08	28047		-0.08	9650		-0.053	10612		-0.08	629		-0.24	379		-0.293	258
-0.053	36106		-0.053	15888		-0.026	15653		-0.053	1269		-0.213	562		-0.266	301
-0.027	39007		-0.027	22184		0	18249		-0.027	1627		-0.187	950		-0.24	551
0	39417		0	26891		0.027	26325		0	2614		-0.16	1323		-0.213	618
0.027	36291		0.027	21366		0.054	33173		0.027	4167		-0.133	1821		-0.186	603
0.053	29172		0.053	12916		0.08	24751		0.053	9064		-0.107	2612		-0.16	687
0.08	25368		0.08	10156		0.107	19656		0.08	10511		-0.08	3266		-0.133	1331
0.107	23781		0.107	6693		0.134	12365		0.107	5198		-0.053	4923		-0.106	2306
0.133	21972		0.133	5380		0.16	7859		0.133	3748		-0.027	4726		-0.08	3788
0.16	25098		0.16	5270		0.187	6228		0.16	2483		0	4759		-0.053	5357
0.187	28222		0.187	5071		0.214	5644		0.187	1804		0.027	4129		-0.026	9892
0.213	30442		0.213	5482		0.24	5189		0.213	1149		0.053	3831		0	10629
0.24	38388		0.24	7025		0.267	7156		0.24	1033		0.08	3165		0.027	5594
0.267	42755		0.267	9579		0.294	8953		0.267	1191		0.107	1972		0.054	3665
0.293	40647		0.293	13094		0.32	9726		0.293	921		0.133	1415		0.08	2589
0.32	40868		0.32	17453		0.347	12670		0.32	1158		0.16	1230		0.107	2382
0.347	39022		0.347	17712		0.374	14779		0.347	1888		0.187	1184		0.134	2574
0.373	38044		0.373	11648		0.4	16296		0.373	2733		0.213	1099		0.16	2146
0.4	40676		0.4	8686		0.427	15669		0.4	3625		0.24	1587		0.187	1504
0.427	42193		0.427	7385		0.454	10727		0.427	4837		0.267	1743		0.214	1625
0.453	44241		0.453	9168		0.48	7436		0.453	5090		0.293	2729		0.24	1984
0.48	48551		0.48	11061		0.507	7259		0.48	4016		0.32	4356		0.267	2733
0.507	47545		0.507	15668		0.534	7084		0.507	2424		0.347	4684		0.294	4039
0.533	43763		0.533	17647		0.56	9148		0.533	2056		0.373	4557		0.32	5608
0.56	42006		0.56	17754		0.587	13067		0.56	1833		0.4	4594		0.347	8240
0.587	40911		0.587	14990		0.614	15316		0.587	1797		0.427	3327		0.374	8367
0.613	38867		0.613	12858		0.64	18014		0.613	2312		0.453	2588		0.4	6145
0.64	42268		0.64	11964		0.667	17323		0.64	3064		0.48	2413		0.427	4522
0.667	46995		0.667	11848		0.694	14967		0.667	4255		0.507	2351		0.454	4420
0.693	46212		0.693	11780		0.72	13132		0.693	4311		0.533	2292		0.48	3244
0.72	51603		0.72	13597		0.747	13064		0.72	4156		0.56	2653		0.507	3612
0.747	48027		0.747	15518		0.774	13961		0.747	4316		0.587	3917		0.534	4485
0.773	42225		0.773	16343		0.8	14017		0.773	3877		0.613	4132		0.56	4690
0.8	37325		0.8	19857		0.827	14286		0.8	4620		0.64	4297		0.587	6363
0.827	32952		0.827	18053		0.854	16690		0.827	4892		0.667	4671		0.614	7152
0.853	29236		0.853	13003		0.88	18772		0.853	5519		0.693	4322		0.64	7127
0.88	26952		0.88	10506		0.907	20255		0.88	7893		0.72	4765		0.667	6321
0.907	26595		0.907	10168		0.934	17920		0.907	8557		0.747	4802		0.694	6195
0.933	26200		0.933	9306		0.96	12190		0.933	8405		0.773	4810		0.72	6459
0.96	26673		0.96	9655		0.987	8937		0.96	10256		0.8	5671		0.747	7286
0.987	23919		0.987	9449		1.014	7432		0.987	10456		0.827	6458		0.774	8918

## Sheet: supplementary fig.47c
0	0	0	0	0	0	0	0	0	0	0	0	0	0	0	0	0	0	0	0	0	0	0	0	0	0	0	0	0	0	0	0	0	0	0	0	0	0	0	0	0	0	0	0	0	0	0	0	0	0
0	0	0	0	0	0	0	0	0	0	0	0	0	0	0	0	0	0	0	0	0	0	0	0	0	0	0	0	0	0	0	0	0	0	0	0	0	0	0	0	0	0	0	0	0	0	0	0	0	0
0	0	0	0	0	0	0	0	0	0	0	0	0	0	0	0	0	0	0	0	0	0	0	0	0	0	0	0	0	0	0	0	0	0	0	0	0	0	0	0	0	0	0	0	0	0	0	0	0	0
0	0	0	0	0	0	0	0	0	0	0	0	0	0	0	0	0	0	0	0	0	0	0	0	0	0	0	0	0	0	0	0	0	0	0	0	0	0	0	0	0	0	0	0	0	0	0	0	0	0
0	0	0	0	0	0	0	0	0	0	0	0	0	0	0	0	0	0	0	0	0	0	0	0	0	0	0	0	0	0	0	0	0	0	0	0	0	0	0	0	0	0	0	0	0	0	0	0	0	0
0	0	0	0	0	0	0	0	0	0	0	0	0	0	0	0	0	0	0	0	0	0	0	0	0	0	0	0	0	0	0	0	0	0	0	0	0	0	0	0	0	0	0	0	0	0	0	0	0	0
0	0	0	0	0	0	0	0	0	0	0	0	0	0	0	0	0	0	0	0	0	0	0	0	0	0	0	0	0	0	0	0	0	0	0	0	0	0	0	0	0	0	0	0	0	0	0	0	0	0
0	0	0	0	0	0	0	0	0	0	0	0	0	0	0	0	0	0	0	0	0	0	0	0	0	0	0	0	0	0	0	0	0	0	0	0	0	0	0	0	0	0	0	0	0	0	0	0	0	0
0	0	0	0	0	0	0	0	0	0	0	0	0	0	0	0	0	0	0	0	0	0	0	0	0	0	0	0	0	0	0	0	0	0	0	0	0	0	0	0	0	0	0	0	0	0	0	0	0	0
0	0	0	0	0	0	0	0	0	0	0	0	0	0	0	0	0	0	0	0	0	0	0	0	0	0	0	0	0	0	0	0	0	0	0	0	0	0	0	0	0	0	0	0	0	0	0	0	0	0
0	0	0	0	0	0	0	0	0	0	0	0	0	0	0	0	0	0	0	0	0	0	0	0	0	0	0	0	0	0	0	0	0	0	0	0	0	0	0	0	0	0	0	0	0	0	0	0	0	0
0	0	0	0	0	0	0	0	0	0	0	0	0	0	0	0	0	0	0	0	0	0	0	0	0	0	0	0	0	0	0	0	0	0	0	0	0	0	0	0	0	0	0	0	0	0	0	0	0	0
0	0	0	0	0	0	0	0	0	0	0	0	0	0	0	0	0	0	0	0	0	0	0	0	0	0	0	0	0	0	0	0	0	0	0	0	0	0	0	0	0	0	0	0	0	0	0	0	0	0
0	0	0	0	0	0	0	0	0	0	0	0	0	0	0	0	0	0	0	0	0	0	0	0	0	0	0	0	0	0	0	0	0	0	0	0	0	0	0	0	0	0	0	0	0	0	0	0	0	0
0	0	0	0	0	0	0	0	0	0	0	0	0	0	0	0	0	0	0	0	0	0	0	0	0	0	0	0	0	0	0	0	0	0	0	0	0	0	0	0	0	0	0	0	0	0	0	0	0	0
0	0	0	0	0	0	0	0	0	0	0	0	0	0	0	0	0	0	0	0	0	0	0	0	0	0	0	0	0	0	0	0	0	0	0	0	0	0	0	0	0	0	0	0	0	0	0	0	0	0
0	0	0	0	0	0	0	0	0	0	0	0	0	0	0	0	0	0	0	0	0	0	0	0	0	0	0	0	0	0	0	0	0	0	0	0	0	0	0	0	0	0	0	0	0	0	0	0	0	0
0	0	0	0	0	0	0	0	0	0	0	0	0	0	0	0	0	0	0	0	0	0	0	0	0	0	0	0	0	0	0	0	0	0	0	0	0	0	0	0	0	0	0	0	0	0	0	0	0	0
0	0	0	0	0	0	0	0	0	0	0	0	0	0	0	0	0	0	0	0	0	0	0	0	0	0	0	0	0	0	0	0	0	0	0	0	0	0	0	0	0	0	0	0	0	0	0	0	0	0
0	0	0	0	0	0	0	0	0	0	0	0	0	0	0	0	0	0	0	0	0	0	0	0	0	0	0	0	0	0	0	0	0	0	0	0	0	0	0	0	0	0	0	0	0	0	0	0	0	0
0	0	0	0	0	0	0	0	0	0	0	0	0	0	0	0	0	0	0	0	0	0	0	0	0	0	0	0	0	0	0	0	0	0	0	0	0	0	0	0	0	0	0	0	0	0	0	0	0	0
0	0	0	0	0	0	0	0	0	0	0	0	0	0	0	0	0	0	0	0	0	0	0	0	0	0	0	0	0	0	0	0	0	0	0	0	0	0	0	0	0	0	0	0	0	0	0	0	0	0
0	0	0	0	0	0	0	0	0	0	0	0	0	0	0	0	0	0	0	0	0	0	0	0	0	0	0	0	0	0	0	0	0	0	0	0	0	0	0	0	0	0	0	0	0	0	0	0	0	0
0	0	0	0	0	0	0	0	0	0	0	0	0	0	0	0	0	0	0	0	0	0	0	0	0	0	0	0	0	0	0	0	0	0	0	0	0	0	0	0	0	0	0	0	0	0	0	0	0	0
0	0	0	0	0	0	0	0	0	0	0	0	0	0	0	0	0	0	0	0	0	0	0	0	0	0	0	0	0	0	0	0	0	0	0	0	0	0	0	0	0	0	0	0	0	0	0	0	0	0
0	0	0	0	0	0	0	0	0	0	0	0	0	0	0	0	0	0	0	0	0	0	0	0	0	0	0	0	0	0	0	0	0	0	0	0	0	0	0	0	0	0	0	0	0	0	0	0	0	0
0	0	0	0	0	0	0	0	0	0	0	0	0	0	0	0	0	0	0	0	0	0	0	0	0	0	0	0	0	0	0	0	0	0	0	0	0	0	0	0	0	0	0	0	0	0	0	0	0	0
0	0	0	0	0	0	0	0	0	0	0	0	0	0	0	0	0	0	0	0	0	0	0	0	0	0	0	0	0	0	0	0	0	0	0	0	0	0	0	0	0	0	0	0	0	0	0	0	0	0
0	0	0	0	0	0	0	0	0	0	0	0	0	0	0	0	0	0	0	0	0	0	0	0	0	0	0	0	0	0	0	0	0	0	0	0	0	0	0	0	0	0	0	0	0	0	0	0	0	0
0	0	0	0	0	0	0	0	0	0	0	0	0	0	0	0	0	0	0	0	0	0	0	0	0	0	0	0	0	0	0	0	0	0	0	0	0	0	0	0	0	0	0	0	0	0	0	0	0	0
0	0	0	0	0	0	0	0	0	0	0	0	0	0	0	0	0	0	0	0	0	0	0	0	0	0	0	0	0	0	0	0	0	0	0	0	0	0	0	0	0	0	0	0	0	0	0	0	0	0
0	0	0	0	0	0	0	0	0	0	0	0	0	0	0	0	0	0	0	0	0	0	0	0	0	0	0	0	0	0	0	0	0	0	0	0	0	0	0	0	0	0	0	0	0	0	0	0	0	0
0	0	0	0	0	0	0	0	0	0	0	0	0	0	0	0	0	0	0	0	0	0	0	0	0	0	0	0	0	0	0	0	0	0	0	0	0	0	0	0	0	0	0	0	0	0	0	0	0	0
0	0	0	0	0	0	0	0	0	0	0	0	0	0	0	0	0	0	0	0	0	0	0	0	0	0	0	0	0	0	0	0	0	0	0	0	0	0	0	0	0	0	0	0	0	0	0	0	0	0
0	0	0	0	0	0	0	0	0	0	0	0	0	0	0	0	0	0	0	0	0	0	0	0	0	0	0	0	0	0	0	0	0	0	0	0	0	0	0	0	0	0	0	0	0	0	0	0	0	0
0	0	0	0	0	0	0	0	0	0	0	0	0	0	0	0	0	0	0	0	0	0	0	0	0	0	0	0	0	0	0	0	0	0	0	0	0	0	0	0	0	0	0	0	0	0	0	0	0	0
0	0	0	0	0	0	0	0	0	0	0	0	0	0	0	0	0	0	0	0	0	0	0	0	0	0	0	0	0	0	0	0	0	0	0	0	0	0	0	0	0	0	0	0	0	0	0	0	0	0
0	0	0	0	0	0	0	0	0	0	0	0	0	0	0	0	0	0	0	0	0	0	0	0	0	0	0	0	0	0	0	0	0	0	0	0	0	0	0	0	0	0	0	0	0	0	0	0	0	0
0	0	0	0	0	0	0	0	0	0	0	0	0	0	0	0	0	0	0	0	0	0	0	0	0	0	0	0	0	0	0	0	0	0	0	0	0	0	0	0	0	0	0	0	0	0	0	0	0	0
0	0	0	0	0	0	0	0	0	0	0	0	0	0	0	0	0	0	0	0	0	0	0	0	0	0	0	0	0	0	0	0	0	0	0	0	0	0	0	0	0	0	0	0	0	0	0	0	0	0
0	0	0	0	0	0	0	0	0	0	0	0	0	0	0	0	0	0	0	0	0	0	0	0	0	0	0	0	0	0	0	0	0	0	0	0	0	0	0	0	0	0	0	0	0	0	0	0	0	0
0	0	0	0	0	0	0	0	0	0	0	0	0	0	0	0	0	0	0	0	0	0	0	0	0	0	0	0	0	0	0	0	0	0	0	0	0	0	0	0	0	0	0	0	0	0	0	0	0	0
0	0	0	0	0	0	0	0	0	0	0	0	0	0	0	0	0	0	0	0	0	0	0	0	0	0	0	0	0	0	0	0	0	0	0	0	0	0	0	0	0	0	0	0	0	0	0	0	0	0
0	0	0	0	0	0	0	0	0	0	0	0	0	0	0	0	0	0	0	0	0	0	0	0	0	0	0	0	0	0	0	0	0	0	0	0	0	0	0	0	0	0	0	0	0	0	0	0	0	0
0	0	0	0	0	0	0	0	0	0	0	0	0	0	0	0	0	0	0	0	0	0	0	0	0	0	0	0	0	0	0	0	0	0	0	0	0	0	0	0	0	0	0	0	0	0	0	0	0	0
0	0	0	0	0	0	0	0	0	0	0	0	0	0	0	0	0	0	0	0	0	0	0	0	0	0	0	0	0	0	0	0	0	0	0	0	0	0	0	0	0	0	0	0	0	0	0	0	0	0
0	0	0	0	0	0	0	0	0	0	0	0	0	0	0	0	0	0	0	0	0	0	0	0	0	0	0	0	0	0	0	0	0	0	0	0	0	0	0	0	0	0	0	0	0	0	0	0	0	0
0	0	0	0	0	0	0	0	0	0	0	0	0	0	0	0	0	0	0	0	0	0	0	0	0	0	0	0	0	0	0	0	0	0	0	0	0	0	0	0	0	0	0	0	0	0	0	0	0	0
0	0	0	0	0	0	0	0	0	0	0	0	0	0	0	0	0	0	0	0	0	0	0	0	0	0	0	0	0	0	0	0	0	0	0	0	0	0	0	0	0	0	0	0	0	0	0	0	0	0
0	0	0	0	0	0	0	0	0	0	0	0	0	0	0	0	0	0	0	0	0	0	0	0	0	0	0	0	0	0	0	0	0	0	0	0	0	0	0	0	0	0	0	0	0	0	0	0	0	0
0	0	0	0	0	0	0	0	0	0	0	0	0	0	0	0	0	0	0	0	0	0	0	0	0	0	0	0	0	0	0	0	0	0	0	0	0	0	0	0	0	0	0	0	0	0	0	0	0	0
0	0	0	0	0	0	0	0	0	0	0	0	0	0	0	0	0	0	0	0	0	0	0	0	0	0	0	0	0	0	0	0	0	0	0	0	0	0	0	0	0	0	0	0	0	0	0	0	0	0
0	0	0	0	0	0	0	0	0	0	0	0	0	0	0	0	0	0	0	0	0	0	0	0	0	0	0	0	0	0	0	0	0	0	0	0	0	0	0	0	0	0	0	0	0	0	0	0	0	0
0	0	0	0	0	0	0	0	0	0	0	0	0	0	0	0	0	0	0	0	0	0	0	0	0	0	0	0	0	0	0	0	0	0	0	0	0	0	0	0	0	0	0	0	0	0	0	0	0	0
0	0	0	0	0	0	0	0	0	0	0	0	0	0	0	0	0	0	0	0	0	0	0	0	0	0	0	0	0	0	0	0	0	0	0	0	0	0	0	0	0	0	0	0	0	0	0	0	0	0
0	0	0	0	0	0	0	0	0	0	0	0	0	0	0	0	0	0	0	0	0	0	0	0	0	0	0	0	0	0	0	0	0	0	0	0	0	0	0	0	0	0	0	0	0	0	0	0	0	0
0	0	0	0	0	0	0	0	0	0	0	0	0	0	0	0	0	0	0	0	0	0	0	0	0	0	0	0	0	0	0	0	0	0	0	0	0	0	0	0	0	0	0	0	0	0	0	0	0	0
0	0	0	0	0	0	0	0	0	0	0	0	0	0	0	0	0	0	0	0	0	0	0	0	0	0	0	0	0	0	0	0	0	0	0	0	0	0	0	0	0	0	0	0	0	0	0	0	0	0
0	0	0	0	0	0	0	0	0	0	0	0	0	0	0	0	0	0	0	0	0	0	0	0	0	0	0	0	0	0	0	0	0	0	0	0	0	0	0	0	0	0	0	0	0	0	0	0	0	0
0	0	0	0	0	0	0	0	0	0	0	0	0	0	0	0	0	0	0	0	0	0	0	0	0	0	0	0	0	0	0	0	0	0	0	0	0	0	0	0	0	0	0	0	0	0	0	0	0	0
0	0	0	0	0	0	0	0	0	0	0	0	0	0	0	0	0	0	0	0	0	0	0	0	0	0	0	0	0	0	0	0	0	0	0	0	0	0	0	0	0	0	0	0	0	0	0	0	0	0
0	0	0	0	0	0	0	0	0	0	0	0	0	0	0	0	0	0	0	0	0	0	0	0	0	0	0	0	0	0	0	0	0	0	0	0	0	0	0	0	0	0	0	0	0	0	0	0	0	0
0	0	0	0	0	0	0	0	0	0	0	0	0	0	0	0	0	0	0	0	0	0	0	0	0	0	0	0	0	0	0	0	0	0	0	0	0	0	0	0	0	0	0	0	0	0	0	0	0	0
0	0	0	0	0	0	0	0	0	0	0	0	0	0	0	0	0	0	0	0	0	0	0	0	0	0	0	0	0	0	0	0	0	0	0	0	0	0	0	0	0	0	0	0	0	0	0	0	0	0
0	0	0	0	0	0	0	0	0	0	0	0	0	0	0	0	0	0	0	0	0	0	0	0	0	0	0	0	0	0	0	0	0	0	0	0	0	0	0	0	0	0	0	0	0	0	0	0	0	0
0	0	0	0	0	0	0	0	0	0	0	0	0	0	0	0	0	0	0	0	0	0	0	0	0	0	0	0	0	0	0	0	0	0	0	0	0	0	0	0	0	0	0	0	0	0	0	0	0	0
0	0	0	0	0	0	0	0	0	0	0	0	0	0	0	0	0	0	0	0	0	0	0	0	0	0	0	0	0	0	0	0	0	0	0	0	0	0	0	0	0	0	0	0	0	0	0	0	0	0
0	0	0	0	0	0	0	0	0	0	0	0	0	0	0	0	0	0	0	0	0	0	0	0	0	0	0	0	0	0	0	0	0	0	0	0	0	0	0	0	0	0	0	0	0	0	0	0	0	0
0	0	0	0	0	0	0	0	0	0	0	0	0	0	0	0	0	0	0	0	0	0	0	0	0	0	0	0	0	0	0	0	0	0	0	0	0	0	0	0	0	0	0	0	0	0	0	0	0	0
0	0	0	0	0	0	0	0	0	0	0	0	0	0	0	0	0	0	0	0	0	0	0	0	0	0	0	0	0	0	0	0	0	0	0	0	0	0	0	0	0	0	0	0	0	0	0	0	0	0
0	0	0	0	0	0	0	0	0	0	0	0	0	0	0	0	0	0	0	0	0	0	0	0	0	0	0	0	0	0	0	0	0	0	0	0	0	0	0	0	0	0	0	0	0	0	0	0	0	0
0	0	0	0	0	0	0	0	0	0	0	0	0	0	0	0	0	0	0	0	0	0	0	0	0	0	0	0	0	0	0	0	0	0	0	0	0	0	0	0	0	0	0	0	0	0	0	0	0	0
0	0	0	0	0	0	0	0	0	0	0	0	0	0	0	0	0	0	0	0	0	0	0	0	0	0	0	0	0	0	0	0	0	0	0	0	0	0	0	0	0	0	0	0	0	0	0	0	0	0
0	0	0	0	0	0	0	0	0	0	0	0	0	0	0	0	0	0	0	0	0	0	0	0	0	0	0	0	0	0	0	0	0	0	0	0	0	0	0	0	0	0	0	0	0	0	0	0	0	0
0	0	0	0	0	0	0	0	0	0	0	0	0	0	0	0	0	0	0	0	0	0	0	0	0	0	0	0	0	0	0	0	0	0	0	0	0	0	0	0	0	0	0	0	0	0	0	0	0	0
0	0	0	0	0	0	0	0	0	0	0	0	0	0	0	0	0	0	0	0	0	0	0	0	0	0	0	0	0	0	0	0	0	0	0	0	0	0	0	0	0	0	0	0	0	0	0	0	0	0
0	0	0	0	0	0	0	0	0	0	0	0	0	0	0	0	0	0	0	0	0	0	0	0	0	0	0	0	0	0	0	0	0	0	0	0	0	0	0	0	0	0	0	0	0	0	0	0	0	0
0	0	0	0	0	0	0	0	0	0	0	0	0	0	0	0	0	0	0	0	0	0	0	0	0	0	0	0	0	0	0	0	0	0	0	0	0	0	0	0	0	0	0	0	0	0	0	0	0	0
0	0	0	0	0	0	0	0	0	0	0	0	0	0	0	0	0	0	0	0	0	0	0	0	0	0	0	0	0	0	0	0	0	0	0	0	0	0	0	0	0	0	0	0	0	0	0	0	0	0
0	0	0	0	0	0	0	0	0	0	0	0	0	0	0	0	0	0	0	0	0	0	0	0	0	0	0	0	0	0	0	0	0	0	0	0	0	0	0	0	0	0	0	0	0	0	0	0	0	0
0	0	0	0	0	0	0	0	0	0	0	0	0	0	0	0	0	0	0	0	0	0	0	0	0	0	0	0	0	0	0	0	0	0	0	0	0	0	0	0	0	0	0	0	0	0	0	0	0	0
0	0	0	0	0	0	0	0	0	0	0	0	0	0	0	0	0	0	0	0	0	0	0	0	0	0	0	0	0	0	0	0	0	0	0	0	0	0	0	0	0	0	0	0	0	0	0	0	0	0
0	0	0	0	0	0	0	0	0	0	0	0	0	0	0	0	0	0	0	0	0	0	0	0	0	0	0	0	0	0	0	0	0	0	0	0	0	0	0	0	0	0	0	0	0	0	0	0	0	0
0	0	0	0	0	0	0	0	0	0	0	0	0	0	0	0	0	0	0	0	0	0	0	0	0	0	0	0	0	0	0	0	0	0	0	0	0	0	0	0	0	0	0	0	0	0	0	0	0	0
0	0	0	0	0	0	0	0	0	0	0	0	0	0	0	0	0	0	0	0	0	0	0	0	0	0	0	0	0	0	0	0	0	0	0	0	0	0	0	0	0	0	0	0	0	0	0	0	0	0
0	0	0	0	0	0	0	0	0	0	0	0	0	0	0	0	0	0	0	0	0	0	0	0	0	0	0	0	0	0	0	0	0	0	0	0	0	0	0	0	0	0	0	0	0	0	0	0	0	0
0	0	0	0	0	0	0	0	0	0	0	0	0	0	0	0	0	0	0	0	0	0	0	0	0	0	0	0	0	0	0	0	0	0	0	0	0	0	0	0	0	0	0	0	0	0	0	0	0	0
0	0	0	0	0	0	0	0	0	0	0	0	0	0	0	0	0	0	0	0	0	0	0	0	0	0	0	0	0	0	0	0	0	0	0	0	0	0	0	0	0	0	0	0	0	1	1	0	0	0
0	0	0	0	0	0	0	0	0	0	0	0	0	0	0	0	0	0	0	0	0	0	0	0	0	0	0	0	0	0	0	0	0	0	0	0	0	0	0	0	0	0	0	0	0	0	0	0	0	0
0	0	0	0	0	0	0	0	0	0	0	0	0	0	0	0	0	0	0	0	0	0	0	0	0	0	0	0	0	0	0	0	0	0	0	0	0	0	0	0	0	0	0	0	0	0	0	0	0	0
0	0	0	0	0	0	0	0	0	0	0	0	0	0	0	0	0	0	0	0	0	0	0	0	0	0	0	0	0	0	0	0	0	0	0	0	0	0	0	0	0	0	0	0	0	0	0	0	0	0
0	0	0	0	0	0	0	0	0	0	0	0	0	0	0	0	0	0	0	0	0	0	0	0	0	0	0	0	0	0	0	0	0	0	0	0	0	0	0	0	0	0	0	0	0	0	0	0	0	0
0	0	0	0	0	0	0	0	0	0	0	0	0	0	0	0	0	0	0	0	0	0	0	0	0	0	0	0	0	0	0	0	0	0	0	0	0	0	0	0	0	0	0	0	0	0	0	0	0	0
0	0	0	0	0	0	0	0	0	0	0	0	0	0	0	0	0	0	0	0	0	0	0	0	0	0	0	0	0	0	0	0	0	0	0	0	0	0	0	0	0	0	0	0	0	0	0	0	1	0
0	0	0	0	0	0	0	0	0	0	0	0	0	0	0	0	0	0	0	0	0	0	0	0	0	0	0	0	0	0	0	0	0	0	0	0	0	0	0	0	0	0	0	0	0	0	0	0	0	0
0	0	0	0	0	0	0	0	0	0	0	0	0	0	0	0	0	0	0	0	0	0	0	0	0	0	0	0	0	0	0	0	0	0	0	0	0	0	0	0	0	0	0	0	0	0	0	0	0	0
0	0	0	0	0	0	0	0	0	0	0	0	0	0	0	0	0	0	0	0	0	0	0	0	0	0	0	0	0	0	0	0	0	0	0	0	0	0	0	0	0	0	2	0	0	0	0	0	0	0
0	0	0	0	0	0	0	0	0	0	0	0	0	0	0	0	0	0	0	0	0	0	0	0	0	0	0	0	0	0	0	0	0	0	0	0	0	0	0	0	0	0	0	0	0	0	0	0	0	0
0	0	0	0	0	0	0	0	0	0	0	0	0	0	0	0	0	0	0	0	0	0	0	0	0	0	0	0	0	0	0	0	0	0	0	0	0	0	0	0	0	0	0	2	0	1	1	0	0	0
0	0	0	0	0	0	0	0	0	0	0	0	0	0	0	0	0	0	0	0	0	0	0	0	0	0	0	0	0	0	0	0	0	0	0	0	0	0	0	0	0	0	0	0	0	1	1	0	0	0
0	0	0	0	0	0	0	0	0	0	0	0	0	0	0	0	0	0	0	0	0	0	0	0	0	0	0	0	0	0	0	0	0	0	0	0	0	0	0	0	0	0	0	0	1	1	0	0	0	0
0	0	0	0	0	0	0	0	0	0	0	0	0	0	0	0	0	0	0	0	0	0	0	0	0	0	0	0	0	0	0	0	0	0	0	0	0	0	0	0	0	0	0	0	0	0	0	0	0	0
0	0	0	0	0	0	0	0	0	0	0	0	0	0	0	0	0	0	0	0	0	0	0	0	0	0	0	0	0	0	0	0	0	0	0	0	0	0	0	0	0	0	2	0	0	0	0	0	0	0
0	0	0	0	0	0	0	0	0	0	0	0	0	0	0	0	0	0	0	0	0	0	0	0	0	0	0	0	0	0	0	0	0	0	0	0	0	0	0	0	0	0	0	0	0	1	1	0	1	0
0	0	0	0	0	0	0	0	0	0	0	0	0	0	0	0	0	0	0	0	0	0	0	0	0	0	0	0	0	0	0	0	0	0	0	0	0	0	0	0	0	0	0	0	2	0	0	0	0	0
0	0	0	0	0	0	0	0	0	0	0	0	0	0	0	0	0	0	0	0	0	0	0	0	0	0	0	0	0	0	0	0	0	0	0	0	0	0	0	0	0	0	0	0	0	0	0	0	0	1
0	0	0	0	0	0	0	0	0	0	0	0	0	0	0	0	0	0	0	0	0	0	0	0	0	0	0	0	0	0	0	0	0	0	0	0	0	0	0	0	0	0	0	0	0	1	1	0	0	0
0	0	0	0	0	0	0	0	0	0	0	0	0	0	0	0	0	0	0	0	0	0	0	0	0	0	0	0	0	0	0	0	0	0	0	0	0	0	0	0	0	0	0	0	0	1	1	0	0	0
0	0	0	0	0	0	0	0	0	0	0	0	0	0	0	0	0	0	0	0	0	0	0	0	0	0	0	0	0	0	0	0	0	0	0	0	0	0	0	0	0	0	2	0	0	0	0	0	0	0
0	0	0	0	0	0	0	0	0	0	0	0	0	0	0	0	0	0	0	0	0	0	0	0	0	0	0	0	0	0	0	0	0	0	0	0	0	0	0	0	0	0	0	0	0	1	1	0	0	0
0	0	0	0	0	0	0	0	0	0	0	0	0	0	0	0	0	0	0	0	0	0	0	0	0	0	0	0	0	0	0	0	0	0	0	0	0	0	0	0	0	0	0	0	2	0	1	1	0	0
0	0	0	0	0	0	0	0	0	0	0	0	0	0	0	0	0	0	0	0	0	0	0	0	0	0	0	0	0	0	0	0	0	0	0	0	0	0	0	0	0	0	2	0	0	0	0	0	0	0
0	0	0	0	0	0	0	0	0	0	0	0	0	0	0	0	0	0	0	0	0	0	0	0	0	0	0	0	0	0	0	0	0	0	0	0	0	0	0	0	0	0	0	0	0	0	0	0	0	0
0	0	0	0	0	0	0	0	0	0	0	0	0	0	0	0	0	0	0	0	0	0	0	0	0	0	0	0	0	0	0	0	0	0	0	0	0	0	0	0	0	0	0	0	0	0	0	0	1	0
0	0	0	0	0	0	0	0	0	0	0	0	0	0	0	0	0	0	0	0	0	0	0	0	0	0	0	0	0	0	0	0	0	0	0	0	0	0	0	0	0	0	0	0	0	1	1	0	0	0
0	0	0	0	0	0	0	0	0	0	0	0	0	0	0	0	0	0	0	0	0	0	0	0	0	0	0	0	0	0	0	0	0	0	0	0	0	0	0	0	0	0	0	0	0	0	0	0	0	0
0	0	0	0	0	0	0	0	0	0	0	0	0	0	0	0	0	0	0	0	0	0	0	0	0	0	0	0	0	0	0	0	0	0	0	0	0	0	0	0	0	0	0	2	0	0	0	0	0	1
0	0	0	0	0	0	0	0	0	0	0	0	0	0	0	0	0	0	0	0	0	0	0	0	0	0	0	0	0	0	0	0	0	0	0	0	0	0	0	0	0	0	0	0	0	0	0	0	0	0
0	0	0	0	0	0	0	0	0	0	0	0	0	0	0	0	0	0	0	0	0	0	0	0	0	0	0	0	0	0	0	0	0	0	0	0	0	0	0	0	0	0	0	2	0	0	0	0	0	0
0	0	0	0	0	0	0	0	0	0	0	0	0	0	0	0	0	0	0	0	0	0	0	0	0	0	0	0	0	0	0	0	0	0	0	0	0	0	0	0	0	0	0	0	0	0	1	0	1	1
0	0	0	0	0	0	0	0	0	0	0	0	0	0	0	0	0	0	0	0	0	0	0	0	0	0	0	0	0	0	0	0	0	0	0	0	0	0	0	0	0	0	0	0	1	1	0	0	0	0
0	0	0	0	0	0	0	0	0	0	0	0	0	0	0	0	0	0	0	0	0	0	0	0	0	0	0	0	0	0	0	0	0	0	0	0	0	0	0	0	0	0	2	0	1	1	2	2	1	2
0	0	0	0	0	0	0	0	0	0	0	0	0	0	0	0	0	0	0	0	0	0	0	0	0	0	0	0	0	0	0	0	0	0	0	0	0	0	0	0	0	0	0	0	0	0	1	1	0	1
0	0	0	0	0	0	0	0	0	0	0	0	0	0	0	0	0	0	0	0	0	0	0	0	0	0	0	0	0	0	0	0	0	0	0	0	0	0	0	0	0	0	0	0	2	0	0	1	0	2
0	0	0	0	0	0	0	0	0	0	0	0	0	0	0	0	0	0	0	0	0	0	0	0	0	0	0	0	0	0	0	0	0	0	0	0	0	0	0	0	0	0	0	0	0	0	4	7	0	4
0	0	0	0	0	0	0	0	0	0	0	0	0	0	0	0	0	0	0	0	0	0	0	0	0	0	0	0	0	0	0	0	0	0	0	0	0	0	0	0	0	0	0	1	4	2	5	4	3	2
0	0	0	0	0	0	0	0	0	0	0	0	0	0	0	0	0	0	0	0	0	0	0	0	0	0	0	0	0	0	0	0	0	0	0	0	0	0	0	0	0	0	0	0	1	2	4	3	3	2
0	0	0	0	0	0	0	0	0	0	0	0	0	0	0	0	0	0	0	0	0	0	0	0	0	0	0	0	0	0	0	0	0	0	0	0	0	0	0	0	0	0	2	2	3	6	5	3	4	2
0	0	0	0	0	0	0	0	0	0	0	0	0	0	0	0	0	0	0	0	0	0	0	0	0	0	0	0	0	0	0	0	0	0	0	0	0	0	0	0	0	0	2	2	0	2	3	2	5	2
0	0	0	0	0	0	0	0	0	0	0	0	0	0	0	0	0	0	0	0	0	0	0	0	0	0	0	0	0	0	0	0	0	0	0	0	0	0	0	0	0	0	0	0	1	4	4	4	3	2
0	0	0	0	0	0	0	0	0	0	0	0	0	0	0	0	0	0	0	0	0	0	0	0	0	0	0	0	0	0	0	0	0	0	0	0	0	0	0	0	0	0	0	2	6	4	3	1	1	3
0	0	0	0	0	0	0	0	0	0	0	0	0	0	0	0	0	0	0	0	0	0	0	0	0	0	0	0	0	0	0	0	0	0	0	0	0	0	0	0	0	0	0	2	5	3	4	2	4	6
0	0	0	0	0	0	0	0	0	0	0	0	0	0	0	0	0	0	0	0	0	0	0	0	0	0	0	0	0	0	0	0	0	0	0	0	0	0	0	0	0	0	4	4	4	0	4	4	3	3
0	0	0	0	0	0	0	0	0	0	0	0	0	0	0	0	0	0	0	0	0	0	0	0	0	0	0	0	0	0	0	0	0	0	0	0	0	0	0	0	0	0	1	7	2	4	3	5	6	8
0	0	0	0	0	0	0	0	0	0	0	0	0	0	0	0	0	0	0	0	0	0	0	0	0	0	0	0	0	0	0	0	0	0	0	0	0	0	0	0	0	0	0	5	6	3	5	6	3	5
0	0	0	0	0	0	0	0	0	0	0	0	0	0	0	0	0	0	0	0	0	0	0	0	0	0	0	0	0	0	0	0	0	0	0	0	0	0	0	0	0	0	0	5	4	5	7	2	6	6
0	0	0	0	0	0	0	0	0	0	0	0	0	0	0	0	0	0	0	0	0	0	0	0	0	0	0	0	0	0	0	0	0	0	0	0	0	0	0	0	0	0	2	6	2	9	5	7	12	6
0	0	0	0	0	0	0	0	0	0	0	0	0	0	0	0	0	0	0	0	0	0	0	0	0	0	0	0	0	0	0	0	0	0	0	0	0	0	0	0	0	0	0	6	4	5	3	8	4	13
0	0	0	0	0	0	0	0	0	0	0	0	0	0	0	0	0	0	0	0	0	0	0	0	0	0	0	0	0	0	0	0	0	0	0	0	0	0	0	0	0	0	7	6	8	5	8	12	13	13
0	0	0	0	0	0	0	0	0	0	0	0	0	0	0	0	0	0	0	0	0	0	0	0	0	0	0	0	0	0	0	0	0	0	0	0	0	0	0	0	0	0	0	9	6	6	11	15	12	15
0	0	0	0	0	0	0	0	0	0	0	0	0	0	0	0	0	0	0	0	0	0	0	0	0	0	0	0	0	0	0	0	0	0	0	0	0	0	0	0	0	0	0	14	4	3	13	22	20	21
0	0	0	0	0	0	0	0	0	0	0	0	0	0	0	0	0	0	0	0	0	0	0	0	0	0	0	0	0	0	0	0	0	0	0	0	0	0	0	0	0	0	1	9	12	11	8	12	10	17
0	0	0	0	0	0	0	0	0	0	0	0	0	0	0	0	0	0	0	0	0	0	0	0	0	0	0	0	0	0	0	0	0	0	0	0	0	0	0	0	0	0	2	14	8	17	7	14	20	25
0	0	0	0	0	0	0	0	0	0	0	0	0	0	0	0	0	0	0	0	0	0	0	0	0	0	0	0	0	0	0	0	0	0	0	0	0	0	0	0	0	0	2	10	9	10	17	24	12	30
0	0	0	0	0	0	0	0	0	0	0	0	0	0	0	0	0	0	0	0	0	0	0	0	0	0	0	0	0	0	0	0	0	0	0	0	0	0	0	0	0	0	0	19	17	18	25	24	27	29
0	0	0	0	0	0	0	0	0	0	0	0	0	0	0	0	0	0	0	0	0	0	0	0	0	0	0	0	0	0	0	0	0	0	0	0	0	0	0	0	0	0	5	13	22	34	24	25	27	42
0	0	0	0	0	0	0	0	0	0	0	0	0	0	0	0	0	0	0	0	0	0	0	0	0	0	0	0	0	0	0	0	0	0	0	0	0	0	0	0	0	0	4	26	20	28	30	37	41	44
0	0	0	0	0	0	0	0	0	0	0	0	0	0	0	0	0	0	0	0	0	0	0	0	0	0	0	0	0	0	0	0	0	0	0	0	0	0	0	0	0	0	2	19	25	33	43	49	73	68
0	0	0	0	0	0	0	0	0	0	0	0	0	0	0	0	0	0	0	0	0	0	0	0	0	0	0	0	0	0	0	0	0	0	0	0	0	0	0	0	0	0	8	41	57	35	45	59	49	62
0	0	0	0	0	0	0	0	0	0	0	0	0	0	0	0	0	0	0	0	0	0	0	0	0	0	0	0	0	0	0	0	0	0	0	0	0	0	0	0	0	0	0	29	51	58	75	93	55	101
0	0	0	0	0	0	0	0	0	0	0	0	0	0	0	0	0	0	0	0	0	0	0	0	0	0	0	0	0	0	0	0	0	0	0	0	0	0	0	0	0	0	4	46	50	67	88	104	103	123
0	0	0	0	0	0	0	0	0	0	0	0	0	0	0	0	0	0	0	0	0	0	0	0	0	0	0	0	0	0	0	0	0	0	0	0	0	0	0	0	0	0	12	54	102	91	99	115	99	139
0	0	0	0	0	0	0	0	0	0	0	0	0	0	0	0	0	0	0	0	0	0	0	0	0	0	0	0	0	0	0	0	0	0	0	0	0	0	0	0	0	0	10	39	63	98	130	124	138	147
0	0	0	0	0	0	0	0	0	0	0	0	0	0	0	0	0	0	0	0	0	0	0	0	0	0	0	0	0	0	0	0	0	0	0	0	0	0	0	0	0	0	9	70	96	123	150	176	164	261
0	0	0	0	0	0	0	0	0	0	0	0	0	0	0	0	0	0	0	0	0	0	0	0	0	0	0	0	0	0	0	0	0	0	0	0	0	0	0	0	0	0	2	80	108	137	194	234	217	318
0	0	0	0	0	0	0	0	0	0	0	0	0	0	0	0	0	0	0	0	0	0	0	0	0	0	0	0	0	0	0	0	0	0	0	0	0	0	0	0	0	0	5	88	138	139	190	255	244	304
0	0	0	0	0	0	0	0	0	0	0	0	0	0	0	0	0	0	0	0	0	0	0	0	0	0	0	0	0	0	0	0	0	0	0	0	0	0	0	0	0	0	4	100	173	242	288	327	309	407
0	0	0	0	0	0	0	0	0	0	0	0	0	0	0	0	0	0	0	0	0	0	0	0	0	0	0	0	0	0	0	0	0	0	0	0	0	0	0	0	0	0	15	125	207	268	346	352	347	421
0	0	0	0	0	0	0	0	0	0	0	0	0	0	0	0	0	0	0	0	0	0	0	0	0	0	0	0	0	0	0	0	0	0	0	0	0	0	0	0	0	0	15	143	247	261	305	375	340	448
0	0	0	0	0	0	0	0	0	0	0	0	0	0	0	0	0	0	0	0	0	0	0	0	0	0	0	0	0	0	0	0	0	0	0	0	0	0	0	0	0	0	10	217	291	356	426	494	435	519
0	0	0	0	0	0	0	0	0	0	0	0	0	0	0	0	0	0	0	0	0	0	0	0	0	0	0	0	0	0	0	0	0	0	0	0	0	0	0	0	0	0	14	210	321	357	455	470	407	554
0	0	0	0	0	0	0	0	0	0	0	0	0	0	0	0	0	0	0	0	0	0	0	0	0	0	0	0	0	0	0	0	0	0	0	0	0	0	0	0	0	0	20	220	353	405	460	455	443	527
0	0	0	0	0	0	0	0	0	0	0	0	0	0	0	0	0	0	0	0	0	0	0	0	0	0	0	0	0	0	0	0	0	0	0	0	0	0	0	0	0	0	8	240	335	370	463	479	434	487
0	0	0	0	0	0	0	0	0	0	0	0	0	0	0	0	0	0	0	0	0	0	0	0	0	0	0	0	0	0	0	0	0	0	0	0	0	0	0	0	0	0	11	288	343	410	465	482	443	541
0	0	0	0	0	0	0	0	0	0	0	0	0	0	0	0	0	0	0	0	0	0	0	0	0	0	0	0	0	0	0	0	0	0	0	0	0	0	0	0	0	0	8	286	378	397	459	504	475	536
0	0	0	0	0	0	0	0	0	0	0	0	0	0	0	0	0	0	0	0	0	0	0	0	0	0	0	0	0	0	0	0	0	0	0	0	0	0	0	0	0	0	9	240	350	370	405	465	445	461
0	0	0	0	0	0	0	0	0	0	0	0	0	0	0	0	0	0	0	0	0	0	0	0	0	0	0	0	0	0	0	0	0	0	0	0	0	0	0	0	0	0	11	307	362	387	433	490	430	481
0	0	0	0	0	0	0	0	0	0	0	0	0	0	0	0	0	0	0	0	0	0	0	0	0	0	0	0	0	0	0	0	0	0	0	0	0	0	0	0	0	0	29	339	374	369	412	448	397	494
0	0	0	0	0	0	0	0	0	0	0	0	0	0	0	0	0	0	0	0	0	0	0	0	0	0	0	0	0	0	0	0	0	0	0	0	0	0	0	0	0	0	6	309	312	332	371	390	332	417
0	0	0	0	0	0	0	0	0	0	0	0	0	0	0	0	0	0	0	0	0	0	0	0	0	0	0	0	0	0	0	0	0	0	0	0	0	0	0	0	0	0	27	301	354	323	396	387	313	385
0	0	0	0	0	0	0	0	0	0	0	0	0	0	0	0	0	0	0	0	0	0	0	0	0	0	0	0	0	0	0	0	0	0	0	0	0	0	0	0	0	0	24	272	333	332	361	369	330	338
0	0	0	0	0	0	0	0	0	0	0	0	0	0	0	0	0	0	0	0	0	0	0	0	0	0	0	0	0	0	0	0	0	0	0	0	0	0	0	0	0	0	10	250	298	313	310	291	272	306
0	0	0	0	0	0	0	0	0	0	0	0	0	0	0	0	0	0	0	0	0	0	0	0	0	0	0	0	0	0	0	0	0	0	0	0	0	0	0	0	0	0	22	249	266	286	308	301	239	282
0	0	0	0	0	0	0	0	0	0	0	0	0	0	0	0	0	0	0	0	0	0	0	0	0	0	0	0	0	0	0	0	0	0	0	0	0	0	0	0	0	0	27	266	322	263	269	276	229	255
0	0	0	0	0	0	0	0	0	0	0	0	0	0	0	0	0	0	0	0	0	0	0	0	0	0	0	0	0	0	0	0	0	0	0	0	0	0	0	0	0	0	17	271	262	257	267	238	189	211
0	0	0	0	0	0	0	0	0	0	0	0	0	0	0	0	0	0	0	0	0	0	0	0	0	0	0	0	0	0	0	0	0	0	0	0	0	0	0	0	0	0	20	250	292	231	257	222	195	199
0	0	0	0	0	0	0	0	0	0	0	0	0	0	0	0	0	0	0	0	0	0	0	0	0	0	0	0	0	0	0	0	0	0	0	0	0	0	0	0	0	0	21	312	284	229	238	197	163	152
0	0	0	0	0	0	0	0	0	0	0	0	0	0	0	0	0	0	0	0	0	0	0	0	0	0	0	0	0	0	0	0	0	0	0	0	0	0	0	0	0	0	10	249	247	231	199	178	119	156
0	0	0	0	0	0	0	0	0	0	0	0	0	0	0	0	0	0	0	0	0	0	0	0	0	0	0	0	0	0	0	0	0	0	0	0	0	0	0	0	0	0	15	255	237	206	197	184	126	122
0	0	0	0	0	0	0	0	0	0	0	0	0	0	0	0	0	0	0	0	0	0	0	0	0	0	0	0	0	0	0	0	0	0	0	0	0	0	0	0	0	0	21	246	233	177	168	155	108	108
0	0	0	0	0	0	0	0	0	0	0	0	0	0	0	0	0	0	0	0	0	0	0	0	0	0	0	0	0	0	0	0	0	0	0	0	0	0	0	0	0	0	19	210	192	163	173	137	97	95
0	0	0	0	0	0	0	0	0	0	0	0	0	0	0	0	0	0	0	0	0	0	0	0	0	0	0	0	0	0	0	0	0	0	0	0	0	0	0	0	0	0	25	219	170	121	126	109	83	90
0	0	0	0	0	0	0	0	0	0	0	0	0	0	0	0	0	0	0	0	0	0	0	0	0	0	0	0	0	0	0	0	0	0	0	0	0	0	0	0	0	0	20	161	135	126	127	110	97	91
0	0	0	0	0	0	0	0	0	0	0	0	0	0	0	0	0	0	0	0	0	0	0	0	0	0	0	0	0	0	0	0	0	0	0	0	0	0	0	0	0	0	13	190	191	161	126	100	84	95
0	0	0	0	0	0	0	0	0	0	0	0	0	0	0	0	0	0	0	0	0	0	0	0	0	0	0	0	0	0	0	0	0	0	0	0	0	0	0	0	0	0	20	170	162	151	124	120	96	86
0	0	0	0	0	0	0	0	0	0	0	0	0	0	0	0	0	0	0	0	0	0	0	0	0	0	0	0	0	0	0	0	0	0	0	0	0	0	0	0	0	0	21	159	172	146	105	82	92	78
0	0	0	0	0	0	0	0	0	0	0	0	0	0	0	0	0	0	0	0	0	0	0	0	0	0	0	0	0	0	0	0	0	0	0	0	0	0	0	0	0	0	24	190	186	155	105	105	89	78
0	0	0	0	0	0	0	0	0	0	0	0	0	0	0	0	0	0	0	0	0	0	0	0	0	0	0	0	0	0	0	0	0	0	0	0	0	0	0	0	0	0	16	158	150	143	112	98	73	80
0	0	0	0	0	0	0	0	0	0	0	0	0	0	0	0	0	0	0	0	0	0	0	0	0	0	0	0	0	0	0	0	0	0	0	0	0	0	0	0	0	0	14	174	137	113	102	94	61	80
0	0	0	0	0	0	0	0	0	0	0	0	0	0	0	0	0	0	0	0	0	0	0	0	0	0	0	0	0	0	0	0	0	0	0	0	0	0	0	0	0	0	24	198	129	94	87	86	63	87
0	0	0	0	0	0	0	0	0	0	0	0	0	0	0	0	0	0	0	0	0	0	0	0	0	0	0	0	0	0	0	0	0	0	0	0	0	0	0	0	0	0	28	116	121	104	76	75	43	73
0	0	0	0	0	0	0	0	0	0	0	0	0	0	0	0	0	0	0	0	0	0	0	0	0	0	0	0	0	0	0	0	0	0	0	0	0	0	0	0	0	0	20	104	112	77	73	62	42	66
0	0	0	0	0	0	0	0	0	0	0	0	0	0	0	0	0	0	0	0	0	0	0	0	0	0	0	0	0	0	0	0	0	0	0	0	0	0	0	0	0	0	18	132	127	77	77	65	61	66
0	0	0	0	0	0	0	0	0	0	0	0	0	0	0	0	0	0	0	0	0	0	0	0	0	0	0	0	0	0	0	0	0	0	0	0	0	0	0	0	0	0	22	115	90	83	66	71	74	77
0	0	0	0	0	0	0	0	0	0	0	0	0	0	0	0	0	0	0	0	0	0	0	0	0	0	0	0	0	0	0	0	0	0	0	0	0	0	0	0	0	0	20	124	108	95	75	75	51	73
0	0	0	0	0	0	0	0	0	0	0	0	0	0	0	0	0	0	0	0	0	0	0	0	0	0	0	0	0	0	0	0	0	0	0	0	0	0	0	0	0	0	16	86	86	77	77	90	68	64
0	0	0	0	0	0	0	0	0	0	0	0	0	0	0	0	0	0	0	0	0	0	0	0	0	0	0	0	0	0	0	0	0	0	0	0	0	0	0	0	0	0	11	139	82	65	64	80	58	76
0	0	0	0	0	0	0	0	0	0	0	0	0	0	0	0	0	0	0	0	0	0	0	0	0	0	0	0	0	0	0	0	0	0	0	0	0	0	0	0	0	0	27	124	75	74	69	72	76	58
0	0	0	0	0	0	0	0	0	0	0	0	0	0	0	0	0	0	0	0	0	0	0	0	0	0	0	0	0	0	0	0	0	0	0	0	0	0	0	0	0	0	8	112	85	75	74	66	46	49
0	0	0	0	0	0	0	0	0	0	0	0	0	0	0	0	0	0	0	0	0	0	0	0	0	0	0	0	0	0	0	0	0	0	0	0	0	0	0	0	0	0	21	106	98	81	74	68	51	55
0	0	0	0	0	0	0	0	0	0	0	0	0	0	0	0	0	0	0	0	0	0	0	0	0	0	0	0	0	0	0	0	0	0	0	0	0	0	0	0	0	0	29	110	85	78	78	66	37	54
0	0	0	0	0	0	0	0	0	0	0	0	0	0	0	0	0	0	0	0	0	0	0	0	0	0	0	0	0	0	0	0	0	0	0	0	0	0	0	0	0	0	22	93	86	77	73	72	62	71
0	0	0	0	0	0	0	0	0	0	0	0	0	0	0	0	0	0	0	0	0	0	0	0	0	0	0	0	0	0	0	0	0	0	0	0	0	0	0	0	0	0	30	86	103	71	73	65	61	46
0	0	0	0	0	0	0	0	0	0	0	0	0	0	0	0	0	0	0	0	0	0	0	0	0	0	0	0	0	0	0	0	0	0	0	0	0	0	0	0	0	0	12	99	106	85	54	55	34	56
0	0	0	0	0	0	0	0	0	0	0	0	0	0	0	0	0	0	0	0	0	0	0	0	0	0	0	0	0	0	0	0	0	0	0	0	0	0	0	0	0	0	23	121	86	72	58	40	46	44
0	0	0	0	0	0	0	0	0	0	0	0	0	0	0	0	0	0	0	0	0	0	0	0	0	0	0	0	0	0	0	0	0	0	0	0	0	0	0	0	0	0	12	111	64	63	70	45	39	46
0	0	0	0	0	0	0	0	0	0	0	0	0	0	0	0	0	0	0	0	0	0	0	0	0	0	0	0	0	0	0	0	0	0	0	0	0	0	0	0	0	0	22	100	61	37	42	45	27	52
0	0	0	0	0	0	0	0	0	0	0	0	0	0	0	0	0	0	0	0	0	0	0	0	0	0	0	0	0	0	0	0	0	0	0	0	0	0	0	0	0	0	21	95	60	44	41	29	31	28
0	0	0	0	0	0	0	0	0	0	0	0	0	0	0	0	0	0	0	0	0	0	0	0	0	0	0	0	0	0	0	0	0	0	0	0	0	0	0	0	0	0	20	68	52	43	35	43	26	26
0	0	0	0	0	0	0	0	0	0	0	0	0	0	0	0	0	0	0	0	0	0	0	0	0	0	0	0	0	0	0	0	0	0	0	0	0	0	0	0	0	0	15	66	56	56	38	29	21	19
0	0	0	0	0	0	0	0	0	0	0	0	0	0	0	0	0	0	0	0	0	0	0	0	0	0	0	0	0	0	0	0	0	0	0	0	0	0	0	0	0	0	12	65	64	45	39	33	20	28
0	0	0	0	0	0	0	0	0	0	0	0	0	0	0	0	0	0	0	0	0	0	0	0	0	0	0	0	0	0	0	0	0	0	0	0	0	0	0	0	0	0	8	97	54	47	29	28	18	21
0	0	0	0	0	0	0	0	0	0	0	0	0	0	0	0	0	0	0	0	0	0	0	0	0	0	0	0	0	0	0	0	0	0	0	0	0	0	0	0	0	0	14	78	65	46	43	27	20	29
0	0	0	0	0	0	0	0	0	0	0	0	0	0	0	0	0	0	0	0	0	0	0	0	0	0	0	0	0	0	0	0	0	0	0	0	0	0	0	0	0	0	17	61	50	65	34	25	19	22
0	0	0	0	0	0	0	0	0	0	0	0	0	0	0	0	0	0	0	0	0	0	0	0	0	0	0	0	0	0	0	0	0	0	0	0	0	0	0	0	0	0	16	104	56	51	62	39	27	20
0	0	0	0	0	0	0	0	0	0	0	0	0	0	0	0	0	0	0	0	0	0	0	0	0	0	0	0	0	0	0	0	0	0	0	0	0	0	0	0	0	0	24	85	70	48	42	41	23	25
0	0	0	0	0	0	0	0	0	0	0	0	0	0	0	0	0	0	0	0	0	0	0	0	0	0	0	0	0	0	0	0	0	0	0	0	0	0	0	0	0	0	17	55	60	51	39	33	22	25
0	0	0	0	0	0	0	0	0	0	0	0	0	0	0	0	0	0	0	0	0	0	0	0	0	0	0	0	0	0	0	0	0	0	0	0	0	0	0	0	0	0	19	65	68	66	62	43	22	24
0	0	0	0	0	0	0	0	0	0	0	0	0	0	0	0	0	0	0	0	0	0	0	0	0	0	0	0	0	0	0	0	0	0	0	0	0	0	0	0	0	0	30	85	69	44	43	38	25	30
0	0	0	0	0	0	0	0	0	0	0	0	0	0	0	0	0	0	0	0	0	0	0	0	0	0	0	0	0	0	0	0	0	0	0	0	0	0	0	0	0	0	16	73	60	30	34	30	22	28
0	0	0	0	0	0	0	0	0	0	0	0	0	0	0	0	0	0	0	0	0	0	0	0	0	0	0	0	0	0	0	0	0	0	0	0	0	0	0	0	0	0	30	76	50	41	35	36	36	18
0	0	0	0	0	0	0	0	0	0	0	0	0	0	0	0	0	0	0	0	0	0	0	0	0	0	0	0	0	0	0	0	0	0	0	0	0	0	0	0	0	0	19	99	49	63	60	40	32	24
0	0	0	0	0	0	0	0	0	0	0	0	0	0	0	0	0	0	0	0	0	0	0	0	0	0	0	0	0	0	0	0	0	0	0	0	0	0	0	0	0	0	9	72	64	45	42	38	23	26
0	0	0	0	0	0	0	0	0	0	0	0	0	0	0	0	0	0	0	0	0	0	0	0	0	0	0	0	0	0	0	0	0	0	0	0	0	0	0	0	0	0	20	97	56	47	34	42	34	37
0	0	0	0	0	0	0	0	0	0	0	0	0	0	0	0	0	0	0	0	0	0	0	0	0	0	0	0	0	0	0	0	0	0	0	0	0	0	0	0	0	0	20	68	51	49	36	27	22	23
0	0	0	0	0	0	0	0	0	0	0	0	0	0	0	0	0	0	0	0	0	0	0	0	0	0	0	0	0	0	0	0	0	0	0	0	0	0	0	0	0	0	24	84	62	44	40	37	30	20
0	0	0	0	0	0	0	0	0	0	0	0	0	0	0	0	0	0	0	0	0	0	0	0	0	0	0	0	0	0	0	0	0	0	0	0	0	0	0	0	0	0	28	80	71	44	43	35	24	30
0	0	0	0	0	0	0	0	0	0	0	0	0	0	0	0	0	0	0	0	0	0	0	0	0	0	0	0	0	0	0	0	0	0	0	0	0	0	0	0	0	0	23	100	68	55	51	48	35	32
0	0	0	0	0	0	0	0	0	0	0	0	0	0	0	0	0	0	0	0	0	0	0	0	0	0	0	0	0	0	0	0	0	0	0	0	0	0	0	0	0	0	31	96	63	50	30	36	38	41
0	0	0	0	0	0	0	0	0	0	0	0	0	0	0	0	0	0	0	0	0	0	0	0	0	0	0	0	0	0	0	0	0	0	0	0	0	0	0	0	0	0	28	106	57	39	38	38	31	41
0	0	0	0	0	0	0	0	0	0	0	0	0	0	0	0	0	0	0	0	0	0	0	0	0	0	0	0	0	0	0	0	0	0	0	0	0	0	0	0	0	0	18	104	71	33	37	28	37	21
0	0	0	0	0	0	0	0	0	0	0	0	0	0	0	0	0	0	0	0	0	0	0	0	0	0	0	0	0	0	0	0	0	0	0	0	0	0	0	0	0	0	25	91	74	44	39	31	23	20
0	0	0	0	0	0	0	0	0	0	0	0	0	0	0	0	0	0	0	0	0	0	0	0	0	0	0	0	0	0	0	0	0	0	0	0	0	0	0	0	0	0	35	107	69	57	45	28	18	22
0	0	0	0	0	0	0	0	0	0	0	0	0	0	0	0	0	0	0	0	0	0	0	0	0	0	0	0	0	0	0	0	0	0	0	0	0	0	0	0	0	0	37	106	83	58	55	40	24	23
0	0	0	0	0	0	0	0	0	0	0	0	0	0	0	0	0	0	0	0	0	0	0	0	0	0	0	0	0	0	0	0	0	0	0	0	0	0	0	0	0	0	21	65	46	33	36	37	24	17
0	0	0	0	0	0	0	0	0	0	0	0	0	0	0	0	0	0	0	0	0	0	0	0	0	0	0	0	0	0	0	0	0	0	0	0	0	0	0	0	0	0	36	57	34	31	25	28	19	26
0	0	0	0	0	0	0	0	0	0	0	0	0	0	0	0	0	0	0	0	0	0	0	0	0	0	0	0	0	0	0	0	0	0	0	0	0	0	0	0	0	0	20	69	27	27	20	21	14	10
0	0	0	0	0	0	0	0	0	0	0	0	0	0	0	0	0	0	0	0	0	0	0	0	0	0	0	0	0	0	0	0	0	0	0	0	0	0	0	0	0	0	14	55	26	28	28	20	11	17
0	0	0	0	0	0	0	0	0	0	0	0	0	0	0	0	0	0	0	0	0	0	0	0	0	0	0	0	0	0	0	0	0	0	0	0	0	0	0	0	0	0	30	68	36	24	34	15	8	11
0	0	0	0	0	0	0	0	0	0	0	0	0	0	0	0	0	0	0	0	0	0	0	0	0	0	0	0	0	0	0	0	0	0	0	0	0	0	0	0	0	0	23	68	35	26	20	21	13	14
0	0	0	0	0	0	0	0	0	0	0	0	0	0	0	0	0	0	0	0	0	0	0	0	0	0	0	0	0	0	0	0	0	0	0	0	0	0	0	0	0	0	29	92	29	23	19	16	14	15
0	0	0	0	0	0	0	0	0	0	0	0	0	0	0	0	0	0	0	0	0	0	0	0	0	0	0	0	0	0	0	0	0	0	0	0	0	0	0	0	0	0	23	45	18	14	19	17	16	14
0	0	0	0	0	0	0	0	0	0	0	0	0	0	0	0	0	0	0	0	0	0	0	0	0	0	0	0	0	0	0	0	0	0	0	0	0	0	0	0	0	0	28	22	16	18	22	20	16	26
0	0	0	0	0	0	0	0	0	0	0	0	0	0	0	0	0	0	0	0	0	0	0	0	0	0	0	0	0	0	0	0	0	0	0	0	0	0	0	0	0	0	17	17	24	12	16	21	22	28
0	0	0	0	0	0	0	0	0	0	0	0	0	0	0	0	0	0	0	0	0	0	0	0	0	0	0	0	0	0	0	0	0	0	0	0	0	0	0	0	0	0	24	24	20	33	30	23	23	15
0	0	0	0	0	0	0	0	0	0	0	0	0	0	0	0	0	0	0	0	0	0	0	0	0	0	0	0	0	0	0	0	0	0	0	0	0	0	0	0	0	0	27	38	33	27	18	19	11	8
0	0	0	0	0	0	0	0	0	0	0	0	0	0	0	0	0	0	0	0	0	0	0	0	0	0	0	0	0	0	0	0	0	0	0	0	0	0	0	0	0	0	14	65	45	21	13	11	13	6
0	0	0	0	0	0	0	0	0	0	0	0	0	0	0	0	0	0	0	0	0	0	0	0	0	0	0	0	0	0	0	0	0	0	0	0	0	0	0	0	0	0	36	43	25	32	22	19	13	16
0	0	0	0	0	0	0	0	0	0	0	0	0	0	0	0	0	0	0	0	0	0	0	0	0	0	0	0	0	0	0	0	0	0	0	0	0	0	0	0	0	0	37	38	27	30	38	30	13	8
0	0	0	0	0	0	0	0	0	0	0	0	0	0	0	0	0	0	0	0	0	0	0	0	0	0	0	0	0	0	0	0	0	0	0	0	0	0	0	0	0	0	40	28	26	32	31	21	10	7
0	0	0	0	0	0	0	0	0	0	0	0	0	0	0	0	0	0	0	0	0	0	0	0	0	0	0	0	0	0	0	0	0	0	0	0	0	0	0	0	0	0	35	41	39	25	19	18	16	13
0	0	0	0	0	0	0	0	0	0	0	0	0	0	0	0	0	0	0	0	0	0	0	0	0	0	0	0	0	0	0	0	0	0	0	0	0	1	1	0	1	7	58	61	41	22	22	22	12	14
0	0	0	0	0	0	0	0	0	0	0	0	0	0	0	0	0	0	0	0	0	0	0	0	0	0	0	0	0	0	1	0	0	1	0	0	1	1	0	8	13	17	49	30	17	19	10	2	4	4
0	0	0	0	0	0	0	0	0	0	0	0	0	0	0	0	0	0	0	0	0	0	0	0	0	0	0	0	0	0	1	0	0	1	0	0	0	4	4	8	16	19	46	21	10	7	9	10	4	3
0	0	0	0	0	0	0	0	0	0	0	0	0	0	0	0	0	0	0	0	0	0	0	0	0	0	0	0	0	0	1	0	0	1	1	3	2	7	8	7	7	16	51	26	10	6	7	8	2	1
0	0	0	0	0	0	0	0	0	0	0	0	0	0	0	0	0	0	0	0	0	0	0	0	0	0	0	0	0	0	2	6	1	6	12	13	11	17	16	10	16	18	48	8	7	8	3	2	2	0
0	0	0	0	0	0	0	0	0	0	0	0	0	0	0	0	0	0	0	0	0	0	1	0	2	0	0	1	1	1	1	0	5	3	8	12	19	26	21	31	55	78	70	10	13	6	6	3	0	2
0	0	0	0	0	0	0	0	0	0	0	0	0	0	0	0	0	0	0	0	0	0	0	4	4	0	0	0	6	5	1	4	3	9	12	19	22	32	62	60	65	68	100	6	1	5	6	1	2	1
0	0	0	0	0	0	0	0	0	0	0	0	0	0	0	0	0	0	0	3	5	3	0	0	3	10	13	7	12	17	17	21	32	18	40	21	40	42	52	55	57	64	75	12	8	4	8	4	0	0
0	0	0	0	0	0	0	0	0	0	0	0	0	0	0	0	0	0	1	1	1	0	0	0	3	3	4	9	13	9	19	30	27	42	31	39	31	30	29	39	58	70	109	10	10	4	2	1	1	0
0	0	0	0	0	0	0	0	0	0	0	0	0	0	0	0	0	0	0	2	2	8	10	5	0	3	13	25	21	14	16	31	35	38	40	66	45	80	116	122	144	196	190	7	11	5	3	0	1	0
0	0	0	0	0	0	0	0	0	0	0	0	0	0	0	0	0	0	0	4	4	1	5	7	5	15	14	16	26	25	33	33	47	60	75	76	84	94	123	151	185	200	264	23	5	11	7	2	3	0
0	0	0	0	0	0	0	0	0	0	0	0	0	0	0	0	0	0	0	0	1	5	5	10	9	10	15	25	38	42	33	53	66	64	80	106	109	171	203	257	342	427	373	15	17	15	18	20	13	18
1	0	0	0	0	0	0	0	0	0	0	0	0	0	0	0	0	0	1	4	1	14	20	32	41	52	50	56	73	97	76	91	96	115	142	194	202	296	351	368	480	558	630	50	27	11	12	7	5	4
6	6	6	6	6	5	6	13	13	14	14	12	14	18	20	21	24	24	30	27	39	38	50	44	50	54	68	96	79	109	116	164	196	253	326	403	423	582	707	819	1081	1400	1428	40	29	41	23	12	9	6
4	7	8	7	8	1	2	1	1	0	0	2	0	0	2	3	5	7	11	16	11	30	38	58	58	90	114	150	188	208	206	296	371	369	467	537	523	669	799	891	1207	1545	1481	42	45	20	9	0	1	1
0	1	0	0	0	6	6	4	2	1	1	2	3	7	12	12	11	12	8	14	26	38	62	55	41	65	80	110	146	161	146	185	213	216	262	262	292	361	412	391	459	553	530	17	7	4	2	0	0	0
3	0	0	0	0	1	6	7	7	7	8	7	8	7	6	9	11	8	25	26	30	45	31	41	55	65	76	90	95	105	101	136	145	163	163	208	175	240	250	263	314	419	359	13	12	7	1	0	0	0
0	0	0	0	0	1	2	1	0	4	7	5	9	12	8	6	3	15	26	31	45	32	31	29	52	72	71	65	79	78	71	71	97	94	89	105	115	144	190	187	206	223	200	3	4	0	0	0	0	0
0	0	0	0	0	0	0	2	4	11	7	3	8	6	13	11	21	20	27	21	23	26	25	38	27	27	26	39	44	38	40	66	64	75	65	82	76	94	103	103	157	201	200	9	2	0	0	0	0	0
0	0	0	0	0	3	6	10	8	3	3	3	5	0	4	13	12	13	6	10	7	5	11	15	18	23	15	21	26	30	16	46	32	28	58	52	54	64	89	77	100	120	139	1	0	2	1	0	0	0
6	6	6	6	6	2	0	3	8	2	7	7	9	9	7	2	4	4	5	5	8	14	15	12	13	16	16	28	20	28	19	24	33	32	32	42	27	66	72	76	101	111	113	3	7	1	0	0	0	0
0	0	0	0	0	0	0	1	0	6	1	0	2	3	2	5	8	3	2	10	9	10	21	11	8	16	18	25	31	38	37	33	65	64	64	80	50	86	90	76	96	128	90	2	0	0	0	0	0	0
0	0	0	0	0	0	0	0	0	0	0	0	1	3	8	9	0	2	7	6	6	10	9	15	11	14	14	21	22	26	15	43	31	23	38	39	59	61	74	83	82	90	99	0	0	0	0	0	0	0
0	0	0	0	0	0	0	0	0	0	0	0	1	0	6	4	2	2	0	2	4	7	9	17	6	17	21	20	25	31	33	38	26	42	40	92	74	102	110	85	93	145	104	0	0	0	0	0	0	0
0	0	0	0	1	0	0	0	3	0	1	0	2	3	4	6	0	2	2	4	5	11	13	21	41	33	27	38	50	51	50	64	83	86	114	131	109	137	161	130	158	166	181	0	0	0	0	0	0	0
0	0	0	0	1	1	1	0	0	4	10	14	15	10	14	11	12	16	13	14	19	29	35	38	40	35	37	50	68	71	63	74	79	129	137	172	175	181	193	207	260	288	217	0	0	0	0	0	0	0
0	0	1	0	9	10	10	17	12	19	12	7	14	18	23	21	24	23	26	27	22	36	46	58	51	56	53	77	76	71	97	123	160	173	217	219	216	283	249	211	287	295	276	0	0	0	0	0	0	0
24	24	23	21	21	17	14	11	11	9	10	8	6	8	7	7	12	15	19	25	28	26	40	62	60	80	109	124	123	139	145	165	215	204	255	306	295	325	329	299	440	480	296	0	0	0	0	0	0	0
0	0	0	1	0	1	0	0	2	0	2	3	8	15	16	18	26	30	39	44	49	71	70	74	83	118	123	137	133	168	149	178	218	208	277	321	307	381	380	364	407	385	284	0	0	0	0	0	0	0
0	0	0	0	0	0	5	1	2	8	11	10	11	13	15	21	15	24	40	40	47	62	54	86	108	137	112	132	150	147	142	191	173	200	230	228	243	256	252	231	209	208	202	0	0	0	0	0	0	0
0	0	0	0	0	1	1	6	9	8	6	1	4	13	14	20	25	27	18	25	30	30	66	63	49	54	58	60	60	88	71	63	91	97	125	136	141	144	190	165	201	155	109	0	0	0	0	0	0	0
0	0	0	0	0	1	0	7	9	1	6	8	14	25	21	18	24	26	23	24	25	24	39	45	41	67	69	64	71	68	74	74	90	112	109	107	104	121	132	109	128	108	68	0	0	0	0	0	0	0
0	1	0	0	0	0	0	6	2	6	6	8	9	13	9	11	33	18	36	30	15	27	27	18	28	61	48	74	73	77	74	101	85	100	138	105	95	98	76	85	96	84	60	0	0	0	0	0	0	0
0	0	0	2	2	2	4	6	1	2	3	4	6	5	9	16	15	12	21	16	27	21	25	50	47	42	58	50	57	81	83	95	99	81	84	82	99	116	105	103	113	99	54	0	0	0	0	0	0	0
0	0	3	2	4	2	2	3	0	5	4	8	5	20	20	31	14	48	53	46	37	52	52	45	59	77	69	82	73	101	80	99	124	100	130	127	118	96	106	106	121	122	66	0	0	0	0	0	0	0
0	1	8	8	8	11	11	12	13	18	22	15	17	20	36	38	24	34	38	54	55	67	76	73	77	66	70	86	132	113	109	133	142	148	148	188	155	134	156	173	161	144	70	0	0	0	0	0	0	0
7	15	16	12	21	23	34	23	28	30	20	22	38	30	36	36	60	61	68	66	62	77	104	82	80	121	121	173	155	173	149	182	181	220	244	221	196	220	232	177	210	165	64	0	0	0	0	0	0	0
8	14	11	5	10	17	22	18	15	13	21	23	34	45	52	56	60	64	68	64	67	84	83	114	131	146	149	150	193	178	162	204	207	203	200	225	197	239	212	145	175	149	78	0	0	0	0	0	0	0
27	27	26	25	20	22	17	17	16	20	22	45	56	44	46	38	46	39	63	59	55	89	87	116	135	119	138	158	183	174	160	207	212	183	184	194	171	185	175	147	180	161	68	0	0	0	0	0	0	0
35	23	25	27	29	29	43	49	59	54	76	57	52	54	43	50	52	63	64	72	88	93	83	111	115	124	103	152	162	157	174	227	193	183	181	164	176	166	179	172	173	117	67	0	0	0	0	0	0	0
34	20	25	22	28	22	21	29	18	36	35	25	45	36	26	47	44	57	49	65	67	98	99	91	72	95	114	108	131	138	160	197	218	192	194	207	168	194	175	153	157	124	41	0	0	0	0	0	0	0
11	15	17	16	33	33	24	18	36	29	45	37	37	45	63	54	74	66	49	93	91	90	97	108	132	151	164	190	180	165	146	186	190	161	191	212	212	244	246	215	226	163	65	0	0	0	0	0	0	0
11	17	18	26	28	21	27	34	22	30	37	30	59	64	70	82	58	47	71	103	91	99	142	142	154	167	148	162	175	187	200	230	231	210	244	257	229	225	190	185	162	156	51	0	0	0	0	0	0	0
11	24	23	17	28	34	51	51	58	79	67	72	72	91	78	66	58	73	143	141	99	141	169	155	151	162	156	188	172	238	203	267	277	286	260	249	211	208	213	145	165	146	21	0	0	0	0	0	0	0
42	54	72	69	77	76	79	66	57	73	75	88	82	74	101	114	146	163	157	160	186	220	255	255	269	291	256	309	348	370	324	356	382	322	323	325	247	239	236	186	179	134	56	0	0	0	0	0	0	0
37	31	36	37	43	60	79	94	71	95	103	75	132	134	142	195	156	204	215	292	242	264	252	261	266	291	300	360	388	402	379	370	362	302	340	295	240	252	233	216	166	105	40	0	0	0	0	0	0	0
20	23	30	32	40	34	50	77	80	97	82	85	121	144	200	156	178	182	199	221	201	269	266	350	260	360	312	397	466	366	274	318	304	287	291	289	273	299	243	204	170	123	32	0	0	0	0	0	0	0
67	58	55	67	90	95	94	118	126	117	156	171	196	202	172	231	222	268	292	243	282	346	379	339	362	413	346	424	337	381	335	372	343	327	336	359	310	309	304	211	216	156	29	0	0	0	0	0	0	0
51	52	79	75	96	80	125	174	186	221	207	186	217	226	257	234	218	236	279	345	302	332	297	369	400	439	403	397	403	393	311	400	404	370	321	283	227	235	227	151	134	85	29	0	0	0	0	0	0	0
[truncated: 250 more columns]

## Sheet: supplementary fig.48b
0.1V			0.2V			0.3V			0.4V			0.5V			0.6V
-6.987	72528		-7.2	33362		-6.887	28872		-6.88	30777		-6.694	30390		-6.694	69864
-6.96	72987		-7.173	32609		-6.86	27797		-6.853	30684		-6.667	29447		-6.667	68346
-6.933	71355		-7.146	31595		-6.833	26070		-6.826	28982		-6.64	27430		-6.64	62922
-6.907	74959		-7.12	32588		-6.807	26654		-6.8	28894		-6.614	27686		-6.614	63165
-6.88	75938		-7.093	32497		-6.78	25932		-6.773	27846		-6.587	26765		-6.587	61121
-6.853	73648		-7.066	30993		-6.753	24093		-6.746	25360		-6.56	24878		-6.56	56669
-6.827	76561		-7.04	31815		-6.727	24307		-6.72	25668		-6.534	25114		-6.534	56494
-6.8	77590		-7.013	31322		-6.7	23504		-6.693	25039		-6.507	24119		-6.507	54495
-6.773	74669		-6.986	29645		-6.673	22100		-6.666	23682		-6.48	22185		-6.48	51185
-6.747	77916		-6.96	30176		-6.647	22173		-6.64	23734		-6.454	22702		-6.454	51630
-6.72	78450		-6.933	29566		-6.62	21379		-6.613	23651		-6.427	21889		-6.427	49708
-6.693	75870		-6.906	28140		-6.593	20050		-6.586	21867		-6.4	20439		-6.4	46195
-6.667	78570		-6.88	28687		-6.567	20280		-6.56	21762		-6.374	20463		-6.374	46873
-6.64	77857		-6.853	28005		-6.54	19432		-6.533	21186		-6.347	20140		-6.347	45066
-6.613	74697		-6.826	26412		-6.513	18509		-6.506	19853		-6.32	18885		-6.32	42377
-6.587	77473		-6.8	26594		-6.487	18279		-6.48	20245		-6.294	18705		-6.294	43669
-6.56	75970		-6.773	26077		-6.46	17534		-6.453	19077		-6.267	18437		-6.267	42419
-6.533	72805		-6.746	24348		-6.433	16409		-6.426	18382		-6.24	17237		-6.24	39273
-6.507	74473		-6.72	24435		-6.407	16185		-6.4	17793		-6.214	17730		-6.214	39666
-6.48	73913		-6.693	23738		-6.38	16021		-6.373	16925		-6.187	16834		-6.187	39443
-6.453	72580		-6.666	23128		-6.353	15304		-6.346	16605		-6.16	16687		-6.16	37658
-6.427	68544		-6.64	21656		-6.327	14134		-6.32	15551		-6.134	15654		-6.134	35087
-6.4	69726		-6.613	21587		-6.3	14103		-6.293	15449		-6.107	15864		-6.107	36274
-6.373	65604		-6.586	20262		-6.273	13066		-6.266	14289		-6.08	14226		-6.08	33485
-6.347	66634		-6.56	20251		-6.247	13331		-6.24	14387		-6.054	14550		-6.054	34122
-6.32	65486		-6.533	19711		-6.22	12581		-6.213	14008		-6.027	14339		-6.027	33180
-6.293	61384		-6.506	18319		-6.193	11748		-6.186	13486		-6	13392		-6	31526
-6.267	62254		-6.48	18473		-6.167	11734		-6.16	13923		-5.974	13747		-5.974	31057
-6.24	60256		-6.453	17764		-6.14	11381		-6.133	13075		-5.947	13133		-5.947	30169
-6.213	56211		-6.426	16564		-6.113	10524		-6.106	11878		-5.92	13139		-5.92	28621
-6.187	56978		-6.4	16609		-6.087	10567		-6.08	12374		-5.894	12702		-5.894	29065
-6.16	55161		-6.373	16056		-6.06	10383		-6.053	11797		-5.867	11924		-5.867	28137
-6.133	51387		-6.346	14969		-6.033	9731		-6.026	11201		-5.84	11205		-5.84	26461
-6.107	51564		-6.32	15152		-6.007	9774		-6	11198		-5.814	11608		-5.814	27313
-6.08	49817		-6.293	14193		-5.98	9327		-5.973	11151		-5.787	11140		-5.787	26153
-6.053	46301		-6.266	13071		-5.953	8744		-5.946	10545		-5.76	10475		-5.76	23967
-6.027	46482		-6.24	13046		-5.927	8956		-5.92	10237		-5.734	10666		-5.734	24708
-6	44530		-6.213	12682		-5.9	8508		-5.893	9861		-5.707	10285		-5.707	23820
-5.973	41602		-6.186	11614		-5.873	8078		-5.866	9418		-5.68	9845		-5.68	22263
-5.947	41527		-6.16	11713		-5.847	7982		-5.84	9506		-5.654	10282		-5.654	22965
-5.92	40196		-6.133	11416		-5.82	7840		-5.813	9300		-5.627	10066		-5.627	22254
-5.893	37245		-6.106	10581		-5.793	7162		-5.786	9148		-5.6	9896		-5.6	20995
-5.867	37168		-6.08	10566		-5.767	7228		-5.76	9097		-5.574	9660		-5.574	21222
-5.84	36021		-6.053	10133		-5.74	7099		-5.733	8898		-5.547	9850		-5.547	21067
-5.813	33505		-6.026	9526		-5.713	6470		-5.706	8691		-5.52	9400		-5.52	20346
-5.787	33123		-6	9632		-5.687	6623		-5.68	8978		-5.494	9383		-5.494	20671
-5.76	32239		-5.973	9138		-5.66	6606		-5.653	8535		-5.467	9310		-5.467	20056
-5.733	29728		-5.946	8689		-5.633	6204		-5.626	8135		-5.44	8765		-5.44	19527
-5.707	29964		-5.92	8687		-5.607	6372		-5.6	8210		-5.414	9135		-5.414	19836
-5.68	28772		-5.893	8472		-5.58	6357		-5.573	7781		-5.387	8789		-5.387	19634
-5.653	26784		-5.866	7970		-5.553	6057		-5.546	7579		-5.36	8182		-5.36	19286
-5.627	26595		-5.84	7937		-5.527	6051		-5.52	7911		-5.334	8544		-5.334	19390
-5.6	25741		-5.813	7724		-5.5	5875		-5.493	7677		-5.307	8955		-5.307	19286
-5.573	24213		-5.786	6979		-5.473	5587		-5.466	7643		-5.28	8478		-5.28	18350
-5.547	24156		-5.76	7090		-5.447	5623		-5.44	7990		-5.254	8868		-5.254	19063
-5.52	23345		-5.733	7056		-5.42	5536		-5.413	7802		-5.227	8639		-5.227	18573
-5.493	21667		-5.706	6463		-5.393	5183		-5.386	7080		-5.2	8054		-5.2	18133
-5.467	22013		-5.68	6609		-5.367	5385		-5.36	7317		-5.174	8764		-5.174	18810
-5.44	21159		-5.653	6247		-5.34	5497		-5.333	7153		-5.147	8473		-5.147	18280
-5.413	19999		-5.626	5808		-5.313	5257		-5.306	7089		-5.12	8074		-5.12	17421
-5.387	20083		-5.6	5897		-5.287	5442		-5.28	7173		-5.094	7963		-5.094	18017
-5.36	19393		-5.573	5875		-5.26	5093		-5.253	7265		-5.067	8071		-5.067	17439
-5.333	18180		-5.546	5675		-5.233	4820		-5.226	6837		-5.04	7768		-5.04	16298
-5.307	18361		-5.52	5738		-5.207	5014		-5.2	7040		-5.014	7930		-5.014	16503
-5.28	17864		-5.493	5398		-5.18	4761		-5.173	6962		-4.987	7728		-4.987	16718
-5.253	16579		-5.466	5243		-5.153	4793		-5.146	6426		-4.96	7421		-4.96	15974
-5.227	16859		-5.44	5307		-5.127	4776		-5.12	6911		-4.934	7718		-4.934	16294
-5.2	16605		-5.413	5160		-5.1	4863		-5.093	6973		-4.907	7817		-4.907	16716
-5.173	15514		-5.386	4896		-5.073	4539		-5.066	6664		-4.88	7444		-4.88	16020
-5.147	15717		-5.36	4885		-5.047	4550		-5.04	6791		-4.854	7556		-4.854	16437
-5.12	15028		-5.333	4928		-5.02	4680		-5.013	6705		-4.827	7330		-4.827	16952
-5.093	14011		-5.306	4511		-4.993	4402		-4.986	6251		-4.8	7462		-4.8	15968
-5.067	14295		-5.28	4529		-4.967	4637		-4.96	6543		-4.774	7383		-4.774	16849
-5.04	13806		-5.253	4708		-4.94	4453		-4.933	6666		-4.747	7562		-4.747	16872
-5.013	13359		-5.226	4407		-4.913	4174		-4.906	6155		-4.72	7419		-4.72	15741
-4.987	13517		-5.2	4492		-4.887	4339		-4.88	6479		-4.694	7644		-4.694	16592
-4.96	13307		-5.173	4459		-4.86	4375		-4.853	6278		-4.667	7479		-4.667	16099
-4.933	12609		-5.146	4156		-4.833	3953		-4.826	6176		-4.64	7342		-4.64	15304
-4.907	12749		-5.12	4289		-4.807	4299		-4.8	6502		-4.614	7556		-4.614	15530
-4.88	12644		-5.093	4238		-4.78	4320		-4.773	6216		-4.587	7258		-4.587	15438
-4.853	12127		-5.066	4271		-4.753	4382		-4.746	6137		-4.56	6976		-4.56	15091
-4.827	12682		-5.04	4326		-4.727	4238		-4.72	6331		-4.534	7195		-4.534	15394
-4.8	12506		-5.013	4400		-4.7	4185		-4.693	6287		-4.507	6884		-4.507	15399
-4.773	11965		-4.986	4401		-4.673	4048		-4.666	5621		-4.48	6472		-4.48	14861
-4.747	12293		-4.96	4506		-4.647	4107		-4.64	5949		-4.454	6986		-4.454	14999
-4.72	12131		-4.933	4496		-4.62	4053		-4.613	5578		-4.427	6654		-4.427	15021
-4.693	11434		-4.906	4506		-4.593	3975		-4.586	5473		-4.4	6789		-4.4	14117
-4.667	11648		-4.88	4382		-4.567	4055		-4.56	5693		-4.374	6681		-4.374	14601
-4.64	11607		-4.853	4421		-4.54	3839		-4.533	5623		-4.347	7022		-4.347	14608
-4.613	10854		-4.826	4008		-4.513	3650		-4.506	5208		-4.32	6777		-4.32	13768
-4.587	11150		-4.8	4365		-4.487	4124		-4.48	5452		-4.294	6917		-4.294	14238
-4.56	11011		-4.773	4215		-4.46	4160		-4.453	5404		-4.267	6982		-4.267	13804
-4.533	10179		-4.746	3891		-4.433	3984		-4.426	5209		-4.24	6606		-4.24	13253
-4.507	10628		-4.72	3969		-4.407	4218		-4.4	5428		-4.214	6660		-4.214	13821
-4.48	10446		-4.693	4006		-4.38	4012		-4.373	5333		-4.187	7043		-4.187	13511
-4.453	10293		-4.666	3946		-4.353	4098		-4.346	5261		-4.16	6661		-4.16	13585
-4.427	9901		-4.64	3571		-4.327	3915		-4.32	5000		-4.134	6531		-4.134	13179
-4.4	10133		-4.613	3824		-4.3	4065		-4.293	5241		-4.107	6774		-4.107	13114
-4.373	9806		-4.586	3867		-4.273	4158		-4.266	5189		-4.08	6542		-4.08	13257
-4.347	9345		-4.56	3779		-4.247	4060		-4.24	4916		-4.054	6638		-4.054	12805
-4.32	9649		-4.533	3699		-4.22	4149		-4.213	5098		-4.027	6503		-4.027	12959
-4.293	9179		-4.506	3609		-4.193	4282		-4.186	4961		-4	6368		-4	13131
-4.267	9065		-4.48	3550		-4.167	4090		-4.16	4886		-3.974	6208		-3.974	12842
-4.24	9348		-4.453	3660		-4.14	4241		-4.133	5147		-3.947	6435		-3.947	13332
-4.213	9104		-4.426	3677		-4.113	4051		-4.106	5244		-3.92	6283		-3.92	13353
-4.187	8490		-4.4	3528		-4.087	3977		-4.08	4943		-3.894	6112		-3.894	12779
-4.16	9022		-4.373	3441		-4.06	3948		-4.053	5140		-3.867	6278		-3.867	12843
-4.133	8814		-4.346	3606		-4.033	3939		-4.026	4898		-3.84	6382		-3.84	12811
-4.107	8187		-4.32	3361		-4.007	3883		-4	4791		-3.814	5999		-3.814	12061
-4.08	8394		-4.293	3511		-3.98	3741		-3.973	4875		-3.787	6171		-3.787	12150
-4.053	8445		-4.266	3625		-3.953	3476		-3.946	4722		-3.76	6555		-3.76	12531
-4.027	8258		-4.24	3383		-3.927	3346		-3.92	4254		-3.734	6212		-3.734	11867
-4	8684		-4.213	3489		-3.9	3242		-3.893	4121		-3.707	6458		-3.707	11876
-3.973	8105		-4.186	3104		-3.873	2830		-3.866	3937		-3.68	5857		-3.68	11767
-3.947	8282		-4.16	3257		-3.847	2725		-3.84	4036		-3.654	6193		-3.654	12328
-3.92	8583		-4.133	3204		-3.82	2705		-3.813	3902		-3.627	6219		-3.627	12094
-3.893	8077		-4.106	2961		-3.793	2563		-3.786	3673		-3.6	5990		-3.6	11589
-3.867	8414		-4.08	3156		-3.767	2403		-3.76	3868		-3.574	6456		-3.574	12386
-3.84	8153		-4.053	3198		-3.74	2631		-3.733	3813		-3.547	6394		-3.547	12789
-3.813	7595		-4.026	3022		-3.713	2396		-3.706	3790		-3.52	6349		-3.52	12772
-3.787	7954		-4	3223		-3.687	2262		-3.68	4034		-3.494	6674		-3.494	13617
-3.76	7638		-3.973	3177		-3.66	2324		-3.653	4289		-3.467	6838		-3.467	14152
-3.733	7605		-3.946	3181		-3.633	2099		-3.626	4643		-3.44	7127		-3.44	15117
-3.707	7416		-3.92	2995		-3.607	2129		-3.6	4511		-3.414	7075		-3.414	14719
-3.68	7667		-3.893	3147		-3.58	2301		-3.573	4908		-3.387	7376		-3.387	15849
-3.653	7379		-3.866	2929		-3.553	2188		-3.546	5422		-3.36	7619		-3.36	16966
-3.627	6872		-3.84	2945		-3.527	2110		-3.52	5564		-3.334	7523		-3.334	16757
-3.6	7278		-3.813	2922		-3.5	2342		-3.493	6002		-3.307	7686		-3.307	18108
-3.573	7063		-3.786	2911		-3.473	2304		-3.466	6363		-3.28	8130		-3.28	18574
-3.547	6720		-3.76	2661		-3.447	2379		-3.44	6685		-3.254	7698		-3.254	18276
-3.52	6904		-3.733	2706		-3.42	2583		-3.413	7220		-3.227	7800		-3.227	19627
-3.493	6493		-3.706	2593		-3.393	2452		-3.386	7411		-3.2	7832		-3.2	18742
-3.467	6907		-3.68	2717		-3.367	2544		-3.36	8355		-3.174	8279		-3.174	19309
-3.44	6619		-3.653	2681		-3.34	2658		-3.333	8568		-3.147	8243		-3.147	19581
-3.413	6276		-3.626	2475		-3.313	2699		-3.306	8731		-3.12	8122		-3.12	18488
-3.387	6441		-3.6	2477		-3.287	2757		-3.28	9401		-3.094	8319		-3.094	18970
-3.36	6341		-3.573	2424		-3.26	3059		-3.253	9636		-3.067	8202		-3.067	18905
-3.333	6282		-3.546	2317		-3.233	3167		-3.226	9485		-3.04	8133		-3.04	18148
-3.307	6141		-3.52	2475		-3.207	3279		-3.2	10012		-3.014	8351		-3.014	19009
-3.28	5854		-3.493	2288		-3.18	3553		-3.173	9932		-2.987	7957		-2.987	19077
-3.253	5833		-3.466	2410		-3.153	3568		-3.146	10160		-2.96	7910		-2.96	18983
-3.227	5467		-3.44	2287		-3.127	3712		-3.12	10023		-2.934	7535		-2.934	17916
-3.2	5857		-3.413	2236		-3.1	3736		-3.093	10352		-2.907	7574		-2.907	18189
-3.173	5602		-3.386	2334		-3.073	3992		-3.066	10609		-2.88	7409		-2.88	18182
-3.147	5434		-3.36	2222		-3.047	4014		-3.04	10064		-2.854	7090		-2.854	17074
-3.12	5524		-3.333	2272		-3.02	4396		-3.013	10256		-2.827	6952		-2.827	17221
-3.093	5388		-3.306	2338		-2.993	4082		-2.986	10106		-2.8	7090		-2.8	17124
-3.067	5182		-3.28	2108		-2.967	4197		-2.96	9543		-2.774	6766		-2.774	15925
-3.04	5295		-3.253	2085		-2.94	4438		-2.933	9570		-2.747	6851		-2.747	16081
-3.013	5120		-3.226	2030		-2.913	4134		-2.906	8898		-2.72	6264		-2.72	15267
-2.987	5115		-3.2	2092		-2.887	4160		-2.88	9317		-2.694	6446		-2.694	15259
-2.96	5268		-3.173	2169		-2.86	4223		-2.853	8510		-2.667	6020		-2.667	14805
-2.933	4670		-3.146	2059		-2.833	4060		-2.826	8276		-2.64	5394		-2.64	14079
-2.907	4902		-3.12	1967		-2.807	4041		-2.8	8406		-2.614	5331		-2.614	13872
-2.88	4692		-3.093	1899		-2.78	4099		-2.773	7671		-2.587	4975		-2.587	13189
-2.853	4386		-3.066	1723		-2.753	4042		-2.746	7196		-2.56	4762		-2.56	12223
-2.827	4369		-3.04	1690		-2.727	4029		-2.72	7066		-2.534	4792		-2.534	11692
-2.8	4273		-3.013	1722		-2.7	3981		-2.693	6380		-2.507	4314		-2.507	10953
-2.773	4004		-2.986	1427		-2.673	3806		-2.666	5978		-2.48	3801		-2.48	9580
-2.747	3982		-2.96	1582		-2.647	3653		-2.64	6013		-2.454	3744		-2.454	9107
-2.72	3894		-2.933	1407		-2.62	3565		-2.613	5292		-2.427	3320		-2.427	8340
-2.693	3878		-2.906	1439		-2.593	3207		-2.586	5184		-2.4	3146		-2.4	7759
-2.667	3575		-2.88	1230		-2.567	2997		-2.56	4545		-2.374	2623		-2.374	6960
-2.64	3757		-2.853	1199		-2.54	3177		-2.533	4188		-2.347	2618		-2.347	6606
-2.613	3628		-2.826	1156		-2.513	2820		-2.506	4083		-2.32	2663		-2.32	6109
-2.587	3581		-2.8	1094		-2.487	2594		-2.48	3775		-2.294	2225		-2.294	5694
-2.56	3655		-2.773	1107		-2.46	2449		-2.453	3357		-2.267	2099		-2.267	5276
-2.533	3580		-2.746	1057		-2.433	2235		-2.426	3209		-2.24	1902		-2.24	4868
-2.507	3530		-2.72	932		-2.407	2096		-2.4	3084		-2.214	1622		-2.214	4481
-2.48	3543		-2.693	863		-2.38	2057		-2.373	2890		-2.187	1527		-2.187	4174
-2.453	3727		-2.666	874		-2.353	1821		-2.346	2555		-2.16	1487		-2.16	3922
-2.427	3392		-2.64	994		-2.327	1653		-2.32	2295		-2.134	1293		-2.134	3475
-2.4	3683		-2.613	940		-2.3	1613		-2.293	2110		-2.107	1245		-2.107	3460
-2.373	3684		-2.586	926		-2.273	1449		-2.266	2082		-2.08	1131		-2.08	3317
-2.347	3613		-2.56	951		-2.247	1236		-2.24	1902		-2.054	1020		-2.054	2886
-2.32	3699		-2.533	951		-2.22	1135		-2.213	1785		-2.027	1032		-2.027	2837
-2.293	3750		-2.506	1024		-2.193	1084		-2.186	1743		-2	914		-2	2771
-2.267	3847		-2.48	983		-2.167	948		-2.16	1688		-1.974	873		-1.974	2444
-2.24	4112		-2.453	1024		-2.14	925		-2.133	1632		-1.947	780		-1.947	2512
-2.213	4200		-2.426	993		-2.113	829		-2.106	1699		-1.92	879		-1.92	2453
-2.187	4125		-2.4	1019		-2.087	835		-2.08	1520		-1.894	715		-1.894	2055
-2.16	4305		-2.373	1015		-2.06	829		-2.053	1448		-1.867	684		-1.867	2218
-2.133	3838		-2.346	975		-2.033	714		-2.026	1360		-1.84	695		-1.84	2068
-2.107	4074		-2.32	920		-2.007	690		-2	1431		-1.814	698		-1.814	1904
-2.08	4078		-2.293	864		-1.98	675		-1.973	1305		-1.787	774		-1.787	1864
-2.053	3813		-2.266	781		-1.953	627		-1.946	1363		-1.76	697		-1.76	1857
-2.027	3811		-2.24	841		-1.927	559		-1.92	1358		-1.734	631		-1.734	1870
-2	3819		-2.213	815		-1.9	523		-1.893	1367		-1.707	600		-1.707	1779
-1.973	3692		-2.186	738		-1.873	552		-1.866	1278		-1.68	523		-1.68	1543
-1.947	3820		-2.16	879		-1.847	531		-1.84	1308		-1.654	513		-1.654	1540
-1.92	3601		-2.133	827		-1.82	489		-1.813	1140		-1.627	404		-1.627	1450
-1.893	3329		-2.106	794		-1.793	462		-1.786	1071		-1.6	345		-1.6	1226
-1.867	3554		-2.08	825		-1.767	474		-1.76	1201		-1.574	369		-1.574	1238
-1.84	3284		-2.053	755		-1.74	448		-1.733	1059		-1.547	328		-1.547	1108
-1.813	3052		-2.026	699		-1.713	413		-1.706	934		-1.52	288		-1.52	1194
-1.787	2898		-2	549		-1.687	386		-1.68	868		-1.494	261		-1.494	1089
-1.76	2898		-1.973	563		-1.66	419		-1.653	967		-1.467	239		-1.467	1036
-1.733	2894		-1.946	538		-1.633	426		-1.626	832		-1.44	284		-1.44	1156
-1.707	2659		-1.92	527		-1.607	383		-1.6	688		-1.414	263		-1.414	1042
-1.68	2592		-1.893	506		-1.58	402		-1.573	681		-1.387	298		-1.387	1003
-1.653	2626		-1.866	486		-1.553	345		-1.546	566		-1.36	276		-1.36	1028
-1.627	2352		-1.84	440		-1.527	298		-1.52	494		-1.334	246		-1.334	1022
-1.6	2516		-1.813	417		-1.5	274		-1.493	456		-1.307	247		-1.307	1055
-1.573	2217		-1.786	375		-1.473	241		-1.466	445		-1.28	285		-1.28	1068
-1.547	1979		-1.76	356		-1.447	234		-1.44	460		-1.254	288		-1.254	1116
-1.52	1851		-1.733	360		-1.42	251		-1.413	392		-1.227	339		-1.227	1320
-1.493	1784		-1.706	349		-1.393	211		-1.386	429		-1.2	358		-1.2	1461
-1.467	1682		-1.68	289		-1.367	193		-1.36	377		-1.174	395		-1.174	1507
-1.44	1602		-1.653	271		-1.34	197		-1.333	360		-1.147	399		-1.147	2100
-1.413	1481		-1.626	253		-1.313	207		-1.306	423		-1.12	381		-1.12	2209
-1.387	1280		-1.6	214		-1.287	217		-1.28	348		-1.094	424		-1.094	2179
-1.36	1224		-1.573	195		-1.26	260		-1.253	403		-1.067	494		-1.067	2475
-1.333	1160		-1.546	188		-1.233	258		-1.226	318		-1.04	533		-1.04	2764
-1.307	1075		-1.52	169		-1.207	268		-1.2	269		-1.014	561		-1.014	2803
-1.28	1101		-1.493	198		-1.18	283		-1.173	361		-0.987	787		-0.987	3127
-1.253	990		-1.466	192		-1.153	322		-1.146	375		-0.96	917		-0.96	3382
-1.227	1030		-1.44	211		-1.127	342		-1.12	411		-0.934	917		-0.934	3141
-1.2	1076		-1.413	193		-1.1	353		-1.093	469		-0.907	944		-0.907	3089
-1.173	1108		-1.386	183		-1.073	452		-1.066	551		-0.88	957		-0.88	2978
-1.147	996		-1.36	155		-1.047	468		-1.04	527		-0.854	1006		-0.854	2646
-1.12	971		-1.333	183		-1.02	602		-1.013	535		-0.827	988		-0.827	2593
-1.093	1084		-1.306	219		-0.993	622		-0.986	694		-0.8	939		-0.8	2264
-1.067	1033		-1.28	218		-0.967	656		-0.96	727		-0.774	768		-0.774	1913
-1.04	1120		-1.253	215		-0.94	678		-0.933	852		-0.747	524		-0.747	2016
-1.013	1027		-1.226	195		-0.913	713		-0.906	772		-0.72	516		-0.72	2020
-0.987	1130		-1.2	185		-0.887	810		-0.88	792		-0.694	472		-0.694	1654
-0.96	1229		-1.173	203		-0.86	939		-0.853	844		-0.667	526		-0.667	1574
-0.933	1296		-1.146	239		-0.833	890		-0.826	815		-0.64	441		-0.64	1477
-0.907	1326		-1.12	242		-0.807	761		-0.8	743		-0.614	413		-0.614	1152
-0.88	1384		-1.093	271		-0.78	757		-0.773	737		-0.587	403		-0.587	935
-0.853	1479		-1.066	324		-0.753	678		-0.746	782		-0.56	321		-0.56	838
-0.827	1444		-1.04	351		-0.727	636		-0.72	689		-0.534	262		-0.534	805
-0.8	1499		-1.013	412		-0.7	654		-0.693	641		-0.507	225		-0.507	671
-0.773	1609		-0.986	514		-0.673	710		-0.666	666		-0.48	204		-0.48	678
-0.747	1651		-0.96	447		-0.647	629		-0.64	690		-0.454	173		-0.454	676
-0.72	1910		-0.933	565		-0.62	514		-0.613	695		-0.427	181		-0.427	635
-0.693	2032		-0.906	563		-0.593	451		-0.586	708		-0.4	174		-0.4	598
-0.667	1884		-0.88	526		-0.567	378		-0.56	601		-0.374	215		-0.374	500
-0.64	2069		-0.853	676		-0.54	324		-0.533	428		-0.347	219		-0.347	717
-0.613	2101		-0.826	643		-0.513	295		-0.506	348		-0.32	232		-0.32	920
-0.587	1887		-0.8	528		-0.487	292		-0.48	421		-0.294	246		-0.294	1242
-0.56	1865		-0.773	651		-0.46	270		-0.453	372		-0.267	269		-0.267	1943
-0.533	1937		-0.746	648		-0.433	203		-0.426	360		-0.24	295		-0.24	2389
-0.507	1689		-0.72	625		-0.407	175		-0.4	364		-0.214	463		-0.214	3145
-0.48	1719		-0.693	600		-0.38	188		-0.373	374		-0.187	720		-0.187	5168
-0.453	1526		-0.666	544		-0.353	189		-0.346	385		-0.16	1028		-0.16	8415
-0.427	1621		-0.64	492		-0.327	187		-0.32	429		-0.134	1353		-0.134	12225
-0.4	1570		-0.613	613		-0.3	188		-0.293	350		-0.107	2148		-0.107	14778
-0.373	1638		-0.586	525		-0.273	218		-0.266	448		-0.08	3270		-0.08	15374
-0.347	1552		-0.56	502		-0.247	262		-0.24	441		-0.054	5677		-0.054	15694
-0.32	1619		-0.533	467		-0.22	391		-0.213	565		-0.027	9154		-0.027	19406
-0.293	1455		-0.506	486		-0.193	569		-0.186	797		0	12403		0	21274
-0.267	1493		-0.48	379		-0.167	874		-0.16	1297		0.026	11076		0.026	17010
-0.24	1779		-0.453	400		-0.14	1396		-0.133	1680		0.053	7839		0.053	13972
-0.213	2101		-0.426	434		-0.113	1973		-0.106	2825		0.08	5814		0.08	10762
-0.187	2346		-0.4	470		-0.087	3331		-0.08	3643		0.106	3757		0.106	7191
-0.16	2798		-0.373	525		-0.06	5483		-0.053	5430		0.133	2697		0.133	6170
-0.133	3390		-0.346	582		-0.033	7066		-0.026	9465		0.16	1705		0.16	6426
-0.107	4185		-0.32	613		-0.007	7194		0	13520		0.186	1743		0.186	6833
-0.08	5835		-0.293	900		0.02	6429		0.027	13074		0.213	1354		0.213	9287
-0.053	8057		-0.266	1142		0.047	4403		0.054	10148		0.24	1525		0.24	13583
-0.027	10999		-0.24	1518		0.073	3248		0.08	6550		0.266	1964		0.266	17838
0	16552		-0.213	2657		0.1	2563		0.107	5234		0.293	3010		0.293	21290
0.027	26318		-0.186	3934		0.127	1797		0.134	3977		0.32	4570		0.32	20105
0.053	41564		-0.16	5411		0.153	1507		0.16	3047		0.346	6638		0.346	15760
0.08	52759		-0.133	7709		0.18	1413		0.187	2390		0.373	8568		0.373	16378
0.107	36082		-0.106	12641		0.207	1496		0.214	2237		0.4	8269		0.4	11978
0.133	24334		-0.08	17238		0.233	1928		0.24	2020		0.426	2415		0.426	4441
0.16	18643		-0.053	15880		0.26	2805		0.267	2515		0.453	1043		0.453	2565
0.187	13860		-0.026	10605		0.287	3822		0.294	3337		0.48	605		0.48	2240
0.213	10681		0	7046		0.313	5266		0.32	3541		0.506	433		0.506	1975
0.24	9424		0.027	5536		0.34	5959		0.347	2324		0.533	468		0.533	1747
0.267	8846		0.054	3832		0.367	4911		0.374	2122		0.56	432		0.56	1467
0.293	8840		0.08	2913		0.393	3787		0.4	1372		0.586	537		0.586	1431
0.32	10657		0.107	2113		0.42	3234		0.427	860		0.613	370		0.613	949
0.347	14626		0.134	2218		0.447	2085		0.454	513		0.64	206		0.64	777
0.373	19110		0.16	2510		0.473	1139		0.48	388		0.666	88		0.666	500
0.4	24892		0.187	3067		0.5	1220		0.507	306		0.693	70		0.693	434
0.427	25195		0.214	4329		0.527	1142		0.534	265		0.72	68		0.72	444
0.453	21092		0.24	5762		0.553	851		0.56	252		0.746	60		0.746	456
0.48	17768		0.267	8302		0.58	663		0.587	286		0.773	47		0.773	394
0.507	16974		0.294	8680		0.607	498		0.614	317		0.8	72		0.8	393
0.533	15779		0.32	3973		0.633	319		0.64	222		0.826	84		0.826	348
0.56	19979		0.347	1488		0.66	129		0.667	242		0.853	65		0.853	263
0.587	25358		0.374	671		0.687	142		0.694	273		0.88	115		0.88	214
0.613	29416		0.4	503		0.713	170		0.72	221		0.906	103		0.906	159
0.64	30378		0.427	421		0.74	176		0.747	206		0.933	66		0.933	102
0.667	25752		0.454	493		0.767	170		0.774	255		0.96	74		0.96	96
0.693	20394		0.48	556		0.793	164		0.8	183		0.986	43		0.986	106
0.72	18633		0.507	566		0.82	152		0.827	200		1.013	50		1.013	86
0.747	18957		0.534	504		0.847	182		0.854	181		1.04	72		1.04	84
0.773	18961		0.56	477		0.873	212		0.88	121		1.066	43		1.066	90
0.8	17404		0.587	387		0.9	169		0.907	184		1.093	86		1.093	48
0.827	14314		0.614	207		0.927	149		0.934	198		1.12	75		1.12	61
0.853	5406		0.64	206		0.953	124		0.96	226		1.146	77		1.146	62
0.88	2550		0.667	252		0.98	86		0.987	325		1.173	16		1.173	63
0.907	756		0.694	240		1.007	83		1.014	124		1.2	10		1.2	42
0.933	158		0.72	190		1.033	48		1.04	125		1.226	24		1.226	23
0.96	121		0.747	208		1.06	101		1.067	136		1.253	28		1.253	28
0.987	163		0.774	179		1.087	129		1.094	198		1.28	21		1.28	30

## Sheet: supplementary fig.48c
0	0	0	0	0	0	0	0	0	0	0	0	0	0	0	0	0	0	0	0	0	0	0	0	0	0	0	0	0	0	0	0	0	0	0	0	0	0	0	0	0	0	0	0	0	0	0	0	0	0
0	0	0	0	0	0	0	0	0	0	0	0	0	0	0	0	0	0	0	0	0	0	0	0	0	0	0	0	0	0	0	0	0	0	0	0	0	0	0	0	0	0	0	0	0	0	0	0	0	0
0	0	0	0	0	0	0	0	0	0	0	0	0	0	0	0	0	0	0	0	0	0	0	0	0	0	0	0	0	0	0	0	0	0	0	0	0	0	0	0	0	0	0	0	0	0	0	0	0	0
0	0	0	0	0	0	0	0	0	0	0	0	0	0	0	0	0	0	0	0	0	0	0	0	0	0	0	0	0	0	0	0	0	0	0	0	0	0	0	0	0	0	0	0	0	0	0	0	0	0
0	0	0	0	0	0	0	0	0	0	0	0	0	0	0	0	0	0	0	0	0	0	0	0	0	0	0	0	0	0	0	0	0	0	0	0	0	0	0	0	0	0	0	0	0	0	0	0	0	0
0	0	0	0	0	0	0	0	0	0	0	0	0	0	0	0	0	0	0	0	0	0	0	0	0	0	0	0	0	0	0	0	0	0	0	0	0	0	0	0	0	0	0	0	0	0	0	0	0	0
0	0	0	0	0	0	0	0	0	0	0	0	0	0	0	0	0	0	0	0	0	0	0	0	0	0	0	0	0	0	0	0	0	0	0	0	0	0	0	0	0	0	0	0	0	0	0	0	0	0
0	0	0	0	0	0	0	0	0	0	0	0	0	0	0	0	0	0	0	0	0	0	0	0	0	0	0	0	0	0	0	0	0	0	0	0	0	0	0	0	0	0	0	0	0	0	0	0	0	0
0	0	0	0	0	0	0	0	0	0	0	0	0	0	0	0	0	0	0	0	0	0	0	0	0	0	0	0	0	0	0	0	0	0	0	0	0	0	0	0	0	0	0	0	0	0	0	0	0	0
0	0	0	0	0	0	0	0	0	0	0	0	0	0	0	0	0	0	0	0	0	0	0	0	0	0	0	0	0	0	0	0	0	0	0	0	0	0	0	0	0	0	0	0	0	0	0	0	0	0
0	0	0	0	0	0	0	0	0	0	0	0	0	0	0	0	0	0	0	0	0	0	0	0	0	0	0	0	0	0	0	0	0	0	0	0	0	0	0	0	0	0	0	0	0	0	0	0	0	0
0	0	0	0	0	0	0	0	0	0	0	0	0	0	0	0	0	0	0	0	0	0	0	0	0	0	0	0	0	0	0	0	0	0	0	0	0	0	0	0	0	0	0	0	0	0	0	0	0	0
0	0	0	0	0	0	0	0	0	0	0	0	0	0	0	0	0	0	0	0	0	0	0	0	0	0	0	0	0	0	0	0	0	0	0	0	0	0	0	0	0	0	0	0	0	0	0	0	0	0
0	0	0	0	0	0	0	0	0	0	0	0	0	0	0	0	0	0	0	0	0	0	0	0	0	0	0	0	0	0	0	0	0	0	0	0	0	0	0	0	0	0	0	0	0	0	0	0	0	0
0	0	0	0	0	0	0	0	0	0	0	0	0	0	0	0	0	0	0	0	0	0	0	0	0	0	0	0	0	0	0	0	0	0	0	0	0	0	0	0	0	0	0	0	0	0	0	0	0	0
0	0	0	0	0	0	0	0	0	0	0	0	0	0	0	0	0	0	0	0	0	0	0	0	0	0	0	0	0	0	0	0	0	0	0	0	0	0	0	0	0	0	0	0	0	0	0	0	0	0
0	0	0	0	0	0	0	0	0	0	0	0	0	0	0	0	0	0	0	0	0	0	0	0	0	0	0	0	0	0	0	0	0	0	0	0	0	0	0	0	0	0	0	0	0	0	0	0	0	0
0	0	0	0	0	0	0	0	0	0	0	0	0	0	0	0	0	0	0	0	0	0	0	0	0	0	0	0	0	0	0	0	0	0	0	0	0	0	0	0	0	0	0	0	0	0	0	0	0	0
0	0	0	0	0	0	0	0	0	0	0	0	0	0	0	0	0	0	0	0	0	0	0	0	0	0	0	0	0	0	0	0	0	0	0	0	0	0	0	0	0	0	0	0	0	0	0	0	0	0
0	0	0	0	0	0	0	0	0	0	0	0	0	0	0	0	0	0	0	0	0	0	0	0	0	0	0	0	0	0	0	0	0	0	0	0	0	0	0	0	0	0	0	0	0	0	0	0	0	0
0	0	0	0	0	0	0	0	0	0	0	0	0	0	0	0	0	0	0	0	0	0	0	0	0	0	0	0	0	0	0	0	0	0	0	0	0	0	0	0	0	0	0	0	0	0	0	0	0	0
0	0	0	0	0	0	0	0	0	0	0	0	0	0	0	0	0	0	0	0	0	0	0	0	0	0	0	0	0	0	0	0	0	0	0	0	0	0	0	0	0	0	0	0	0	0	0	0	0	0
0	0	0	0	0	0	0	0	0	0	0	0	0	0	0	0	0	0	0	0	0	0	0	0	0	0	0	0	0	0	0	0	0	0	0	0	0	0	0	0	0	0	0	0	0	0	0	0	0	0
0	0	0	0	0	0	0	0	0	0	0	0	0	0	0	0	0	0	0	0	0	0	0	0	0	0	0	0	0	0	0	0	0	0	0	0	0	0	0	0	0	0	0	0	0	0	0	0	0	0
0	0	0	0	0	0	0	0	0	0	0	0	0	0	0	0	0	0	0	0	0	0	0	0	0	0	0	0	0	0	0	0	0	0	0	0	0	0	0	0	0	0	0	0	0	0	0	0	0	0
0	0	0	0	0	0	0	0	0	0	0	0	0	0	0	0	0	0	0	0	0	0	0	0	0	0	0	0	0	0	0	0	0	0	0	0	0	0	0	0	0	0	0	0	0	0	0	0	0	0
0	0	0	0	0	0	0	0	0	0	0	0	0	0	0	0	0	0	0	0	0	0	0	0	0	0	0	0	0	0	0	0	0	0	0	0	0	0	0	0	0	0	0	0	0	0	0	0	0	0
0	0	0	0	0	0	0	0	0	0	0	0	0	0	0	0	0	0	0	0	0	0	0	0	0	0	0	0	0	0	0	0	0	0	0	0	0	0	0	0	0	0	0	0	0	0	0	0	0	0
0	0	0	0	0	0	0	0	0	0	0	0	0	0	0	0	0	0	0	0	0	0	0	0	0	0	0	0	0	0	0	0	0	0	0	0	0	0	0	0	0	0	0	0	0	0	0	0	0	0
0	0	0	0	0	0	0	0	0	0	0	0	0	0	0	0	0	0	0	0	0	0	0	0	0	0	0	0	0	0	0	0	0	0	0	0	0	0	0	0	0	0	0	0	0	0	0	0	0	0
0	0	0	0	0	0	0	0	0	0	0	0	0	0	0	0	0	0	0	0	0	0	0	0	0	0	0	0	0	0	0	0	0	0	0	0	0	0	0	0	0	0	0	0	0	0	0	0	0	0
0	0	0	0	0	0	0	0	0	0	0	0	0	0	0	0	0	0	0	0	0	0	0	0	0	0	0	0	0	0	0	0	0	0	0	0	0	0	0	0	0	0	0	0	0	0	0	0	0	0
0	0	0	0	0	0	0	0	0	0	0	0	0	0	0	0	0	0	0	0	0	0	0	0	0	0	0	0	0	0	0	0	0	0	0	0	0	0	0	0	0	0	0	0	0	0	0	0	0	0
0	0	0	0	0	0	0	0	0	0	0	0	0	0	0	0	0	0	0	0	0	0	0	0	0	0	0	0	0	0	0	0	0	0	0	0	0	0	0	0	0	0	0	0	0	0	0	0	0	0
0	0	0	0	0	0	0	0	0	0	0	0	0	0	0	0	0	0	0	0	0	0	0	0	0	0	0	0	0	0	0	0	0	0	0	0	0	0	0	0	0	0	0	0	0	0	0	0	0	0
0	0	0	0	0	0	0	0	0	0	0	0	0	0	0	0	0	0	0	0	0	0	0	0	0	0	0	0	0	0	0	0	0	0	0	0	0	0	0	0	0	0	0	0	0	0	0	0	0	0
0	0	0	0	0	0	0	0	0	0	0	0	0	0	0	0	0	0	0	0	0	0	0	0	0	0	0	0	0	0	0	0	0	0	0	0	0	0	0	0	0	0	0	0	0	0	0	0	0	0
0	0	0	0	0	0	0	0	0	0	0	0	0	0	0	0	0	0	0	0	0	0	0	0	0	0	0	0	0	0	0	0	0	0	0	0	0	0	0	0	0	0	0	0	0	0	0	0	0	0
0	0	0	0	0	0	0	0	0	0	0	0	0	0	0	0	0	0	0	0	0	0	0	0	0	0	0	0	0	0	0	0	0	0	0	0	0	0	0	0	0	0	0	0	0	0	0	0	0	0
0	0	0	0	0	0	0	0	0	0	0	0	0	0	0	0	0	0	0	0	0	0	0	0	0	0	0	0	0	0	0	0	0	0	0	0	0	0	0	0	0	0	0	0	0	0	0	0	0	0
0	0	0	0	0	0	0	0	0	0	0	0	0	0	0	0	0	0	0	0	0	0	0	0	0	0	0	0	0	0	0	0	0	0	0	0	0	0	0	0	0	0	0	0	0	0	0	0	0	0
0	0	0	0	0	0	0	0	0	0	0	0	0	0	0	0	0	0	0	0	0	0	0	0	0	0	0	0	0	0	0	0	0	0	0	0	0	0	0	0	0	0	0	0	0	0	0	0	0	0
0	0	0	0	0	0	0	0	0	0	0	0	0	0	0	0	0	0	0	0	0	0	0	0	0	0	0	0	0	0	0	0	0	0	0	0	0	0	0	0	0	0	0	0	0	0	0	0	0	0
0	0	0	0	0	0	0	0	0	0	0	0	0	0	0	0	0	0	0	0	0	0	0	0	0	0	0	0	0	0	0	0	0	0	0	0	0	0	0	0	0	0	0	0	0	0	0	0	0	0
0	0	0	0	0	0	0	0	0	0	0	0	0	0	0	0	0	0	0	0	0	0	0	0	0	0	0	0	0	0	0	0	0	0	0	0	0	0	0	0	0	0	0	0	0	0	0	0	0	0
0	0	0	0	0	0	0	0	0	0	0	0	0	0	0	0	0	0	0	0	0	0	0	0	0	0	0	0	0	0	0	0	0	0	0	0	0	0	0	0	0	0	0	0	0	0	0	0	0	0
0	0	0	0	0	0	0	0	0	0	0	0	0	0	0	0	0	0	0	0	0	0	0	0	0	0	0	0	0	0	0	0	0	0	0	0	0	0	0	0	0	0	0	0	0	0	0	0	0	0
0	0	0	0	0	0	0	0	0	0	0	0	0	0	0	0	0	0	0	0	0	0	0	0	0	0	0	0	0	0	0	0	0	0	0	0	0	0	0	0	0	0	0	0	0	0	0	0	0	0
0	0	0	0	0	0	0	0	0	0	0	0	0	0	0	0	0	0	0	0	0	0	0	0	0	0	0	0	0	0	0	0	0	0	0	0	0	0	0	0	0	0	0	0	0	0	0	0	0	0
0	0	0	0	0	0	0	0	0	0	0	0	0	0	0	0	0	0	0	0	0	0	0	0	0	0	0	0	0	0	0	0	0	0	0	0	0	0	0	0	0	0	0	0	0	0	0	0	0	0
0	0	0	0	0	0	0	0	0	0	0	0	0	0	0	0	0	0	0	0	0	0	0	0	0	0	0	0	0	0	0	0	0	0	0	0	0	0	0	0	0	0	0	0	0	0	0	0	0	0
0	0	0	0	0	0	0	0	0	0	0	0	0	0	0	0	0	0	0	0	0	0	0	0	0	0	0	0	0	0	0	0	0	0	0	0	0	0	0	0	0	0	0	0	0	0	0	0	0	0
0	0	0	0	0	0	0	0	0	0	0	0	0	0	0	0	0	0	0	0	0	0	0	0	0	0	0	0	0	0	0	0	0	0	0	0	0	0	0	0	0	0	0	0	0	0	0	0	0	0
0	0	0	0	0	0	0	0	0	0	0	0	0	0	0	0	0	0	0	0	0	0	0	0	0	0	0	0	0	0	0	0	0	0	0	0	0	0	0	0	0	0	0	0	0	0	0	0	0	0
0	0	0	0	0	0	0	0	0	0	0	0	0	0	0	0	0	0	0	0	0	0	0	0	0	0	0	0	0	0	0	0	0	0	0	0	0	0	0	0	0	0	0	0	0	0	0	0	0	0
0	0	0	0	0	0	0	0	0	0	0	0	0	0	0	0	0	0	0	0	0	0	0	0	0	0	0	0	0	0	0	0	0	0	0	0	0	0	0	0	0	0	0	0	0	0	0	0	0	0
0	0	0	0	0	0	0	0	0	0	0	0	0	0	0	0	0	0	0	0	0	0	0	0	0	0	0	0	0	0	0	0	0	0	0	0	0	0	0	0	0	0	0	0	0	0	0	0	0	0
0	0	0	0	0	0	0	0	0	0	0	0	0	0	0	0	0	0	0	0	0	0	0	0	0	0	0	0	0	0	0	0	0	0	0	0	0	0	0	0	0	0	0	0	0	0	0	0	0	0
0	0	0	0	0	0	0	0	0	0	0	0	0	0	0	0	0	0	0	0	0	0	0	0	0	0	0	0	0	0	0	0	0	0	0	0	0	0	0	0	0	0	0	0	0	0	0	0	0	0
0	0	0	0	0	0	0	0	0	0	0	0	0	0	0	0	0	0	0	0	0	0	0	0	0	0	0	0	0	0	0	0	0	0	0	0	0	0	0	0	0	0	0	0	0	0	0	0	0	0
0	0	0	0	0	0	0	0	0	0	0	0	0	0	0	0	0	0	0	0	0	0	0	0	0	0	0	0	0	0	0	0	0	0	0	0	0	0	0	0	0	0	0	0	0	0	0	0	0	0
0	0	0	0	0	0	0	0	0	0	0	0	0	0	0	0	0	0	0	0	0	0	0	0	0	0	0	0	0	0	0	0	0	0	0	0	0	0	0	0	0	0	0	0	0	0	0	0	0	0
0	0	0	0	0	0	0	0	0	0	0	0	0	0	0	0	0	0	0	0	0	0	0	0	0	0	0	0	0	0	0	0	0	0	0	0	0	0	0	0	0	0	0	0	0	0	0	0	0	0
0	0	0	0	0	0	0	0	0	0	0	0	0	0	0	0	0	0	0	0	0	0	0	0	0	0	0	0	0	0	0	0	0	0	0	0	0	0	0	0	0	0	0	0	0	0	0	0	0	0
0	0	0	0	0	0	0	0	0	0	0	0	0	0	0	0	0	0	0	0	0	0	0	0	0	0	0	0	0	0	0	0	0	0	0	0	0	0	0	0	0	0	0	0	0	0	0	0	0	0
0	0	0	0	0	0	0	0	0	0	0	0	0	0	0	0	0	0	0	0	0	0	0	0	0	0	0	0	0	0	0	0	0	0	0	0	0	0	0	0	0	0	0	0	0	0	0	0	0	0
0	0	0	0	0	0	0	0	0	0	0	0	0	0	0	0	0	0	0	0	0	0	0	0	0	0	0	0	0	0	0	0	0	0	0	0	0	0	0	0	0	0	0	0	0	0	0	0	0	0
0	0	0	0	0	0	0	0	0	0	0	0	0	0	0	0	0	0	0	0	0	0	0	0	0	0	0	0	0	0	0	0	0	0	0	0	0	0	0	0	0	0	0	0	0	0	0	0	0	0
0	0	0	0	0	0	0	0	0	0	0	0	0	0	0	0	0	0	0	0	0	0	0	0	0	0	0	0	0	0	0	0	0	0	0	0	0	0	0	0	0	0	0	0	0	0	0	0	0	0
0	0	0	0	0	0	0	0	0	0	0	0	0	0	0	0	0	0	0	0	0	0	0	0	0	0	0	0	0	0	0	0	0	0	0	0	0	0	0	0	0	0	0	0	0	0	0	0	0	0
0	0	0	0	0	0	0	0	0	0	0	0	0	0	0	0	0	0	0	0	0	0	0	0	0	0	0	0	0	0	0	0	0	0	0	0	0	0	0	0	0	0	0	0	0	0	0	0	0	0
0	0	0	0	0	0	0	0	0	0	0	0	0	0	0	0	0	0	0	0	0	0	0	0	0	0	0	0	0	0	0	0	0	0	0	0	0	0	0	0	0	0	0	0	0	0	0	0	0	0
0	0	0	0	0	0	0	0	0	0	0	0	0	0	0	0	0	0	0	0	0	0	0	0	0	0	0	0	0	0	0	0	0	0	0	0	0	0	0	0	0	0	0	0	0	0	0	0	0	0
0	0	0	0	0	0	0	0	0	0	0	0	0	0	0	0	0	0	0	0	0	0	0	0	0	0	0	0	0	0	0	0	0	0	0	0	0	0	0	0	0	0	0	0	0	0	0	0	0	0
0	0	0	0	0	0	0	0	0	0	0	0	0	0	0	0	0	0	0	0	0	0	0	0	0	0	0	0	0	0	0	0	0	0	0	0	0	0	0	0	0	0	0	0	0	0	0	0	0	0
0	0	0	0	0	0	0	0	0	0	0	0	0	0	0	0	0	0	0	0	0	0	0	0	0	0	0	0	0	0	0	0	0	0	0	0	0	0	0	0	0	0	0	0	0	0	0	0	0	0
0	0	0	0	0	0	0	0	0	0	0	0	0	0	0	0	0	0	0	0	0	0	0	0	0	0	0	0	0	0	0	0	0	0	0	0	0	0	0	0	0	0	0	0	0	0	0	0	0	0
0	0	0	0	0	0	0	0	0	0	0	0	0	0	0	0	0	0	0	0	0	0	0	0	0	0	0	0	0	0	0	0	0	0	0	0	0	0	0	0	0	0	0	0	0	0	0	0	0	0
0	0	0	0	0	0	0	0	0	0	0	0	0	0	0	0	0	0	0	0	0	0	0	0	0	0	0	0	0	0	0	0	0	0	0	0	0	0	0	0	0	0	0	0	0	0	0	0	0	0
0	0	0	0	0	0	0	0	0	0	0	0	0	0	0	0	0	0	0	0	0	0	0	0	0	0	0	0	0	0	0	0	0	0	0	0	0	0	0	0	0	0	0	0	0	0	0	0	0	0
0	0	0	0	0	0	0	0	0	0	0	0	0	0	0	0	0	0	0	0	0	0	0	0	0	0	0	0	0	0	0	0	0	0	0	0	0	0	0	0	0	0	0	0	0	0	0	0	0	0
0	0	0	0	0	0	0	0	0	0	0	0	0	0	0	0	0	0	0	0	0	0	0	0	0	0	0	0	0	0	0	0	0	0	0	0	0	0	0	0	0	0	0	0	0	0	0	0	0	0
0	0	0	0	0	0	0	0	0	0	0	0	0	0	0	0	0	0	0	0	0	0	0	0	0	0	0	0	0	0	0	0	0	0	0	0	0	0	0	0	0	0	0	0	0	0	0	0	0	0
0	0	0	0	0	0	0	0	0	0	0	0	0	0	0	0	0	0	0	0	0	0	0	0	0	0	0	0	0	0	0	0	0	0	0	0	0	0	0	0	0	0	0	0	0	0	0	0	0	0
0	0	0	0	0	0	0	0	0	0	0	0	0	0	0	0	0	0	0	0	0	0	0	0	0	0	0	0	0	0	0	0	0	0	0	0	0	0	0	0	0	0	0	0	0	0	0	0	0	0
0	0	0	0	0	0	0	0	0	0	0	0	0	0	0	0	0	0	0	0	0	0	0	0	0	0	0	0	0	0	0	0	0	0	0	0	0	0	0	0	0	0	0	1	0	0	0	0	0	0
0	0	0	0	0	0	0	0	0	0	0	0	0	0	0	0	0	0	0	0	0	0	0	0	0	0	0	0	0	0	0	0	0	0	0	0	0	0	0	0	0	0	0	0	0	0	0	0	0	0
0	0	0	0	0	0	0	0	0	0	0	0	0	0	0	0	0	0	0	0	0	0	0	0	0	0	0	0	0	0	0	0	0	0	0	0	0	0	0	0	0	0	0	1	0	0	0	0	0	0
0	0	0	0	0	0	0	0	0	0	0	0	0	0	0	0	0	0	0	0	0	0	0	0	0	0	0	0	0	0	0	0	0	0	0	0	0	0	0	0	0	0	0	0	0	0	0	0	0	0
0	0	0	0	0	0	0	0	0	0	0	0	0	0	0	0	0	0	0	0	0	0	0	0	0	0	0	0	0	0	0	0	0	0	0	0	0	0	0	0	0	0	0	0	0	0	0	0	0	0
0	0	0	0	0	0	0	0	0	0	0	0	0	0	0	0	0	0	0	0	0	0	0	0	0	0	0	0	0	0	0	0	0	0	0	0	0	0	0	0	0	0	0	0	0	0	0	0	0	0
0	0	0	0	0	0	0	0	0	0	0	0	0	0	0	0	0	0	0	0	0	0	0	0	0	0	0	0	0	0	0	0	0	0	0	0	0	0	0	0	0	0	0	0	0	0	0	0	0	2
0	0	0	0	0	0	0	0	0	0	0	0	0	0	0	0	0	0	0	0	0	0	0	0	0	0	0	0	0	0	0	0	0	0	0	0	0	0	0	0	0	0	1	0	0	0	0	0	0	2
0	0	0	0	0	0	0	0	0	0	0	0	0	0	0	0	0	0	0	0	0	0	0	0	0	0	0	0	0	0	0	0	0	0	0	0	0	0	0	0	0	0	0	0	0	0	0	0	0	0
0	0	0	0	0	0	0	0	0	0	0	0	0	0	0	0	0	0	0	0	0	0	0	0	0	0	0	0	0	0	0	0	0	0	0	0	0	0	0	0	0	0	0	0	0	0	0	0	0	4
0	0	0	0	0	0	0	0	0	0	0	0	0	0	0	0	0	0	0	0	0	0	0	0	0	0	0	0	0	0	0	0	0	0	0	0	0	0	0	0	0	0	0	0	0	0	0	0	0	0
0	0	0	0	0	0	0	0	0	0	0	0	0	0	0	0	0	0	0	0	0	0	0	0	0	0	0	0	0	0	0	0	0	0	0	0	0	0	0	0	0	0	0	0	0	0	0	0	1	0
0	0	0	0	0	0	0	0	0	0	0	0	0	0	0	0	0	0	0	0	0	0	0	0	0	0	0	0	0	0	0	0	0	0	0	0	0	0	0	0	0	0	1	0	0	0	0	0	0	0
0	0	0	0	0	0	0	0	0	0	0	0	0	0	0	0	0	0	0	0	0	0	0	0	0	0	0	0	0	0	0	0	0	0	0	0	0	0	0	0	0	0	0	1	0	0	0	0	0	0
0	0	0	0	0	0	0	0	0	0	0	0	0	0	0	0	0	0	0	0	0	0	0	0	0	0	0	0	0	0	0	0	0	0	0	0	0	0	0	0	0	0	0	1	0	0	0	0	0	0
0	0	0	0	0	0	0	0	0	0	0	0	0	0	0	0	0	0	0	0	0	0	0	0	0	0	0	0	0	0	0	0	0	0	0	0	0	0	0	0	0	0	0	1	0	0	0	0	0	0
0	0	0	0	0	0	0	0	0	0	0	0	0	0	0	0	0	0	0	0	0	0	0	0	0	0	0	0	0	0	0	0	0	0	0	0	0	0	0	0	0	0	0	0	0	0	0	0	1	0
0	0	0	0	0	0	0	0	0	0	0	0	0	0	0	0	0	0	0	0	0	0	0	0	0	0	0	0	0	0	0	0	0	0	0	0	0	0	0	0	0	0	0	0	0	0	0	0	0	0
0	0	0	0	0	0	0	0	0	0	0	0	0	0	0	0	0	0	0	0	0	0	0	0	0	0	0	0	0	0	0	0	0	0	0	0	0	0	0	0	0	0	0	0	0	0	0	0	0	0
0	0	0	0	0	0	0	0	0	0	0	0	0	0	0	0	0	0	0	0	0	0	0	0	0	0	0	0	0	0	0	0	0	0	0	0	0	0	0	0	0	0	0	0	0	0	0	0	0	1
0	0	0	0	0	0	0	0	0	0	0	0	0	0	0	0	0	0	0	0	0	0	0	0	0	0	0	0	0	0	0	0	0	0	0	0	0	0	0	0	0	0	0	0	0	0	0	0	0	1
0	0	0	0	0	0	0	0	0	0	0	0	0	0	0	0	0	0	0	0	0	0	0	0	0	0	0	0	0	0	0	0	0	0	0	0	0	0	0	0	0	0	0	0	1	0	0	2	2	1
0	0	0	0	0	0	0	0	0	0	0	0	0	0	0	0	0	0	0	0	0	0	0	0	0	0	0	0	0	0	0	0	0	0	0	0	0	0	0	0	0	0	2	0	0	0	0	1	0	2
0	0	0	0	0	0	0	0	0	0	0	0	0	0	0	0	0	0	0	0	0	0	0	0	0	0	0	0	0	0	0	0	0	0	0	0	0	0	0	0	0	0	0	1	0	0	0	1	3	1
0	0	0	0	0	0	0	0	0	0	0	0	0	0	0	0	0	0	0	0	0	0	0	0	0	0	0	0	0	0	0	0	0	0	0	0	0	0	0	0	0	0	2	1	0	0	0	3	2	1
0	0	0	0	0	0	0	0	0	0	0	0	0	0	0	0	0	0	0	0	0	0	0	0	0	0	0	0	0	0	0	0	0	0	0	0	0	0	0	0	0	0	0	0	0	0	0	2	0	0
0	0	0	0	0	0	0	0	0	0	0	0	0	0	0	0	0	0	0	0	0	0	0	0	0	0	0	0	0	0	0	0	0	0	0	0	0	0	0	0	0	0	0	0	0	1	0	3	0	1
0	0	0	0	0	0	0	0	0	0	0	0	0	0	0	0	0	0	0	0	0	0	0	0	0	0	0	0	0	0	0	0	0	0	0	0	0	0	0	0	0	0	0	0	0	3	2	4	5	0
0	0	0	0	0	0	0	0	0	0	0	0	0	0	0	0	0	0	0	0	0	0	0	0	0	0	0	0	0	0	0	0	0	0	0	0	0	0	0	0	0	0	1	1	0	1	7	5	3	2
0	0	0	0	0	0	0	0	0	0	0	0	0	0	0	0	0	0	0	0	0	0	0	0	0	0	0	0	0	0	0	0	0	0	0	0	0	0	0	0	0	0	0	0	0	0	1	1	4	2
0	0	0	0	0	0	0	0	0	0	0	0	0	0	0	0	0	0	0	0	0	0	0	0	0	0	0	0	0	0	0	0	0	0	0	0	0	0	0	0	0	0	0	0	2	1	0	0	0	0
0	0	0	0	0	0	0	0	0	0	0	0	0	0	0	0	0	0	0	0	0	0	0	0	0	0	0	0	0	0	0	0	0	0	0	0	0	0	0	0	0	0	3	0	0	1	1	1	0	1
0	0	0	0	0	0	0	0	0	0	0	0	0	0	0	0	0	0	0	0	0	0	0	0	0	0	0	0	0	0	0	0	0	0	0	0	0	0	0	0	0	0	0	2	2	0	1	1	0	3
0	0	0	0	0	0	0	0	0	0	0	0	0	0	0	0	0	0	0	0	0	0	0	0	0	0	0	0	0	0	0	0	0	0	0	0	0	0	0	0	0	0	0	1	3	0	2	1	1	1
0	0	0	0	0	0	0	0	0	0	0	0	0	0	0	0	0	0	0	0	0	0	0	0	0	0	0	0	0	0	0	0	0	0	0	0	0	0	0	0	0	0	0	0	0	1	4	1	1	7
0	0	0	0	0	0	0	0	0	0	0	0	0	0	0	0	0	0	0	0	0	0	0	0	0	0	0	0	0	0	0	0	0	0	0	0	0	0	0	0	0	0	1	0	0	6	4	1	0	0
0	0	0	0	0	0	0	0	0	0	0	0	0	0	0	0	0	0	0	0	0	0	0	0	0	0	0	0	0	0	0	0	0	0	0	0	0	0	0	0	0	0	0	1	0	4	1	3	2	5
0	0	0	0	0	0	0	0	0	0	0	0	0	0	0	0	0	0	0	0	0	0	0	0	0	0	0	0	0	0	0	0	0	0	0	0	0	0	0	0	0	0	0	0	1	5	7	3	3	4
0	0	0	0	0	0	0	0	0	0	0	0	0	0	0	0	0	0	0	0	0	0	0	0	0	0	0	0	0	0	0	0	0	0	0	0	0	0	0	0	0	0	0	0	5	8	1	3	2	5
0	0	0	0	0	0	0	0	0	0	0	0	0	0	0	0	0	0	0	0	0	0	0	0	0	0	0	0	0	0	0	0	0	0	0	0	0	0	0	0	0	0	1	0	2	5	4	3	3	7
0	0	0	0	0	0	0	0	0	0	0	0	0	0	0	0	0	0	0	0	0	0	0	0	0	0	0	0	0	0	0	0	0	0	0	0	0	0	0	0	0	0	0	0	3	4	4	8	4	8
0	0	0	0	0	0	0	0	0	0	0	0	0	0	0	0	0	0	0	0	0	0	0	0	0	0	0	0	0	0	0	0	0	0	0	0	0	0	0	0	0	0	0	3	3	1	3	1	4	5
0	0	0	0	0	0	0	0	0	0	0	0	0	0	0	0	0	0	0	0	0	0	0	0	0	0	0	0	0	0	0	0	0	0	0	0	0	0	0	0	0	0	2	3	5	5	4	8	5	13
0	0	0	0	0	0	0	0	0	0	0	0	0	0	0	0	0	0	0	0	0	0	0	0	0	0	0	0	0	0	0	0	0	0	0	0	0	0	0	0	0	0	0	2	8	7	5	10	12	16
0	0	0	0	0	0	0	0	0	0	0	0	0	0	0	0	0	0	0	0	0	0	0	0	0	0	0	0	0	0	0	0	0	0	0	0	0	0	0	0	0	0	0	2	5	6	10	13	12	21
0	0	0	0	0	0	0	0	0	0	0	0	0	0	0	0	0	0	0	0	0	0	0	0	0	0	0	0	0	0	0	0	0	0	0	0	0	0	0	0	0	0	0	5	5	14	13	19	19	19
0	0	0	0	0	0	0	0	0	0	0	0	0	0	0	0	0	0	0	0	0	0	0	0	0	0	0	0	0	0	0	0	0	0	0	0	0	0	0	0	0	0	0	5	8	5	9	23	21	39
0	0	0	0	0	0	0	0	0	0	0	0	0	0	0	0	0	0	0	0	0	0	0	0	0	0	0	0	0	0	0	0	0	0	0	0	0	0	0	0	0	0	0	5	7	5	10	24	30	44
0	0	0	0	0	0	0	0	0	0	0	0	0	0	0	0	0	0	0	0	0	0	0	0	0	0	0	0	0	0	0	0	0	0	0	0	0	0	0	0	0	0	2	11	7	10	13	20	34	41
0	0	0	0	0	0	0	0	0	0	0	0	0	0	0	0	0	0	0	0	0	0	0	0	0	0	0	0	0	0	0	0	0	0	0	0	0	0	0	0	0	0	3	1	8	19	14	30	26	40
0	0	0	0	0	0	0	0	0	0	0	0	0	0	0	0	0	0	0	0	0	0	0	0	0	0	0	0	0	0	0	0	0	0	0	0	0	0	0	0	0	0	1	5	11	25	41	43	42	58
0	0	0	0	0	0	0	0	0	0	0	0	0	0	0	0	0	0	0	0	0	0	0	0	0	0	0	0	0	0	0	0	0	0	0	0	0	0	0	0	0	0	1	8	20	15	30	48	67	82
0	0	0	0	0	0	0	0	0	0	0	0	0	0	0	0	0	0	0	0	0	0	0	0	0	0	0	0	0	0	0	0	0	0	0	0	0	0	0	0	0	0	1	8	16	14	46	49	77	68
0	0	0	0	0	0	0	0	0	0	0	0	0	0	0	0	0	0	0	0	0	0	0	0	0	0	0	0	0	0	0	0	0	0	0	0	0	0	0	0	0	0	1	15	30	29	68	72	84	79
0	0	0	0	0	0	0	0	0	0	0	0	0	0	0	0	0	0	0	0	0	0	0	0	0	0	0	0	0	0	0	0	0	0	0	0	0	0	0	0	0	0	2	22	26	42	69	82	81	96
0	0	0	0	0	0	0	0	0	0	0	0	0	0	0	0	0	0	0	0	0	0	0	0	0	0	0	0	0	0	0	0	0	0	0	0	0	0	0	0	0	0	2	33	54	44	79	95	106	156
0	0	0	0	0	0	0	0	0	0	0	0	0	0	0	0	0	0	0	0	0	0	0	0	0	0	0	0	0	0	0	0	0	0	0	0	0	0	0	0	0	0	4	37	56	68	69	112	107	176
0	0	0	0	0	0	0	0	0	0	0	0	0	0	0	0	0	0	0	0	0	0	0	0	0	0	0	0	0	0	0	0	0	0	0	0	0	0	0	0	0	0	3	39	70	80	106	117	179	222
0	0	0	0	0	0	0	0	0	0	0	0	0	0	0	0	0	0	0	0	0	0	0	0	0	0	0	0	0	0	0	0	0	0	0	0	0	0	0	0	0	0	1	38	91	95	125	160	170	208
0	0	0	0	0	0	0	0	0	0	0	0	0	0	0	0	0	0	0	0	0	0	0	0	0	0	0	0	0	0	0	0	0	0	0	0	0	0	0	0	0	0	3	57	86	78	136	149	185	230
0	0	0	0	0	0	0	0	0	0	0	0	0	0	0	0	0	0	0	0	0	0	0	0	0	0	0	0	0	0	0	0	0	0	0	0	0	0	0	0	0	0	2	55	102	110	161	159	235	219
0	0	0	0	0	0	0	0	0	0	0	0	0	0	0	0	0	0	0	0	0	0	0	0	0	0	0	0	0	0	0	0	0	0	0	0	0	0	0	0	0	0	5	71	159	129	156	202	224	244
0	0	0	0	0	0	0	0	0	0	0	0	0	0	0	0	0	0	0	0	0	0	0	0	0	0	0	0	0	0	0	0	0	0	0	0	0	0	0	0	0	0	4	69	145	168	193	229	202	259
0	0	0	0	0	0	0	0	0	0	0	0	0	0	0	0	0	0	0	0	0	0	0	0	0	0	0	0	0	0	0	0	0	0	0	0	0	0	0	0	0	0	4	83	160	180	186	231	258	331
0	0	0	0	0	0	0	0	0	0	0	0	0	0	0	0	0	0	0	0	0	0	0	0	0	0	0	0	0	0	0	0	0	0	0	0	0	0	0	0	0	0	1	85	169	175	189	254	289	333
0	0	0	0	0	0	0	0	0	0	0	0	0	0	0	0	0	0	0	0	0	0	0	0	0	0	0	0	0	0	0	0	0	0	0	0	0	0	0	0	0	0	4	86	174	190	250	287	307	334
0	0	0	0	0	0	0	0	0	0	0	0	0	0	0	0	0	0	0	0	0	0	0	0	0	0	0	0	0	0	0	0	0	0	0	0	0	0	0	0	0	0	3	123	161	214	239	297	302	300
0	0	0	0	0	0	0	0	0	0	0	0	0	0	0	0	0	0	0	0	0	0	0	0	0	0	0	0	0	0	0	0	0	0	0	0	0	0	0	0	0	0	1	107	202	216	268	303	276	319
0	0	0	0	0	0	0	0	0	0	0	0	0	0	0	0	0	0	0	0	0	0	0	0	0	0	0	0	0	0	0	0	0	0	0	0	0	0	0	0	0	0	9	164	239	220	281	334	294	323
0	0	0	0	0	0	0	0	0	0	0	0	0	0	0	0	0	0	0	0	0	0	0	0	0	0	0	0	0	0	0	0	0	0	0	0	0	0	0	0	0	0	6	153	228	210	278	271	329	329
0	0	0	0	0	0	0	0	0	0	0	0	0	0	0	0	0	0	0	0	0	0	0	0	0	0	0	0	0	0	0	0	0	0	0	0	0	0	0	0	0	0	5	149	226	181	312	291	293	348
0	0	0	0	0	0	0	0	0	0	0	0	0	0	0	0	0	0	0	0	0	0	0	0	0	0	0	0	0	0	0	0	0	0	0	0	0	0	0	0	0	0	11	177	241	214	288	312	310	327
0	0	0	0	0	0	0	0	0	0	0	0	0	0	0	0	0	0	0	0	0	0	0	0	0	0	0	0	0	0	0	0	0	0	0	0	0	0	0	0	0	0	2	145	217	230	274	313	330	309
0	0	0	0	0	0	0	0	0	0	0	0	0	0	0	0	0	0	0	0	0	0	0	0	0	0	0	0	0	0	0	0	0	0	0	0	0	0	0	0	0	0	5	191	286	271	285	281	257	276
0	0	0	0	0	0	0	0	0	0	0	0	0	0	0	0	0	0	0	0	0	0	0	0	0	0	0	0	0	0	0	0	0	0	0	0	0	0	0	0	0	0	13	192	266	280	303	279	287	272
0	0	0	0	0	0	0	0	0	0	0	0	0	0	0	0	0	0	0	0	0	0	0	0	0	0	0	0	0	0	0	0	0	0	0	0	0	0	0	0	0	0	8	196	272	254	283	284	275	227
0	0	0	0	0	0	0	0	0	0	0	0	0	0	0	0	0	0	0	0	0	0	0	0	0	0	0	0	0	0	0	0	0	0	0	0	0	0	0	0	0	0	8	189	305	241	275	252	245	222
0	0	0	0	0	0	0	0	0	0	0	0	0	0	0	0	0	0	0	0	0	0	0	0	0	0	0	0	0	0	0	0	0	0	0	0	0	0	0	0	0	0	11	200	263	206	228	228	210	209
0	0	0	0	0	0	0	0	0	0	0	0	0	0	0	0	0	0	0	0	0	0	0	0	0	0	0	0	0	0	0	0	0	0	0	0	0	0	0	0	0	0	8	195	247	257	217	230	199	213
0	0	0	0	0	0	0	0	0	0	0	0	0	0	0	0	0	0	0	0	0	0	0	0	0	0	0	0	0	0	0	0	0	0	0	0	0	0	0	0	0	0	15	207	238	211	227	226	217	209
0	0	0	0	0	0	0	0	0	0	0	0	0	0	0	0	0	0	0	0	0	0	0	0	0	0	0	0	0	0	0	0	0	0	0	0	0	0	0	0	0	0	14	201	237	195	230	212	189	208
0	0	0	0	0	0	0	0	0	0	0	0	0	0	0	0	0	0	0	0	0	0	0	0	0	0	0	0	0	0	0	0	0	0	0	0	0	0	0	0	0	0	21	197	232	175	195	194	165	154
0	0	0	0	0	0	0	0	0	0	0	0	0	0	0	0	0	0	0	0	0	0	0	0	0	0	0	0	0	0	0	0	0	0	0	0	0	0	0	0	0	0	18	238	240	168	191	172	173	166
0	0	0	0	0	0	0	0	0	0	0	0	0	0	0	0	0	0	0	0	0	0	0	0	0	0	0	0	0	0	0	0	0	0	0	0	0	0	0	0	0	0	17	234	223	199	164	194	181	145
0	0	0	0	0	0	0	0	0	0	0	0	0	0	0	0	0	0	0	0	0	0	0	0	0	0	0	0	0	0	0	0	0	0	0	0	0	0	0	0	0	0	15	210	251	158	164	180	138	155
0	0	0	0	0	0	0	0	0	0	0	0	0	0	0	0	0	0	0	0	0	0	0	0	0	0	0	0	0	0	0	0	0	0	0	0	0	0	0	0	0	0	22	181	200	167	194	146	126	149
0	0	0	0	0	0	0	0	0	0	0	0	0	0	0	0	0	0	0	0	0	0	0	0	0	0	0	0	0	0	0	0	0	0	0	0	0	0	0	0	0	0	23	174	202	142	147	143	153	148
0	0	0	0	0	0	0	0	0	0	0	0	0	0	0	0	0	0	0	0	0	0	0	0	0	0	0	0	0	0	0	0	0	0	0	0	0	0	0	0	0	0	20	209	158	164	164	147	111	107
0	0	0	0	0	0	0	0	0	0	0	0	0	0	0	0	0	0	0	0	0	0	0	0	0	0	0	0	0	0	0	0	0	0	0	0	0	0	0	0	0	0	27	181	179	136	176	135	107	102
0	0	0	0	0	0	0	0	0	0	0	0	0	0	0	0	0	0	0	0	0	0	0	0	0	0	0	0	0	0	0	0	0	0	0	0	0	0	0	0	0	0	16	204	149	125	145	126	87	90
0	0	0	0	0	0	0	0	0	0	0	0	0	0	0	0	0	0	0	0	0	0	0	0	0	0	0	0	0	0	0	0	0	0	0	0	0	0	0	0	0	0	20	175	137	127	150	119	112	121
0	0	0	0	0	0	0	0	0	0	0	0	0	0	0	0	0	0	0	0	0	0	0	0	0	0	0	0	0	0	0	0	0	0	0	0	0	0	0	0	0	0	11	165	151	139	133	113	99	115
0	0	0	0	0	0	0	0	0	0	0	0	0	0	0	0	0	0	0	0	0	0	0	0	0	0	0	0	0	0	0	0	0	0	0	0	0	0	0	0	0	0	25	166	164	152	125	106	94	83
0	0	0	0	0	0	0	0	0	0	0	0	0	0	0	0	0	0	0	0	0	0	0	0	0	0	0	0	0	0	0	0	0	0	0	0	0	0	0	0	0	0	21	147	158	146	125	99	88	82
0	0	0	0	0	0	0	0	0	0	0	0	0	0	0	0	0	0	0	0	0	0	0	0	0	0	0	0	0	0	0	0	0	0	0	0	0	0	0	0	0	0	29	183	144	108	113	97	79	84
0	0	0	0	0	0	0	0	0	0	0	0	0	0	0	0	0	0	0	0	0	0	0	0	0	0	0	0	0	0	0	0	0	0	0	0	0	0	0	0	0	0	22	182	122	106	111	83	84	62
0	0	0	0	0	0	0	0	0	0	0	0	0	0	0	0	0	0	0	0	0	0	0	0	0	0	0	0	0	0	0	0	0	0	0	0	0	0	0	0	0	0	22	153	131	89	95	95	76	90
0	0	0	0	0	0	0	0	0	0	0	0	0	0	0	0	0	0	0	0	0	0	0	0	0	0	0	0	0	0	0	0	0	0	0	0	0	0	0	0	0	0	28	155	141	90	100	63	62	90
0	0	0	0	0	0	0	0	0	0	0	0	0	0	0	0	0	0	0	0	0	0	0	0	0	0	0	0	0	0	0	0	0	0	0	0	0	0	0	0	0	0	20	160	152	87	75	83	77	89
0	0	0	0	0	0	0	0	0	0	0	0	0	0	0	0	0	0	0	0	0	0	0	0	0	0	0	0	0	0	0	0	0	0	0	0	0	0	0	0	0	0	26	135	142	91	83	86	69	58
0	0	0	0	0	0	0	0	0	0	0	0	0	0	0	0	0	0	0	0	0	0	0	0	0	0	0	0	0	0	0	0	0	0	0	0	0	0	0	0	0	0	19	139	143	99	82	88	72	75
0	0	0	0	0	0	0	0	0	0	0	0	0	0	0	0	0	0	0	0	0	0	0	0	0	0	0	0	0	0	0	0	0	0	0	0	0	0	0	0	0	0	24	134	128	90	84	77	94	72
0	0	0	0	0	0	0	0	0	0	0	0	0	0	0	0	0	0	0	0	0	0	0	0	0	0	0	0	0	0	0	0	0	0	0	0	0	0	0	0	0	0	24	146	136	75	70	103	78	56
0	0	0	0	0	0	0	0	0	0	0	0	0	0	0	0	0	0	0	0	0	0	0	0	0	0	0	0	0	0	0	0	0	0	0	0	0	0	0	0	0	0	27	151	99	88	73	84	87	73
0	0	0	0	0	0	0	0	0	0	0	0	0	0	0	0	0	0	0	0	0	0	0	0	0	0	0	0	0	0	0	0	0	0	0	0	0	0	0	0	0	0	19	112	137	87	118	79	64	84
0	0	0	0	0	0	0	0	0	0	0	0	0	0	0	0	0	0	0	0	0	0	0	0	0	0	0	0	0	0	0	0	0	0	0	0	0	0	0	0	0	0	30	105	112	78	93	96	58	55
0	0	0	0	0	0	0	0	0	0	0	0	0	0	0	0	0	0	0	0	0	0	0	0	0	0	0	0	0	0	0	0	0	0	0	0	0	0	0	0	0	0	27	112	78	84	94	70	69	66
0	0	0	0	0	0	0	0	0	0	0	0	0	0	0	0	0	0	0	0	0	0	0	0	0	0	0	0	0	0	0	0	0	0	0	0	0	0	0	0	0	0	24	120	128	101	90	68	57	60
0	0	0	0	0	0	0	0	0	0	0	0	0	0	0	0	0	0	0	0	0	0	0	0	0	0	0	0	0	0	0	0	0	0	0	0	0	0	0	0	0	0	34	123	92	74	73	64	66	66
0	0	0	0	0	0	0	0	0	0	0	0	0	0	0	0	0	0	0	0	0	0	0	0	0	0	0	0	0	0	0	0	0	0	0	0	0	0	0	0	0	0	23	115	86	52	60	61	71	65
0	0	0	0	0	0	0	0	0	0	0	0	0	0	0	0	0	0	0	0	0	0	0	0	0	0	0	0	0	0	0	0	0	0	0	0	0	0	0	0	0	0	26	97	86	66	80	87	58	50
0	0	0	0	0	0	0	0	0	0	0	0	0	0	0	0	0	0	0	0	0	0	0	0	0	0	0	0	0	0	0	0	0	0	0	0	0	0	0	0	0	0	26	110	80	81	99	95	52	67
0	0	0	0	0	0	0	0	0	0	0	0	0	0	0	0	0	0	0	0	0	0	0	0	0	0	0	0	0	0	0	0	0	0	0	0	0	0	0	0	0	0	29	113	104	78	79	65	53	44
0	0	0	0	0	0	0	0	0	0	0	0	0	0	0	0	0	0	0	0	0	0	0	0	0	0	0	0	0	0	0	0	0	0	0	0	0	0	0	0	0	0	27	107	85	70	76	59	42	23
0	0	0	0	0	0	0	0	0	0	0	0	0	0	0	0	0	0	0	0	0	0	0	0	0	0	0	0	0	0	0	0	0	0	0	0	0	0	0	0	0	0	28	85	100	84	61	42	31	23
0	0	0	0	0	0	0	0	0	0	0	0	0	0	0	0	0	0	0	0	0	0	0	0	0	0	0	0	0	0	0	0	0	0	0	0	0	0	0	0	0	0	37	86	91	62	45	38	21	8
0	0	0	0	0	0	0	0	0	0	0	0	0	0	0	0	0	0	0	0	0	0	0	0	0	0	0	0	0	0	0	0	0	0	0	0	0	0	0	0	0	0	24	86	83	51	48	39	24	23
0	0	0	0	0	0	0	0	0	0	0	0	0	0	0	0	0	0	0	0	0	0	0	0	0	0	0	0	0	0	0	0	0	0	0	0	0	0	0	0	0	0	35	68	87	50	52	39	22	16
0	0	0	0	0	0	0	0	0	0	0	0	0	0	0	0	0	0	0	0	0	0	0	0	0	0	0	0	0	0	0	0	0	0	0	0	0	0	0	0	0	0	34	98	59	59	35	27	25	27
0	0	0	0	0	0	0	0	0	0	0	0	0	0	0	0	0	0	0	0	0	0	0	0	0	0	0	0	0	0	0	0	0	0	0	0	0	0	0	0	0	0	27	113	81	57	37	24	22	19
0	0	0	0	0	0	0	0	0	0	0	0	0	0	0	0	0	0	0	0	0	0	0	0	0	0	0	0	0	0	0	0	0	0	0	0	0	0	0	0	0	0	58	87	61	26	30	34	21	10
0	0	0	0	0	0	0	0	0	0	0	0	0	0	0	0	0	0	0	0	0	0	0	0	0	0	0	0	0	0	0	0	0	0	0	0	1	0	3	1	4	7	66	79	62	30	38	33	19	23
0	0	0	0	0	0	0	0	0	0	0	0	0	0	0	0	0	0	0	0	0	0	0	0	0	0	0	0	0	0	1	0	0	0	0	0	1	1	5	7	13	25	77	58	28	25	30	19	21	18
0	0	0	0	0	0	0	0	0	0	0	0	0	0	0	0	0	0	0	0	0	0	0	0	0	0	0	0	0	0	1	0	0	0	0	0	1	7	6	1	12	29	57	42	26	33	28	26	22	26
0	0	0	0	0	0	0	0	0	0	0	0	0	0	0	0	0	0	0	0	0	0	0	0	0	0	0	0	0	0	3	0	0	2	7	7	4	9	7	7	18	34	62	58	40	36	21	15	22	19
0	0	0	0	0	0	0	0	0	0	0	0	0	0	0	0	0	0	0	0	0	0	0	0	0	0	0	0	0	1	3	6	0	2	5	9	9	5	4	9	11	28	49	58	44	15	14	11	12	12
0	0	0	0	0	0	0	0	0	0	0	0	0	0	0	0	0	0	0	0	0	0	0	0	2	6	4	5	8	7	0	1	7	10	9	3	1	2	9	25	16	32	63	54	39	24	13	10	7	15
0	0	0	0	0	0	0	0	0	0	0	0	0	0	0	0	0	0	0	0	0	0	1	1	4	1	2	2	0	2	0	4	6	1	0	2	0	3	4	16	25	31	54	46	30	15	13	13	6	6
0	0	0	0	0	0	0	0	0	0	0	0	0	0	0	0	0	0	0	0	0	0	2	1	0	0	0	0	0	1	5	2	1	0	0	0	1	1	12	9	18	19	63	41	19	10	16	11	7	4
0	0	0	0	0	0	0	0	0	0	0	0	0	0	0	0	0	0	0	0	0	1	0	0	0	0	0	0	0	6	1	0	0	0	1	3	4	13	18	9	26	39	81	36	12	23	20	14	4	12
0	0	0	0	0	0	0	0	0	0	0	0	0	0	0	0	0	0	0	0	0	0	0	0	0	0	0	0	1	5	2	1	0	2	2	3	7	7	15	21	30	44	64	30	30	19	13	19	10	12
0	0	0	0	0	0	0	0	0	0	0	0	0	0	0	0	0	0	0	0	0	0	0	0	0	0	0	0	3	1	1	1	0	1	2	2	2	14	7	31	27	58	61	45	16	23	13	16	17	17
0	0	0	0	0	0	0	0	0	0	0	0	0	0	0	0	0	0	0	0	0	0	0	0	5	0	0	0	1	1	2	2	4	9	8	15	12	14	20	23	31	42	60	50	26	28	19	12	14	15
0	0	0	0	0	0	0	0	0	0	0	0	0	0	0	0	0	0	0	0	0	0	0	0	0	0	0	0	1	2	4	6	9	10	15	11	14	20	21	34	45	42	83	42	35	28	22	12	16	14
0	0	0	0	0	0	0	0	0	0	0	0	0	0	0	0	0	0	0	0	0	0	0	1	0	0	0	1	1	1	1	4	7	5	9	11	9	12	23	22	33	61	78	52	25	23	28	23	12	11
0	0	0	0	0	0	0	0	0	0	0	0	0	0	0	0	0	0	1	0	0	0	0	3	1	0	0	3	2	1	0	2	4	3	5	6	7	8	12	24	43	62	107	72	27	16	25	23	19	9
0	0	0	0	0	0	0	0	0	0	0	0	0	0	0	0	0	1	0	0	0	0	0	0	0	1	2	1	3	4	1	4	5	10	9	9	14	11	35	39	54	112	123	41	38	27	36	27	23	9
0	0	0	0	0	0	0	0	0	0	0	0	0	0	0	0	0	0	0	0	0	0	3	2	0	0	0	3	9	4	7	5	2	14	18	15	15	31	42	42	76	73	89	40	37	39	32	26	22	18
0	0	0	0	0	0	0	0	0	0	0	0	0	0	0	0	0	1	1	0	0	0	1	1	3	1	1	6	12	12	21	9	18	14	9	17	30	48	45	81	60	96	122	52	33	29	33	32	14	9
0	0	0	0	0	0	0	0	0	0	0	0	0	0	0	0	0	0	1	0	0	4	0	2	0	4	3	16	10	12	8	24	22	12	25	31	30	41	38	27	66	91	110	47	29	29	22	15	13	15
0	0	0	0	0	0	0	0	0	0	0	0	0	0	0	0	0	0	3	0	0	2	1	3	0	4	3	8	7	24	14	18	18	24	15	22	19	36	34	48	49	111	119	62	32	25	25	14	17	15
0	0	0	0	0	0	0	0	0	0	0	0	0	0	0	0	0	0	1	0	2	2	1	3	3	4	2	5	17	7	5	19	18	22	18	9	19	27	48	66	67	118	116	50	42	29	28	26	11	20
0	0	0	0	0	0	0	0	0	0	0	0	0	0	0	0	0	0	0	0	3	3	11	4	7	3	8	5	4	2	13	13	7	11	22	32	30	48	47	56	63	78	76	47	42	54	38	20	20	19
0	0	0	0	0	0	0	0	0	0	0	0	0	0	0	0	0	0	0	1	0	0	7	4	3	7	1	6	1	10	11	8	10	13	19	10	10	29	42	58	65	76	83	58	43	38	30	26	15	22
0	0	0	0	0	0	0	0	0	0	0	0	0	0	0	0	0	0	0	1	0	1	2	3	8	6	2	4	6	3	1	12	11	10	16	16	19	19	25	36	61	97	100	49	40	34	35	19	29	21
0	0	0	0	0	0	0	0	0	0	0	0	0	0	0	0	0	0	0	0	0	0	0	1	1	5	9	7	5	3	4	11	17	10	11	14	12	15	34	52	76	91	97	67	34	32	34	36	31	25
0	0	0	0	0	0	0	0	0	0	0	0	0	0	0	0	0	0	0	2	0	2	1	0	3	6	4	8	6	9	9	7	8	13	18	16	17	18	29	49	43	65	84	44	33	38	35	42	23	22
0	0	0	0	0	0	0	0	0	0	0	0	0	0	0	0	0	0	0	0	2	1	2	8	11	7	8	7	5	8	2	3	0	4	6	4	11	19	25	29	38	41	70	54	50	37	23	33	39	51
0	0	0	0	0	0	0	0	0	0	0	0	0	0	0	0	0	0	0	0	2	0	0	2	0	4	1	0	8	8	6	2	2	16	20	14	14	27	27	32	42	45	68	96	51	48	25	26	18	21
0	0	0	0	0	0	0	0	0	0	0	0	0	0	0	0	0	0	0	0	1	1	0	4	6	6	6	7	7	8	9	19	19	14	9	26	28	34	46	34	28	31	48	62	55	44	38	20	16	16
0	0	0	0	0	0	0	0	0	0	0	0	0	0	0	0	0	0	0	4	1	0	1	1	1	0	1	4	1	1	1	8	8	20	13	19	17	38	35	35	36	48	49	74	53	39	46	42	23	8
0	0	0	0	0	0	0	0	0	0	0	0	0	0	0	0	0	0	0	0	0	0	3	1	0	0	4	2	0	4	5	11	14	15	12	18	27	30	41	45	26	23	40	81	66	35	52	33	33	30
0	0	0	0	0	0	0	0	0	0	0	0	0	0	0	0	0	0	0	0	0	0	1	0	1	0	2	1	7	14	10	2	1	6	10	11	9	31	26	20	21	34	61	82	51	51	34	26	20	20
0	0	0	0	0	0	0	0	0	0	0	0	0	0	0	0	0	0	0	1	0	1	0	0	0	1	0	6	8	4	0	0	2	7	10	15	12	8	13	13	16	19	53	62	42	23	19	15	13	16
0	0	0	0	0	0	0	0	0	0	0	0	0	0	0	1	0	0	0	0	0	2	0	0	0	0	0	4	0	0	2	0	0	3	6	5	7	11	9	13	10	15	39	48	36	26	27	33	14	14
0	0	0	0	0	0	0	0	0	0	0	0	0	0	0	0	0	0	0	0	0	0	0	0	0	0	0	0	0	0	0	0	1	2	9	16	17	17	14	22	35	16	48	65	30	33	19	27	13	12
0	0	0	0	0	0	0	0	0	0	0	0	0	0	0	0	0	1	0	0	0	0	0	0	0	0	0	0	0	0	1	1	6	3	3	4	10	23	24	12	30	31	50	39	31	25	26	16	5	6
0	0	0	0	0	0	0	0	0	0	0	0	0	0	0	0	0	0	0	0	0	1	0	0	0	0	0	0	0	0	0	1	3	3	2	14	15	5	9	20	29	26	56	47	24	18	11	20	10	6
0	0	0	0	0	0	0	0	0	0	0	0	0	0	0	0	1	0	0	0	0	1	1	0	0	0	0	0	1	0	0	1	1	5	14	12	3	6	5	16	14	32	53	63	19	27	24	11	13	7
0	0	0	0	0	0	0	0	0	0	0	0	0	0	0	0	0	0	0	0	0	0	0	0	3	7	6	7	5	0	5	10	4	12	11	8	7	8	11	14	18	19	50	45	38	20	23	12	8	10
0	0	0	0	0	0	0	0	0	0	0	0	0	0	0	0	0	0	0	0	0	1	0	0	2	0	1	0	1	0	4	12	9	9	4	1	4	8	22	20	31	69	69	20	24	15	11	13	9	8
0	0	0	0	0	0	0	0	0	0	0	0	0	0	0	0	0	0	0	0	0	1	0	0	4	0	1	5	6	9	8	10	12	8	12	10	9	15	24	37	43	59	81	23	12	9	8	9	3	4
0	0	0	0	0	0	0	0	0	0	0	0	0	0	0	0	0	0	0	0	0	1	2	4	4	5	5	3	2	1	1	0	7	8	8	15	18	23	39	16	32	47	62	22	7	2	5	2	8	0
0	0	0	0	0	0	0	0	0	0	0	0	0	0	0	0	0	0	0	1	0	4	5	3	0	2	0	2	0	1	3	1	6	16	14	31	35	54	39	29	37	69	73	17	2	0	0	0	2	1
0	0	0	0	0	0	0	0	0	0	0	0	0	0	0	0	0	0	0	0	3	2	2	0	1	4	10	9	9	5	5	14	16	18	21	27	20	27	30	26	29	55	82	11	5	0	1	0	1	5
0	0	0	0	0	0	0	0	0	0	0	0	0	0	0	0	0	0	0	0	3	1	0	5	6	4	2	2	9	10	12	17	17	26	24	38	36	38	20	43	60	78	87	7	3	0	0	0	0	5
0	0	0	0	0	0	0	0	0	0	0	0	0	0	0	0	0	0	1	2	0	6	8	3	4	5	5	5	3	11	14	19	24	36	30	40	36	38	50	69	97	107	139	7	0	1	0	1	2	0
0	0	0	0	0	0	0	0	0	0	0	0	0	0	0	0	2	1	2	0	2	1	1	0	7	12	16	21	22	31	34	39	63	57	59	71	69	81	111	106	127	162	147	11	9	4	5	6	5	0
0	0	0	0	0	0	0	0	0	0	0	0	0	2	7	3	5	2	3	0	1	1	0	4	11	13	6	21	38	37	30	56	47	32	51	89	87	149	157	199	224	215	155	8	7	3	10	1	0	0
0	0	0	0	0	0	0	0	3	3	1	3	5	6	2	4	4	4	1	0	0	6	17	18	21	32	26	30	38	52	52	72	109	126	148	211	171	242	246	274	286	340	260	2	3	6	1	0	0	0
0	0	0	0	0	0	0	1	1	5	7	6	3	8	7	1	2	3	10	8	12	10	10	18	21	15	34	57	92	84	104	126	147	161	200	209	248	292	306	320	373	404	334	1	3	0	0	0	0	0
0	0	0	0	0	2	0	6	8	4	7	4	10	8	4	5	4	12	16	21	22	39	26	30	50	48	53	61	90	152	147	172	151	195	225	337	349	437	459	464	610	679	511	4	2	0	1	0	1	2
0	0	1	1	0	7	8	0	1	6	14	6	10	6	19	21	27	34	55	58	43	39	57	59	54	92	94	140	162	221	180	257	366	445	509	591	572	735	813	903	998	1058	744	5	7	3	3	8	6	7
0	0	5	3	6	3	11	8	6	11	7	10	14	13	12	23	27	35	50	85	95	105	90	98	156	183	195	315	337	413	381	494	576	657	715	867	799	979	1150	1188	1258	1296	819	8	2	4	4	0	0	0
0	0	0	4	8	9	6	10	17	26	21	22	16	8	22	30	50	82	79	91	72	88	147	218	241	293	273	281	346	465	405	560	615	691	794	870	700	849	959	923	1035	996	670	12	5	8	8	6	8	5
0	7	7	15	17	7	21	22	22	27	15	18	30	39	33	25	43	35	60	56	78	133	175	169	179	213	240	294	376	394	365	443	498	485	515	564	555	689	667	661	736	725	393	7	10	3	1	6	6	8
2	4	5	6	7	20	13	18	23	13	21	21	28	41	35	39	51	46	37	64	70	99	111	112	144	182	149	231	238	252	235	266	288	309	350	356	348	399	467	367	401	429	240	2	1	0	0	4	0	0
5	3	6	4	7	4	2	5	11	11	14	16	18	23	40	29	36	29	41	55	54	80	76	100	116	160	141	132	162	216	183	251	242	301	296	366	304	361	288	319	293	264	170	0	0	0	0	0	0	0
4	3	6	1	0	2	9	4	3	8	13	17	25	30	30	24	26	33	56	65	46	58	64	91	86	122	107	122	138	126	126	152	230	235	247	194	194	265	267	246	189	195	118	0	0	0	0	0	0	0
0	5	7	5	3	5	10	12	9	9	7	2	8	8	12	18	37	40	32	37	23	28	60	57	72	88	93	89	107	117	138	174	170	169	174	196	176	189	182	128	146	142	63	0	0	0	0	0	0	0
2	3	11	12	12	7	7	11	9	1	4	10	16	9	15	9	21	21	21	28	24	31	43	47	62	58	58	58	80	113	105	121	139	114	120	145	135	144	154	149	102	111	48	0	0	0	0	0	0	0
0	5	0	2	7	1	2	2	1	3	10	3	2	9	6	9	24	15	12	14	38	31	42	68	48	45	57	85	116	125	128	105	121	127	117	130	115	102	107	106	139	117	41	0	0	0	0	0	0	0
2	5	2	4	3	2	0	2	5	8	2	4	2	13	11	30	26	31	38	40	21	27	31	45	54	69	52	92	78	77	78	128	134	119	100	98	103	99	101	80	106	70	28	0	0	0	0	0	0	0
7	7	7	3	6	8	8	11	7	5	7	4	10	10	24	25	16	40	42	41	28	41	39	46	65	93	113	116	134	123	109	148	137	124	133	126	98	123	118	111	89	88	25	0	0	0	0	0	0	0
6	8	6	14	10	5	9	14	9	16	13	25	30	36	32	28	34	47	47	54	44	59	54	91	105	133	93	138	140	177	137	179	197	206	150	179	139	139	137	134	119	106	38	0	0	0	0	0	0	0
10	7	5	7	5	2	9	11	5	10	20	8	22	25	37	35	41	26	36	41	39	55	70	129	120	117	96	137	167	190	152	179	176	154	213	203	183	201	190	134	131	106	37	0	0	0	0	0	0	0
0	1	2	3	0	1	3	1	2	1	3	7	2	11	15	7	26	42	48	49	43	39	41	66	73	71	70	85	69	73	91	114	148	141	155	146	110	118	111	73	94	104	65	0	0	0	0	0	0	0
6	1	1	0	4	0	1	3	2	0	11	9	7	15	14	12	8	13	19	40	42	49	49	47	66	60	37	57	87	120	107	115	128	127	142	107	87	99	99	70	96	104	61	0	0	0	0	0	0	0
3	3	2	0	0	0	1	0	7	9	14	7	9	18	16	13	26	27	26	29	31	53	46	38	38	35	38	44	64	72	59	57	44	49	63	50	39	56	59	54	85	58	30	0	0	0	0	0	0	0
0	0	0	0	0	0	0	0	0	1	1	3	7	3	15	6	3	21	15	18	13	25	17	33	30	17	21	32	40	40	18	40	59	37	47	60	59	37	34	19	34	32	23	0	0	0	0	0	0	0
0	0	1	0	0	0	0	0	0	0	0	1	4	10	5	2	1	1	2	2	4	9	16	6	5	13	11	16	17	26	25	37	42	27	44	33	22	28	20	18	21	22	22	0	0	0	0	0	0	0
1	0	0	0	0	0	0	0	0	0	0	0	0	5	1	3	1	0	1	2	2	2	5	2	7	10	9	14	15	22	19	28	30	33	26	16	16	22	22	21	20	22	11	0	0	0	0	0	0	0
0	0	0	0	0	0	0	0	1	0	0	0	0	0	2	1	1	0	1	3	4	6	0	4	4	15	23	34	39	37	14	13	10	9	10	13	8	4	8	13	19	5	5	0	0	0	0	0	0	0
0	0	0	0	0	0	0	0	0	0	0	0	0	0	0	2	4	0	2	5	5	7	9	21	24	18	19	16	9	10	12	14	9	12	13	20	5	5	2	3	4	7	8	0	0	0	0	0	0	0
0	0	0	1	0	0	0	0	0	0	0	0	0	1	0	7	2	0	4	2	7	5	7	9	11	9	13	25	16	19	16	17	9	14	7	10	5	9	6	4	2	7	8	0	0	0	0	0	0	0
0	0	0	0	0	0	0	0	0	0	0	0	0	0	0	1	2	1	11	16	13	20	18	14	18	12	19	7	14	8	3	18	12	14	19	9	14	1	1	2	7	4	8	0	0	0	0	0	0	0
0	0	1	6	7	6	7	0	0	0	0	0	1	0	4	9	11	9	4	11	9	8	14	19	19	32	20	19	21	14	7	5	3	9	6	8	1	3	7	4	3	2	8	0	0	0	0	0	0	0
7	6	6	1	0	0	0	5	3	0	0	0	1	0	12	6	2	11	8	5	4	9	8	9	13	8	12	10	17	3	4	4	4	6	3	6	7	6	1	7	2	4	2	0	0	0	0	0	0	0
0	1	0	0	0	0	0	2	4	7	7	6	15	13	12	14	7	14	14	7	0	3	0	1	6	12	12	5	5	8	4	7	12	10	14	9	3	0	1	1	0	3	3	0	0	0	0	0	0	0
0	0	0	0	0	0	0	0	0	0	0	1	4	8	13	11	27	28	18	15	11	14	5	7	4	19	12	11	7	10	12	16	9	3	1	0	1	1	0	0	2	1	2	0	0	0	0	0	0	0
0	0	0	0	0	0	0	0	0	0	1	2	9	14	17	7	6	3	18	10	15	15	24	16	8	17	8	9	5	2	1	1	0	0	0	0	0	0	1	2	4	4	2	0	0	0	0	0	0	0
0	0	0	0	0	0	0	0	3	6	11	11	5	1	1	0	9	9	6	14	11	12	20	10	22	11	2	0	0	1	1	2	3	2	0	3	7	8	7	5	2	0	1	0	0	0	0	0	0	0
0	0	0	0	0	1	4	4	7	16	14	11	0	1	3	0	6	13	12	25	19	11	7	3	1	13	9	8	8	10	5	10	13	7	8	5	1	0	0	0	0	0	0	0	0	0	0	0	0	0
0	5	6	1	0	1	5	10	10	4	5	12	15	7	6	17	7	13	12	0	2	5	3	6	5	2	1	4	0	8	9	2	0	0	0	0	0	0	0	0	0	0	0	0	0	0	0	0	0	0
5	2	0	3	1	1	6	10	8	8	6	8	11	13	15	13	8	1	0	0	1	11	8	13	12	10	7	4	6	3	1	4	0	0	0	0	1	0	0	0	0	0	0	0	0	0	0	0	0	0
3	5	8	10	8	1	14	5	7	5	14	3	1	7	7	5	9	4	8	6	1	0	5	8	15	6	0	0	4	2	5	1	0	0	0	0	2	0	0	1	0	0	1	0	0	0	0	0	0	0
3	2	0	2	7	10	2	6	0	2	2	0	9	7	1	1	4	5	0	2	5	2	9	12	6	1	8	5	0	5	1	0	0	0	0	0	0	2	0	0	0	0	0	0	0	0	0	0	0	0
3	0	4	5	11	7	1	6	11	11	4	7	7	1	1	3	8	8	7	7	5	16	6	12	2	3	0	3	7	3	0	0	0	0	0	1	2	4	8	0	0	0	0	0	0	0	0	0	0	0
0	0	1	5	0	1	6	8	7	11	12	10	14	18	17	12	10	12	13	9	11	6	5	3	2	0	0	0	0	0	0	0	0	1	1	0	1	2	0	0	0	0	0	0	0	0	0	0	0	0
7	8	15	9	9	6	3	8	14	8	13	7	16	18	9	8	13	3	3	1	5	0	6	2	0	5	10	8	7	0	0	0	0	1	1	1	2	0	0	0	0	0	0	0	0	0	0	0	0	0
14	14	2	2	1	15	17	22	17	20	23	16	9	14	15	8	2	2	3	8	7	10	9	9	6	10	6	0	1	3	7	8	8	5	6	6	0	0	0	0	0	0	0	0	0	0	0	0	0	0
1	0	0	3	5	8	11	4	4	7	5	8	11	2	6	10	2	4	3	8	4	7	1	2	1	0	0	1	1	5	0	0	0	0	0	0	0	0	0	0	0	0	0	0	0	0	0	0	0	0
1	0	0	2	9	9	15	8	4	8	3	4	1	3	2	0	7	3	9	4	3	2	8	5	1	1	0	7	6	0	0	0	0	0	0	0	0	0	0	0	0	0	0	0	0	0	0	0	0	0
11	6	8	9	14	22	10	10	8	9	2	0	2	1	4	0	0	3	1	3	2	1	5	1	4	0	0	0	0	0	0	0	0	0	0	0	0	0	0	0	0	0	0	0	0	0	0	0	0	0
2	2	9	7	26	13	11	13	15	1	1	5	6	3	2	2	0	9	15	15	10	12	9	8	2	0	0	0	0	0	0	0	0	0	0	0	0	0	0	0	0	0	0	0	0	0	0	0	0	0
[truncated: 250 more columns]

## Sheet: supplementary fig.49b
0.1V			0.2V			0.3V			0.4V			0.5V			0.6V
-6.987	88864		-7.2	28807		-6.987	70505		-6.987	24143		-7.094	15081		-7.094	15081
-6.96	90476		-7.173	28706		-6.96	69736		-6.96	23336		-7.067	14760		-7.067	14760
-6.933	88687		-7.146	27720		-6.933	67283		-6.933	21711		-7.04	14124		-7.04	14124
-6.907	93658		-7.12	28522		-6.907	68513		-6.907	22281		-7.014	13919		-7.014	13919
-6.88	93515		-7.093	28445		-6.88	66995		-6.88	22012		-6.987	13631		-6.987	13631
-6.853	90754		-7.066	26910		-6.853	63250		-6.853	20854		-6.96	12874		-6.96	12874
-6.827	94903		-7.04	28120		-6.827	65051		-6.827	21488		-6.934	12652		-6.934	12652
-6.8	96197		-7.013	28006		-6.8	63380		-6.8	20739		-6.907	12472		-6.907	12472
-6.773	93371		-6.986	26093		-6.773	61158		-6.773	19167		-6.88	12023		-6.88	12023
-6.747	97294		-6.96	27230		-6.747	61597		-6.747	19710		-6.854	11996		-6.854	11996
-6.72	96409		-6.933	26810		-6.72	60250		-6.72	19377		-6.827	11706		-6.827	11706
-6.693	92568		-6.906	25149		-6.693	56961		-6.693	18227		-6.8	10903		-6.8	10903
-6.667	96003		-6.88	26063		-6.667	58128		-6.667	18549		-6.774	10965		-6.774	10965
-6.64	95707		-6.853	25358		-6.64	56461		-6.64	18425		-6.747	10702		-6.747	10702
-6.613	91055		-6.826	24101		-6.613	53403		-6.613	16997		-6.72	9740		-6.72	9740
-6.587	94370		-6.8	24551		-6.587	54300		-6.587	17320		-6.694	10339		-6.694	10339
-6.56	93674		-6.773	24643		-6.56	52489		-6.56	16769		-6.667	9882		-6.667	9882
-6.533	89531		-6.746	23007		-6.533	50677		-6.533	16113		-6.64	9198		-6.64	9198
-6.507	91238		-6.72	23524		-6.507	51470		-6.507	16045		-6.614	9451		-6.614	9451
-6.48	91153		-6.693	23370		-6.48	49945		-6.48	15878		-6.587	9319		-6.587	9319
-6.453	91001		-6.666	22765		-6.453	49632		-6.453	15007		-6.56	8942		-6.56	8942
-6.427	86124		-6.64	21971		-6.427	46421		-6.427	14434		-6.534	8516		-6.534	8516
-6.4	87591		-6.613	21646		-6.4	47247		-6.4	15141		-6.507	8545		-6.507	8545
-6.373	82896		-6.586	20814		-6.373	44033		-6.373	14130		-6.48	8125		-6.48	8125
-6.347	84993		-6.56	21492		-6.347	44978		-6.347	14292		-6.454	8140		-6.454	8140
-6.32	84093		-6.533	20993		-6.32	44130		-6.32	13766		-6.427	7825		-6.427	7825
-6.293	79041		-6.506	19671		-6.293	41129		-6.293	13296		-6.4	7333		-6.4	7333
-6.267	79825		-6.48	19857		-6.267	41975		-6.267	13360		-6.374	7524		-6.374	7524
-6.24	78622		-6.453	19686		-6.24	41158		-6.24	12657		-6.347	7292		-6.347	7292
-6.213	75215		-6.426	18885		-6.213	37658		-6.213	11832		-6.32	6854		-6.32	6854
-6.187	77151		-6.4	19101		-6.187	38396		-6.187	12012		-6.294	6764		-6.294	6764
-6.16	76010		-6.373	18466		-6.16	37342		-6.16	11760		-6.267	6458		-6.267	6458
-6.133	70496		-6.346	17656		-6.133	34923		-6.133	11060		-6.24	6485		-6.24	6485
-6.107	71517		-6.32	17891		-6.107	35001		-6.107	11312		-6.214	6318		-6.214	6318
-6.08	69246		-6.293	17216		-6.08	34712		-6.08	10423		-6.187	5947		-6.187	5947
-6.053	64717		-6.266	15663		-6.053	31905		-6.053	10104		-6.16	5610		-6.16	5610
-6.027	65201		-6.24	15642		-6.027	33088		-6.027	9973		-6.134	5546		-6.134	5546
-6	62987		-6.213	15005		-6	31099		-6	9880		-6.107	5492		-6.107	5492
-5.973	58647		-6.186	14192		-5.973	29473		-5.973	9113		-6.08	5045		-6.08	5045
-5.947	60162		-6.16	13958		-5.947	30286		-5.947	8964		-6.054	5112		-6.054	5112
-5.92	57836		-6.133	13672		-5.92	29167		-5.92	9071		-6.027	5127		-6.027	5127
-5.893	54250		-6.106	12863		-5.893	27629		-5.893	8406		-6	4846		-6	4846
-5.867	55420		-6.08	13155		-5.867	27969		-5.867	8937		-5.974	4780		-5.974	4780
-5.84	52775		-6.053	12355		-5.84	27698		-5.84	8654		-5.947	4684		-5.947	4684
-5.813	49662		-6.026	11834		-5.813	26139		-5.813	8231		-5.92	4442		-5.92	4442
-5.787	49852		-6	11956		-5.787	26654		-5.787	8102		-5.894	4349		-5.894	4349
-5.76	48530		-5.973	11809		-5.76	25972		-5.76	7816		-5.867	4435		-5.867	4435
-5.733	45229		-5.946	11181		-5.733	23998		-5.733	7299		-5.84	4213		-5.84	4213
-5.707	45496		-5.92	11414		-5.707	25060		-5.707	7895		-5.814	4370		-5.814	4370
-5.68	44599		-5.893	11226		-5.68	24741		-5.68	7936		-5.787	4347		-5.787	4347
-5.653	41120		-5.866	10321		-5.653	23032		-5.653	7479		-5.76	4018		-5.76	4018
-5.627	42203		-5.84	10626		-5.627	24047		-5.627	7674		-5.734	4134		-5.734	4134
-5.6	40328		-5.813	10482		-5.6	23897		-5.6	7733		-5.707	3872		-5.707	3872
-5.573	37280		-5.786	9917		-5.573	22901		-5.573	7009		-5.68	3837		-5.68	3837
-5.547	38735		-5.76	10046		-5.547	23296		-5.547	7656		-5.654	3889		-5.654	3889
-5.52	37871		-5.733	9767		-5.52	22397		-5.52	7507		-5.627	3880		-5.627	3880
-5.493	34932		-5.706	9447		-5.493	21557		-5.493	7133		-5.6	3700		-5.6	3700
-5.467	35084		-5.68	9636		-5.467	21633		-5.467	6790		-5.574	3878		-5.574	3878
-5.44	33606		-5.653	9245		-5.44	21306		-5.44	6873		-5.547	3957		-5.547	3957
-5.413	32382		-5.626	8931		-5.413	20126		-5.413	6788		-5.52	3671		-5.52	3671
-5.387	32265		-5.6	8734		-5.387	20618		-5.387	6647		-5.494	3664		-5.494	3664
-5.36	31929		-5.573	8628		-5.36	21335		-5.36	6987		-5.467	3715		-5.467	3715
-5.333	29450		-5.546	8472		-5.333	19950		-5.333	6631		-5.44	3593		-5.44	3593
-5.307	29917		-5.52	8516		-5.307	20133		-5.307	6585		-5.414	3685		-5.414	3685
-5.28	29683		-5.493	8387		-5.28	19387		-5.28	6563		-5.387	3407		-5.387	3407
-5.253	27736		-5.466	7825		-5.253	18396		-5.253	6240		-5.36	3218		-5.36	3218
-5.227	27835		-5.44	8027		-5.227	18390		-5.227	6477		-5.334	3393		-5.334	3393
-5.2	27386		-5.413	7997		-5.2	18031		-5.2	6429		-5.307	3275		-5.307	3275
-5.173	25865		-5.386	7528		-5.173	17305		-5.173	6235		-5.28	3174		-5.28	3174
-5.147	25353		-5.36	8095		-5.147	17922		-5.147	6151		-5.254	3339		-5.254	3339
-5.12	24820		-5.333	7811		-5.12	17892		-5.12	5775		-5.227	3384		-5.227	3384
-5.093	23551		-5.306	7390		-5.093	16875		-5.093	5688		-5.2	3241		-5.2	3241
-5.067	24509		-5.28	7342		-5.067	17440		-5.067	6133		-5.174	3201		-5.174	3201
-5.04	24064		-5.253	7143		-5.04	17070		-5.04	5795		-5.147	3347		-5.147	3347
-5.013	22995		-5.226	6690		-5.013	16355		-5.013	5833		-5.12	3237		-5.12	3237
-4.987	23150		-5.2	7256		-4.987	17126		-4.987	5987		-5.094	3327		-5.094	3327
-4.96	22508		-5.173	7107		-4.96	16947		-4.96	5911		-5.067	3294		-5.067	3294
-4.933	21034		-5.146	6678		-4.933	16369		-4.933	5616		-5.04	2941		-5.04	2941
-4.907	21821		-5.12	7092		-4.907	16835		-4.907	5533		-5.014	3184		-5.014	3184
-4.88	21408		-5.093	7098		-4.88	16523		-4.88	5665		-4.987	3058		-4.987	3058
-4.853	20391		-5.066	6898		-4.853	15869		-4.853	5282		-4.96	3014		-4.96	3014
-4.827	21002		-5.04	6692		-4.827	16366		-4.827	5658		-4.934	3016		-4.934	3016
-4.8	20591		-5.013	6588		-4.8	16537		-4.8	5627		-4.907	3093		-4.907	3093
-4.773	19777		-4.986	6301		-4.773	15824		-4.773	5586		-4.88	3110		-4.88	3110
-4.747	19895		-4.96	6605		-4.747	16250		-4.747	5461		-4.854	3094		-4.854	3094
-4.72	19351		-4.933	6463		-4.72	16374		-4.72	5521		-4.827	3097		-4.827	3097
-4.693	18278		-4.906	6080		-4.693	16119		-4.693	5276		-4.8	3123		-4.8	3123
-4.667	19127		-4.88	6367		-4.667	16779		-4.667	5199		-4.774	3336		-4.774	3336
-4.64	19020		-4.853	6499		-4.64	16014		-4.64	5150		-4.747	3153		-4.747	3153
-4.613	18155		-4.826	6346		-4.613	15357		-4.613	4767		-4.72	3149		-4.72	3149
-4.587	18394		-4.8	6377		-4.587	16122		-4.587	5025		-4.694	3231		-4.694	3231
-4.56	18624		-4.773	6450		-4.56	15954		-4.56	5131		-4.667	3073		-4.667	3073
-4.533	16947		-4.746	6308		-4.533	15235		-4.533	4840		-4.64	2965		-4.64	2965
-4.507	17521		-4.72	6762		-4.507	15774		-4.507	4779		-4.614	2915		-4.614	2915
-4.48	17013		-4.693	6756		-4.48	15400		-4.48	4864		-4.587	3034		-4.587	3034
-4.453	16723		-4.666	6315		-4.453	15265		-4.453	4887		-4.56	2954		-4.56	2954
-4.427	16227		-4.64	5914		-4.427	15203		-4.427	4615		-4.534	2911		-4.534	2911
-4.4	16153		-4.613	6061		-4.4	15695		-4.4	4801		-4.507	3065		-4.507	3065
-4.373	16149		-4.586	6012		-4.373	15440		-4.373	4809		-4.48	3091		-4.48	3091
-4.347	15148		-4.56	5880		-4.347	14495		-4.347	4559		-4.454	3140		-4.454	3140
-4.32	15295		-4.533	6238		-4.32	14775		-4.32	4757		-4.427	3312		-4.427	3312
-4.293	15823		-4.506	6278		-4.293	14953		-4.293	4555		-4.4	3288		-4.4	3288
-4.267	14711		-4.48	6091		-4.267	14640		-4.267	4357		-4.374	3283		-4.374	3283
-4.24	14990		-4.453	6268		-4.24	15156		-4.24	4254		-4.347	3522		-4.347	3522
-4.213	14261		-4.426	6081		-4.213	15028		-4.213	4243		-4.32	3641		-4.32	3641
-4.187	13556		-4.4	5690		-4.187	15027		-4.187	3919		-4.294	3468		-4.294	3468
-4.16	13951		-4.373	6087		-4.16	15580		-4.16	3912		-4.267	3642		-4.267	3642
-4.133	14100		-4.346	6318		-4.133	15828		-4.133	3922		-4.24	3842		-4.24	3842
-4.107	13173		-4.32	5934		-4.107	14844		-4.107	3899		-4.214	3953		-4.214	3953
-4.08	13341		-4.293	5950		-4.08	15836		-4.08	4199		-4.187	4376		-4.187	4376
-4.053	12862		-4.266	6205		-4.053	15387		-4.053	4594		-4.16	4694		-4.16	4694
-4.027	12227		-4.24	5746		-4.027	14922		-4.027	4608		-4.134	4745		-4.134	4745
-4	12460		-4.213	6037		-4	15440		-4	5447		-4.107	5451		-4.107	5451
-3.973	11987		-4.186	5810		-3.973	15160		-3.973	5356		-4.08	5522		-4.08	5522
-3.947	12169		-4.16	5991		-3.947	15392		-3.947	5882		-4.054	6418		-4.054	6418
-3.92	11960		-4.133	5863		-3.92	15396		-3.92	6661		-4.027	6572		-4.027	6572
-3.893	11074		-4.106	5490		-3.893	14407		-3.893	6733		-4	6587		-4	6587
-3.867	11078		-4.08	5819		-3.867	14781		-3.867	7170		-3.974	7282		-3.974	7282
-3.84	10977		-4.053	5959		-3.84	15027		-3.84	7721		-3.947	7281		-3.947	7281
-3.813	10071		-4.026	5551		-3.813	14037		-3.813	7737		-3.92	7013		-3.92	7013
-3.787	10344		-4	5751		-3.787	14522		-3.787	8124		-3.894	7417		-3.894	7417
-3.76	9591		-3.973	5949		-3.76	14230		-3.76	8287		-3.867	7162		-3.867	7162
-3.733	9294		-3.946	5862		-3.733	14126		-3.733	8409		-3.84	7300		-3.84	7300
-3.707	8792		-3.92	5331		-3.707	12865		-3.707	7900		-3.814	6836		-3.814	6836
-3.68	8717		-3.893	5543		-3.68	12590		-3.68	8325		-3.787	6955		-3.787	6955
-3.653	8403		-3.866	5214		-3.653	12585		-3.653	8285		-3.76	6700		-3.76	6700
-3.627	7919		-3.84	5186		-3.627	11547		-3.627	7666		-3.734	6341		-3.734	6341
-3.6	7750		-3.813	5201		-3.6	11519		-3.6	7797		-3.707	6149		-3.707	6149
-3.573	7525		-3.786	5094		-3.573	11362		-3.573	7601		-3.68	6185		-3.68	6185
-3.547	7195		-3.76	4481		-3.547	10946		-3.547	7203		-3.654	5455		-3.654	5455
-3.52	7215		-3.733	4400		-3.52	10968		-3.52	7329		-3.627	5577		-3.627	5577
-3.493	6721		-3.706	4304		-3.493	9958		-3.493	6801		-3.6	4987		-3.6	4987
-3.467	6694		-3.68	4292		-3.467	10390		-3.467	6435		-3.574	4961		-3.574	4961
-3.44	6203		-3.653	4213		-3.44	9695		-3.44	6534		-3.547	4273		-3.547	4273
-3.413	5899		-3.626	3978		-3.413	9675		-3.413	6098		-3.52	3812		-3.52	3812
-3.387	6005		-3.6	4006		-3.387	9301		-3.387	6194		-3.494	3899		-3.494	3899
-3.36	5531		-3.573	3879		-3.36	9184		-3.36	5740		-3.467	3485		-3.467	3485
-3.333	5346		-3.546	3799		-3.333	8704		-3.333	5399		-3.44	3059		-3.44	3059
-3.307	5232		-3.52	3641		-3.307	8940		-3.307	5100		-3.414	3042		-3.414	3042
-3.28	5208		-3.493	3524		-3.28	8512		-3.28	4812		-3.387	2646		-3.387	2646
-3.253	4974		-3.466	3497		-3.253	8569		-3.253	4496		-3.36	2500		-3.36	2500
-3.227	4681		-3.44	3236		-3.227	7992		-3.227	3748		-3.334	2217		-3.334	2217
-3.2	4766		-3.413	3340		-3.2	8218		-3.2	3526		-3.307	2194		-3.307	2194
-3.173	4594		-3.386	3329		-3.173	8136		-3.173	3398		-3.28	2192		-3.28	2192
-3.147	4322		-3.36	2980		-3.147	7606		-3.147	2850		-3.254	2059		-3.254	2059
-3.12	4338		-3.333	3086		-3.12	7721		-3.12	2815		-3.227	2011		-3.227	2011
-3.093	4155		-3.306	2956		-3.093	7952		-3.093	2739		-3.2	2041		-3.2	2041
-3.067	3980		-3.28	2805		-3.067	7235		-3.067	2384		-3.174	1989		-3.174	1989
-3.04	3979		-3.253	2784		-3.04	7367		-3.04	2238		-3.147	2023		-3.147	2023
-3.013	3856		-3.226	2825		-3.013	7080		-3.013	1902		-3.12	1805		-3.12	1805
-2.987	3599		-3.2	2687		-2.987	7194		-2.987	2014		-3.094	1877		-3.094	1877
-2.96	3538		-3.173	2707		-2.96	6721		-2.96	1862		-3.067	1798		-3.067	1798
-2.933	3322		-3.146	2486		-2.933	6631		-2.933	1654		-3.04	1666		-3.04	1666
-2.907	3332		-3.12	2624		-2.907	6513		-2.907	1685		-3.014	1682		-3.014	1682
-2.88	3125		-3.093	2583		-2.88	6364		-2.88	1564		-2.987	1579		-2.987	1579
-2.853	2971		-3.066	2458		-2.853	6038		-2.853	1434		-2.96	1447		-2.96	1447
-2.827	2907		-3.04	2399		-2.827	6221		-2.827	1391		-2.934	1552		-2.934	1552
-2.8	2882		-3.013	2326		-2.8	5682		-2.8	1401		-2.907	1456		-2.907	1456
-2.773	2498		-2.986	2013		-2.773	5580		-2.773	1262		-2.88	1363		-2.88	1363
-2.747	2633		-2.96	2143		-2.747	5342		-2.747	1303		-2.854	1393		-2.854	1393
-2.72	2593		-2.933	2090		-2.72	5244		-2.72	1229		-2.827	1334		-2.827	1334
-2.693	2406		-2.906	1902		-2.693	5049		-2.693	1207		-2.8	1204		-2.8	1204
-2.667	2242		-2.88	1820		-2.667	4429		-2.667	1174		-2.774	1064		-2.774	1064
-2.64	2313		-2.853	1780		-2.64	4458		-2.64	1183		-2.747	1077		-2.747	1077
-2.613	2223		-2.826	1848		-2.613	4235		-2.613	1317		-2.72	1026		-2.72	1026
-2.587	2088		-2.8	1717		-2.587	4150		-2.587	1061		-2.694	869		-2.694	869
-2.56	2029		-2.773	1701		-2.56	4170		-2.56	1127		-2.667	918		-2.667	918
-2.533	1956		-2.746	1601		-2.533	3923		-2.533	1053		-2.64	881		-2.64	881
-2.507	1883		-2.72	1528		-2.507	3640		-2.507	1055		-2.614	779		-2.614	779
-2.48	1891		-2.693	1564		-2.48	3510		-2.48	1049		-2.587	884		-2.587	884
-2.453	1854		-2.666	1574		-2.453	3469		-2.453	1057		-2.56	906		-2.56	906
-2.427	1777		-2.64	1460		-2.427	3161		-2.427	985		-2.534	813		-2.534	813
-2.4	1851		-2.613	1486		-2.4	3242		-2.4	998		-2.507	849		-2.507	849
-2.373	1783		-2.586	1443		-2.373	3079		-2.373	968		-2.48	791		-2.48	791
-2.347	1705		-2.56	1352		-2.347	2829		-2.347	900		-2.454	769		-2.454	769
-2.32	1840		-2.533	1393		-2.32	2960		-2.32	942		-2.427	768		-2.427	768
-2.293	1823		-2.506	1373		-2.293	2953		-2.293	890		-2.4	777		-2.4	777
-2.267	1683		-2.48	1261		-2.267	2690		-2.267	779		-2.374	692		-2.374	692
-2.24	1720		-2.453	1397		-2.24	2855		-2.24	811		-2.347	649		-2.347	649
-2.213	1736		-2.426	1219		-2.213	2872		-2.213	709		-2.32	653		-2.32	653
-2.187	1529		-2.4	1224		-2.187	2511		-2.187	761		-2.294	603		-2.294	603
-2.16	1686		-2.373	1165		-2.16	2796		-2.16	772		-2.267	607		-2.267	607
-2.133	1498		-2.346	1152		-2.133	2531		-2.133	734		-2.24	610		-2.24	610
-2.107	1587		-2.32	1258		-2.107	2693		-2.107	693		-2.214	600		-2.214	600
-2.08	1576		-2.293	1188		-2.08	2734		-2.08	734		-2.187	643		-2.187	643
-2.053	1393		-2.266	1179		-2.053	2613		-2.053	634		-2.16	594		-2.16	594
-2.027	1462		-2.24	1221		-2.027	2548		-2.027	711		-2.134	595		-2.134	595
-2	1494		-2.213	1314		-2	2498		-2	732		-2.107	536		-2.107	536
-1.973	1336		-2.186	1132		-1.973	2364		-1.973	734		-2.08	548		-2.08	548
-1.947	1483		-2.16	1128		-1.947	2273		-1.947	828		-2.054	543		-2.054	543
-1.92	1406		-2.133	1230		-1.92	2397		-1.92	770		-2.027	537		-2.027	537
-1.893	1371		-2.106	1169		-1.893	2159		-1.893	699		-2	563		-2	563
-1.867	1304		-2.08	1141		-1.867	2395		-1.867	701		-1.974	599		-1.974	599
-1.84	1396		-2.053	1209		-1.84	2238		-1.84	741		-1.947	459		-1.947	459
-1.813	1413		-2.026	1129		-1.813	2064		-1.813	728		-1.92	513		-1.92	513
-1.787	1384		-2	1141		-1.787	2083		-1.787	629		-1.894	456		-1.894	456
-1.76	1442		-1.973	1107		-1.76	2042		-1.76	674		-1.867	462		-1.867	462
-1.733	1350		-1.946	1039		-1.733	2068		-1.733	614		-1.84	520		-1.84	520
-1.707	1332		-1.92	947		-1.707	1837		-1.707	517		-1.814	393		-1.814	393
-1.68	1376		-1.893	989		-1.68	1936		-1.68	574		-1.787	418		-1.787	418
-1.653	1453		-1.866	1067		-1.653	1791		-1.653	562		-1.76	393		-1.76	393
-1.627	1318		-1.84	956		-1.627	1751		-1.627	475		-1.734	344		-1.734	344
-1.6	1348		-1.813	952		-1.6	1824		-1.6	473		-1.707	324		-1.707	324
-1.573	1290		-1.786	937		-1.573	1995		-1.573	467		-1.68	347		-1.68	347
-1.547	1303		-1.76	864		-1.547	1807		-1.547	465		-1.654	344		-1.654	344
-1.52	1360		-1.733	867		-1.52	1979		-1.52	456		-1.627	379		-1.627	379
-1.493	1361		-1.706	982		-1.493	2105		-1.493	392		-1.6	391		-1.6	391
-1.467	1331		-1.68	899		-1.467	2091		-1.467	409		-1.574	376		-1.574	376
-1.44	1311		-1.653	944		-1.44	2159		-1.44	370		-1.547	378		-1.547	378
-1.413	1394		-1.626	1023		-1.413	2165		-1.413	460		-1.52	338		-1.52	338
-1.387	1362		-1.6	1011		-1.387	2106		-1.387	431		-1.494	329		-1.494	329
-1.36	1475		-1.573	984		-1.36	2281		-1.36	506		-1.467	365		-1.467	365
-1.333	1455		-1.546	939		-1.333	2373		-1.333	605		-1.44	408		-1.44	408
-1.307	1493		-1.52	804		-1.307	2306		-1.307	528		-1.414	389		-1.414	389
-1.28	1400		-1.493	839		-1.28	2370		-1.28	564		-1.387	385		-1.387	385
-1.253	1657		-1.466	938		-1.253	2450		-1.253	639		-1.36	400		-1.36	400
-1.227	1636		-1.44	984		-1.227	2548		-1.227	553		-1.334	372		-1.334	372
-1.2	1576		-1.413	1057		-1.2	2490		-1.2	600		-1.307	397		-1.307	397
-1.173	1746		-1.386	1085		-1.173	2607		-1.173	690		-1.28	413		-1.28	413
-1.147	1733		-1.36	1070		-1.147	2408		-1.147	700		-1.254	384		-1.254	384
-1.12	1747		-1.333	1094		-1.12	2423		-1.12	687		-1.227	357		-1.227	357
-1.093	1802		-1.306	1222		-1.093	2472		-1.093	654		-1.2	361		-1.2	361
-1.067	1686		-1.28	1237		-1.067	2236		-1.067	559		-1.174	338		-1.174	338
-1.04	1959		-1.253	1339		-1.04	2443		-1.04	708		-1.147	360		-1.147	360
-1.013	1897		-1.226	1183		-1.013	2327		-1.013	605		-1.12	306		-1.12	306
-0.987	1904		-1.2	1279		-0.987	2247		-0.987	604		-1.094	356		-1.094	356
-0.96	1852		-1.173	1189		-0.96	2124		-0.96	632		-1.067	314		-1.067	314
-0.933	1902		-1.146	1177		-0.933	1923		-0.933	708		-1.04	309		-1.04	309
-0.907	1757		-1.12	1289		-0.907	1903		-0.907	638		-1.014	334		-1.014	334
-0.88	1823		-1.093	1154		-0.88	1856		-0.88	668		-0.987	317		-0.987	317
-0.853	1775		-1.066	1149		-0.853	1688		-0.853	578		-0.96	306		-0.96	306
-0.827	1660		-1.04	959		-0.827	1628		-0.827	511		-0.934	318		-0.934	318
-0.8	1728		-1.013	1066		-0.8	1586		-0.8	513		-0.907	282		-0.907	282
-0.773	1612		-0.986	1071		-0.773	1616		-0.773	535		-0.88	322		-0.88	322
-0.747	1472		-0.96	910		-0.747	1497		-0.747	463		-0.854	273		-0.854	273
-0.72	1478		-0.933	942		-0.72	1478		-0.72	508		-0.827	251		-0.827	251
-0.693	1563		-0.906	888		-0.693	1406		-0.693	524		-0.8	258		-0.8	258
-0.667	1413		-0.88	744		-0.667	1268		-0.667	390		-0.774	239		-0.774	239
-0.64	1519		-0.853	787		-0.64	1204		-0.64	406		-0.747	156		-0.747	156
-0.613	1327		-0.826	706		-0.613	1238		-0.613	382		-0.72	150		-0.72	150
-0.587	1364		-0.8	642		-0.587	1017		-0.587	375		-0.694	191		-0.694	191
-0.56	1516		-0.773	702		-0.56	944		-0.56	420		-0.667	188		-0.667	188
-0.533	1556		-0.746	689		-0.533	896		-0.533	309		-0.64	173		-0.64	173
-0.507	1528		-0.72	578		-0.507	888		-0.507	280		-0.614	172		-0.614	172
-0.48	2056		-0.693	653		-0.48	1000		-0.48	293		-0.587	158		-0.587	158
-0.453	2510		-0.666	666		-0.453	1010		-0.453	369		-0.56	170		-0.56	170
-0.427	2706		-0.64	644		-0.427	1091		-0.427	315		-0.534	166		-0.534	166
-0.4	3415		-0.613	691		-0.4	1199		-0.4	288		-0.507	183		-0.507	183
-0.373	3943		-0.586	716		-0.373	1233		-0.373	298		-0.48	263		-0.48	263
-0.347	4627		-0.56	647		-0.347	1396		-0.347	299		-0.454	309		-0.454	309
-0.32	6140		-0.533	574		-0.32	1988		-0.32	373		-0.427	381		-0.427	381
-0.293	7855		-0.506	638		-0.293	2496		-0.293	533		-0.4	428		-0.4	428
-0.267	9615		-0.48	694		-0.267	3193		-0.267	651		-0.374	437		-0.374	437
-0.24	13763		-0.453	693		-0.24	4474		-0.24	851		-0.347	479		-0.347	479
-0.213	19233		-0.426	758		-0.213	5832		-0.213	1060		-0.32	614		-0.32	614
-0.187	26117		-0.4	714		-0.187	7213		-0.187	1290		-0.294	704		-0.294	704
-0.16	38306		-0.373	930		-0.16	10481		-0.16	1624		-0.267	942		-0.267	942
-0.133	55074		-0.346	1200		-0.133	14274		-0.133	2209		-0.24	1123		-0.24	1123
-0.107	77041		-0.32	1529		-0.107	18667		-0.107	2838		-0.214	1497		-0.214	1497
-0.08	116877		-0.293	1731		-0.08	26640		-0.08	3784		-0.187	2109		-0.187	2109
-0.053	99515		-0.266	2202		-0.053	39781		-0.053	4996		-0.16	2735		-0.16	2735
-0.027	45069		-0.24	2947		-0.027	55976		-0.027	6826		-0.134	3383		-0.134	3383
0	28517		-0.213	4468		0	78587		0	9746		-0.107	4499		-0.107	4499
0.027	22246		-0.186	5924		0.027	108903		0.027	13412		-0.08	5834		-0.08	5834
0.053	20461		-0.16	7821		0.053	82515		0.053	16676		-0.054	7330		-0.054	7330
0.08	22019		-0.133	10346		0.08	38994		0.08	23226		-0.027	10856		-0.027	10856
0.107	22841		-0.106	14582		0.107	17681		0.107	20561		0	13033		0	13033
0.133	24090		-0.08	19046		0.133	9659		0.133	11483		0.026	7376		0.026	7376
0.16	27872		-0.053	28210		0.16	7697		0.16	7866		0.053	2665		0.053	2665
0.187	30887		-0.026	38738		0.187	7190		0.187	5120		0.08	727		0.08	727
0.213	30187		0	44222		0.213	7937		0.213	3643		0.106	198		0.106	198
0.24	28111		0.027	26694		0.24	10490		0.24	1687		0.133	116		0.133	116
0.267	19653		0.054	11974		0.267	13658		0.267	1047		0.16	59		0.16	59
0.293	15210		0.08	6203		0.293	16454		0.293	982		0.186	28		0.186	28
0.32	14818		0.107	4281		0.32	19401		0.32	871		0.213	29		0.213	29
0.347	15034		0.134	2746		0.347	16956		0.347	829		0.24	90		0.24	90
0.373	13463		0.16	2380		0.373	8949		0.373	592		0.266	67		0.266	67
0.4	12718		0.187	2503		0.4	3001		0.4	599		0.293	72		0.293	72
0.427	9012		0.214	2870		0.427	687		0.427	425		0.32	89		0.32	89
0.453	6049		0.24	3343		0.453	542		0.453	193		0.346	61		0.346	61
0.48	4500		0.267	3871		0.48	462		0.48	121		0.373	125		0.373	125
0.507	3215		0.294	4270		0.507	452		0.507	124		0.4	53		0.4	53
0.533	1998		0.32	2542		0.533	304		0.533	60		0.426	39		0.426	39
0.56	1579		0.347	1905		0.56	90		0.56	57		0.453	11		0.453	11
0.587	1194		0.374	947		0.587	20		0.587	4		0.48	8		0.48	8
0.613	726		0.4	209		0.613	1		0.613	2		0.506	62		0.506	62
0.64	485		0.427	111		0.64	0		0.64	0		0.533	16		0.533	16
0.667	444		0.454	62		0.667	0		0.667	1		0.56	58		0.56	58
0.693	263		0.48	19		0.693	0		0.693	0		0.586	60		0.586	60
0.72	233		0.507	14		0.72	0		0.72	0		0.613	9		0.613	9
0.747	41		0.534	0		0.747	0		0.747	0		0.64	0		0.64	0
0.773	30		0.56	0		0.773	0		0.773	0		0.666	0		0.666	0
0.8	15		0.587	0		0.8	0		0.8	0		0.693	0		0.693	0
0.827	5		0.614	0		0.827	0		0.827	0		0.72	0		0.72	0
0.853	1		0.64	0		0.853	0		0.853	0		0.746	0		0.746	0
0.88	1		0.667	0		0.88	0		0.88	0		0.773	0		0.773	0
0.907	1		0.694	0		0.907	0		0.907	0		0.8	0		0.8	0
0.933	1		0.72	0		0.933	0		0.933	0		0.826	0		0.826	0
0.96	0		0.747	0		0.96	0		0.96	0		0.853	0		0.853	0
0.987	0		0.774	0		0.987	0		0.987	0		0.88	0		0.88	0

## Sheet: supplementary fig.49c
0	0	0	0	0	0	0	0	0	0	0	0	0	0	0	0	0	0	0	0	0	0	0	0	0	0	0	0	0	0	0	0	0	0	0	0	0	0	0	0	0	0	0	0	0	0	0	0	0	0
0	0	0	0	0	0	0	0	0	0	0	0	0	0	0	0	0	0	0	0	0	0	0	0	0	0	0	0	0	0	0	0	0	0	0	0	0	0	0	0	0	0	0	0	0	0	0	0	0	0
0	0	0	0	0	0	0	0	0	0	0	0	0	0	0	0	0	0	0	0	0	0	0	0	0	0	0	0	0	0	0	0	0	0	0	0	0	0	0	0	0	0	0	0	0	0	0	0	0	0
0	0	0	0	0	0	0	0	0	0	0	0	0	0	0	0	0	0	0	0	0	0	0	0	0	0	0	0	0	0	0	0	0	0	0	0	0	0	0	0	0	0	0	0	0	0	0	0	0	0
0	0	0	0	0	0	0	0	0	0	0	0	0	0	0	0	0	0	0	0	0	0	0	0	0	0	0	0	0	0	0	0	0	0	0	0	0	0	0	0	0	0	0	0	0	0	0	0	0	0
0	0	0	0	0	0	0	0	0	0	0	0	0	0	0	0	0	0	0	0	0	0	0	0	0	0	0	0	0	0	0	0	0	0	0	0	0	0	0	0	0	0	0	0	0	0	0	0	0	0
0	0	0	0	0	0	0	0	0	0	0	0	0	0	0	0	0	0	0	0	0	0	0	0	0	0	0	0	0	0	0	0	0	0	0	0	0	0	0	0	0	0	0	0	0	0	0	0	0	0
0	0	0	0	0	0	0	0	0	0	0	0	0	0	0	0	0	0	0	0	0	0	0	0	0	0	0	0	0	0	0	0	0	0	0	0	0	0	0	0	0	0	0	0	0	0	0	0	0	0
0	0	0	0	0	0	0	0	0	0	0	0	0	0	0	0	0	0	0	0	0	0	0	0	0	0	0	0	0	0	0	0	0	0	0	0	0	0	0	0	0	0	0	0	0	0	0	0	0	0
0	0	0	0	0	0	0	0	0	0	0	0	0	0	0	0	0	0	0	0	0	0	0	0	0	0	0	0	0	0	0	0	0	0	0	0	0	0	0	0	0	0	0	0	0	0	0	0	0	0
0	0	0	0	0	0	0	0	0	0	0	0	0	0	0	0	0	0	0	0	0	0	0	0	0	0	0	0	0	0	0	0	0	0	0	0	0	0	0	0	0	0	0	0	0	0	0	0	0	0
0	0	0	0	0	0	0	0	0	0	0	0	0	0	0	0	0	0	0	0	0	0	0	0	0	0	0	0	0	0	0	0	0	0	0	0	0	0	0	0	0	0	0	0	0	0	0	0	0	0
0	0	0	0	0	0	0	0	0	0	0	0	0	0	0	0	0	0	0	0	0	0	0	0	0	0	0	0	0	0	0	0	0	0	0	0	0	0	0	0	0	0	0	0	0	0	0	0	0	0
0	0	0	0	0	0	0	0	0	0	0	0	0	0	0	0	0	0	0	0	0	0	0	0	0	0	0	0	0	0	0	0	0	0	0	0	0	0	0	0	0	0	0	0	0	0	0	0	0	0
0	0	0	0	0	0	0	0	0	0	0	0	0	0	0	0	0	0	0	0	0	0	0	0	0	0	0	0	0	0	0	0	0	0	0	0	0	0	0	0	0	0	0	0	0	0	0	0	0	0
0	0	0	0	0	0	0	0	0	0	0	0	0	0	0	0	0	0	0	0	0	0	0	0	0	0	0	0	0	0	0	0	0	0	0	0	0	0	0	0	0	0	0	0	0	0	0	0	0	0
0	0	0	0	0	0	0	0	0	0	0	0	0	0	0	0	0	0	0	0	0	0	0	0	0	0	0	0	0	0	0	0	0	0	0	0	0	0	0	0	0	0	0	0	0	0	0	0	0	0
0	0	0	0	0	0	0	0	0	0	0	0	0	0	0	0	0	0	0	0	0	0	0	0	0	0	0	0	0	0	0	0	0	0	0	0	0	0	0	0	0	0	0	0	0	0	0	0	0	0
0	0	0	0	0	0	0	0	0	0	0	0	0	0	0	0	0	0	0	0	0	0	0	0	0	0	0	0	0	0	0	0	0	0	0	0	0	0	0	0	0	0	0	0	0	0	0	0	0	0
0	0	0	0	0	0	0	0	0	0	0	0	0	0	0	0	0	0	0	0	0	0	0	0	0	0	0	0	0	0	0	0	0	0	0	0	0	0	0	0	0	0	0	0	0	0	0	0	0	0
0	0	0	0	0	0	0	0	0	0	0	0	0	0	0	0	0	0	0	0	0	0	0	0	0	0	0	0	0	0	0	0	0	0	0	0	0	0	0	0	0	0	0	0	0	0	0	0	0	0
0	0	0	0	0	0	0	0	0	0	0	0	0	0	0	0	0	0	0	0	0	0	0	0	0	0	0	0	0	0	0	0	0	0	0	0	0	0	0	0	0	0	0	0	0	0	0	0	0	0
0	0	0	0	0	0	0	0	0	0	0	0	0	0	0	0	0	0	0	0	0	0	0	0	0	0	0	0	0	0	0	0	0	0	0	0	0	0	0	0	0	0	0	0	0	0	0	0	0	0
0	0	0	0	0	0	0	0	0	0	0	0	0	0	0	0	0	0	0	0	0	0	0	0	0	0	0	0	0	0	0	0	0	0	0	0	0	0	0	0	0	0	0	0	0	0	0	0	0	0
0	0	0	0	0	0	0	0	0	0	0	0	0	0	0	0	0	0	0	0	0	0	0	0	0	0	0	0	0	0	0	0	0	0	0	0	0	0	0	0	0	0	0	0	0	0	0	0	0	0
0	0	0	0	0	0	0	0	0	0	0	0	0	0	0	0	0	0	0	0	0	0	0	0	0	0	0	0	0	0	0	0	0	0	0	0	0	0	0	0	0	0	0	0	0	0	0	0	0	0
0	0	0	0	0	0	0	0	0	0	0	0	0	0	0	0	0	0	0	0	0	0	0	0	0	0	0	0	0	0	0	0	0	0	0	0	0	0	0	0	0	0	0	0	0	0	0	0	0	0
0	0	0	0	0	0	0	0	0	0	0	0	0	0	0	0	0	0	0	0	0	0	0	0	0	0	0	0	0	0	0	0	0	0	0	0	0	0	0	0	0	0	0	0	0	0	0	0	0	0
0	0	0	0	0	0	0	0	0	0	0	0	0	0	0	0	0	0	0	0	0	0	0	0	0	0	0	0	0	0	0	0	0	0	0	0	0	0	0	0	0	0	0	0	0	0	0	0	0	0
0	0	0	0	0	0	0	0	0	0	0	0	0	0	0	0	0	0	0	0	0	0	0	0	0	0	0	0	0	0	0	0	0	0	0	0	0	0	0	0	0	0	0	0	0	0	0	0	0	0
0	0	0	0	0	0	0	0	0	0	0	0	0	0	0	0	0	0	0	0	0	0	0	0	0	0	0	0	0	0	0	0	0	0	0	0	0	0	0	0	0	0	0	0	0	0	0	0	0	0
0	0	0	0	0	0	0	0	0	0	0	0	0	0	0	0	0	0	0	0	0	0	0	0	0	0	0	0	0	0	0	0	0	0	0	0	0	0	0	0	0	0	0	0	0	0	0	0	0	0
0	0	0	0	0	0	0	0	0	0	0	0	0	0	0	0	0	0	0	0	0	0	0	0	0	0	0	0	0	0	0	0	0	0	0	0	0	0	0	0	0	0	0	0	0	0	0	0	0	0
0	0	0	0	0	0	0	0	0	0	0	0	0	0	0	0	0	0	0	0	0	0	0	0	0	0	0	0	0	0	0	0	0	0	0	0	0	0	0	0	0	0	0	0	0	0	0	0	0	0
0	0	0	0	0	0	0	0	0	0	0	0	0	0	0	0	0	0	0	0	0	0	0	0	0	0	0	0	0	0	0	0	0	0	0	0	0	0	0	0	0	0	0	0	0	0	0	0	0	0
0	0	0	0	0	0	0	0	0	0	0	0	0	0	0	0	0	0	0	0	0	0	0	0	0	0	0	0	0	0	0	0	0	0	0	0	0	0	0	0	0	0	0	0	0	0	0	0	0	0
0	0	0	0	0	0	0	0	0	0	0	0	0	0	0	0	0	0	0	0	0	0	0	0	0	0	0	0	0	0	0	0	0	0	0	0	0	0	0	0	0	0	0	0	0	0	0	0	0	0
0	0	0	0	0	0	0	0	0	0	0	0	0	0	0	0	0	0	0	0	0	0	0	0	0	0	0	0	0	0	0	0	0	0	0	0	0	0	0	0	0	0	0	0	0	0	0	0	0	0
0	0	0	0	0	0	0	0	0	0	0	0	0	0	0	0	0	0	0	0	0	0	0	0	0	0	0	0	0	0	0	0	0	0	0	0	0	0	0	0	0	0	0	0	0	0	0	0	0	0
0	0	0	0	0	0	0	0	0	0	0	0	0	0	0	0	0	0	0	0	0	0	0	0	0	0	0	0	0	0	0	0	0	0	0	0	0	0	0	0	0	0	0	0	0	0	0	0	0	0
0	0	0	0	0	0	0	0	0	0	0	0	0	0	0	0	0	0	0	0	0	0	0	0	0	0	0	0	0	0	0	0	0	0	0	0	0	0	0	0	0	0	0	0	0	0	0	0	0	0
0	0	0	0	0	0	0	0	0	0	0	0	0	0	0	0	0	0	0	0	0	0	0	0	0	0	0	0	0	0	0	0	0	0	0	0	0	0	0	0	0	0	0	0	0	0	0	0	0	0
0	0	0	0	0	0	0	0	0	0	0	0	0	0	0	0	0	0	0	0	0	0	0	0	0	0	0	0	0	0	0	0	0	0	0	0	0	0	0	0	0	0	0	0	0	0	0	0	0	0
0	0	0	0	0	0	0	0	0	0	0	0	0	0	0	0	0	0	0	0	0	0	0	0	0	0	0	0	0	0	0	0	0	0	0	0	0	0	0	0	0	0	0	0	0	0	0	0	0	0
0	0	0	0	0	0	0	0	0	0	0	0	0	0	0	0	0	0	0	0	0	0	0	0	0	0	0	0	0	0	0	0	0	0	0	0	0	0	0	0	0	0	0	0	0	0	0	0	0	0
0	0	0	0	0	0	0	0	0	0	0	0	0	0	0	0	0	0	0	0	0	0	0	0	0	0	0	0	0	0	0	0	0	0	0	0	0	0	0	0	0	0	0	0	0	0	0	0	0	0
0	0	0	0	0	0	0	0	0	0	0	0	0	0	0	0	0	0	0	0	0	0	0	0	0	0	0	0	0	0	0	0	0	0	0	0	0	0	0	0	0	0	0	0	0	0	0	0	0	0
0	0	0	0	0	0	0	0	0	0	0	0	0	0	0	0	0	0	0	0	0	0	0	0	0	0	0	0	0	0	0	0	0	0	0	0	0	0	0	0	0	0	0	0	0	0	0	0	0	0
0	0	0	0	0	0	0	0	0	0	0	0	0	0	0	0	0	0	0	0	0	0	0	0	0	0	0	0	0	0	0	0	0	0	0	0	0	0	0	0	0	0	0	0	0	0	0	0	0	0
0	0	0	0	0	0	0	0	0	0	0	0	0	0	0	0	0	0	0	0	0	0	0	0	0	0	0	0	0	0	0	0	0	0	0	0	0	0	0	0	0	0	0	0	0	0	0	0	0	0
0	0	0	0	0	0	0	0	0	0	0	0	0	0	0	0	0	0	0	0	0	0	0	0	0	0	0	0	0	0	0	0	0	0	0	0	0	0	0	0	0	0	0	0	0	0	0	0	0	0
0	0	0	0	0	0	0	0	0	0	0	0	0	0	0	0	0	0	0	0	0	0	0	0	0	0	0	0	0	0	0	0	0	0	0	0	0	0	0	0	0	0	0	0	0	0	0	0	0	0
0	0	0	0	0	0	0	0	0	0	0	0	0	0	0	0	0	0	0	0	0	0	0	0	0	0	0	0	0	0	0	0	0	0	0	0	0	0	0	0	0	0	0	0	0	0	0	0	0	0
0	0	0	0	0	0	0	0	0	0	0	0	0	0	0	0	0	0	0	0	0	0	0	0	0	0	0	0	0	0	0	0	0	0	0	0	0	0	0	0	0	0	0	0	0	0	0	0	0	0
0	0	0	0	0	0	0	0	0	0	0	0	0	0	0	0	0	0	0	0	0	0	0	0	0	0	0	0	0	0	0	0	0	0	0	0	0	0	0	0	0	0	0	0	0	0	0	0	0	0
0	0	0	0	0	0	0	0	0	0	0	0	0	0	0	0	0	0	0	0	0	0	0	0	0	0	0	0	0	0	0	0	0	0	0	0	0	0	0	0	0	0	0	0	0	0	0	0	0	0
0	0	0	0	0	0	0	0	0	0	0	0	0	0	0	0	0	0	0	0	0	0	0	0	0	0	0	0	0	0	0	0	0	0	0	0	0	0	0	0	0	0	0	0	0	0	0	0	0	0
0	0	0	0	0	0	0	0	0	0	0	0	0	0	0	0	0	0	0	0	0	0	0	0	0	0	0	0	0	0	0	0	0	0	0	0	0	0	0	0	0	0	0	0	0	0	0	0	0	0
0	0	0	0	0	0	0	0	0	0	0	0	0	0	0	0	0	0	0	0	0	0	0	0	0	0	0	0	0	0	0	0	0	0	0	0	0	0	0	0	0	0	0	0	0	0	0	0	0	0
0	0	0	0	0	0	0	0	0	0	0	0	0	0	0	0	0	0	0	0	0	0	0	0	0	0	0	0	0	0	0	0	0	0	0	0	0	0	0	0	0	0	0	0	0	0	0	0	0	0
0	0	0	0	0	0	0	0	0	0	0	0	0	0	0	0	0	0	0	0	0	0	0	0	0	0	0	0	0	0	0	0	0	0	0	0	0	0	0	0	0	0	0	0	0	0	0	0	0	0
0	0	0	0	0	0	0	0	0	0	0	0	0	0	0	0	0	0	0	0	0	0	0	0	0	0	0	0	0	0	0	0	0	0	0	0	0	0	0	0	0	0	0	0	0	0	0	0	0	0
0	0	0	0	0	0	0	0	0	0	0	0	0	0	0	0	0	0	0	0	0	0	0	0	0	0	0	0	0	0	0	0	0	0	0	0	0	0	0	0	0	0	0	0	0	0	0	0	0	0
0	0	0	0	0	0	0	0	0	0	0	0	0	0	0	0	0	0	0	0	0	0	0	0	0	0	0	0	0	0	0	0	0	0	0	0	0	0	0	0	0	0	0	0	0	0	0	0	0	0
0	0	0	0	0	0	0	0	0	0	0	0	0	0	0	0	0	0	0	0	0	0	0	0	0	0	0	0	0	0	0	0	0	0	0	0	0	0	0	0	0	0	0	0	0	0	0	0	0	0
0	0	0	0	0	0	0	0	0	0	0	0	0	0	0	0	0	0	0	0	0	0	0	0	0	0	0	0	0	0	0	0	0	0	0	0	0	0	0	0	0	0	0	1	0	0	0	0	0	0
0	0	0	0	0	0	0	0	0	0	0	0	0	0	0	0	0	0	0	0	0	0	0	0	0	0	0	0	0	0	0	0	0	0	0	0	0	0	0	0	0	0	0	0	0	0	0	0	0	0
0	0	0	0	0	0	0	0	0	0	0	0	0	0	0	0	0	0	0	0	0	0	0	0	0	0	0	0	0	0	0	0	0	0	0	0	0	0	0	0	0	0	0	1	0	0	0	0	0	0
0	0	0	0	0	0	0	0	0	0	0	0	0	0	0	0	0	0	0	0	0	0	0	0	0	0	0	0	0	0	0	0	0	0	0	0	0	0	0	0	0	0	0	0	0	0	0	1	0	0
0	0	0	0	0	0	0	0	0	0	0	0	0	0	0	0	0	0	0	0	0	0	0	0	0	0	0	0	0	0	0	0	0	0	0	0	0	0	0	0	0	0	0	0	0	0	0	0	0	0
0	0	0	0	0	0	0	0	0	0	0	0	0	0	0	0	0	0	0	0	0	0	0	0	0	0	0	0	0	0	0	0	0	0	0	0	0	0	0	0	0	0	0	0	0	0	0	0	0	0
0	0	0	0	0	0	0	0	0	0	0	0	0	0	0	0	0	0	0	0	0	0	0	0	0	0	0	0	0	0	0	0	0	0	0	0	0	0	0	0	0	0	0	0	1	0	0	0	0	0
0	0	0	0	0	0	0	0	0	0	0	0	0	0	0	0	0	0	0	0	0	0	0	0	0	0	0	0	0	0	0	0	0	0	0	0	0	0	0	0	0	0	0	0	0	0	0	0	0	0
0	0	0	0	0	0	0	0	0	0	0	0	0	0	0	0	0	0	0	0	0	0	0	0	0	0	0	0	0	0	0	0	0	0	0	0	0	0	0	0	0	0	0	0	0	0	0	0	0	0
0	0	0	0	0	0	0	0	0	0	0	0	0	0	0	0	0	0	0	0	0	0	0	0	0	0	0	0	0	0	0	0	0	0	0	0	0	0	0	0	0	0	0	0	0	0	0	0	0	0
0	0	0	0	0	0	0	0	0	0	0	0	0	0	0	0	0	0	0	0	0	0	0	0	0	0	0	0	0	0	0	0	0	0	0	0	0	0	0	0	0	0	0	0	0	0	0	0	0	0
0	0	0	0	0	0	0	0	0	0	0	0	0	0	0	0	0	0	0	0	0	0	0	0	0	0	0	0	0	0	0	0	0	0	0	0	0	0	0	0	0	0	0	0	0	0	0	0	0	0
0	0	0	0	0	0	0	0	0	0	0	0	0	0	0	0	0	0	0	0	0	0	0	0	0	0	0	0	0	0	0	0	0	0	0	0	0	0	0	0	0	0	0	0	0	0	0	0	0	0
0	0	0	0	0	0	0	0	0	0	0	0	0	0	0	0	0	0	0	0	0	0	0	0	0	0	0	0	0	0	0	0	0	0	0	0	0	0	0	0	0	0	0	0	0	0	0	0	0	0
0	0	0	0	0	0	0	0	0	0	0	0	0	0	0	0	0	0	0	0	0	0	0	0	0	0	0	0	0	0	0	0	0	0	0	0	0	0	0	0	0	0	0	0	0	0	0	0	0	0
0	0	0	0	0	0	0	0	0	0	0	0	0	0	0	0	0	0	0	0	0	0	0	0	0	0	0	0	0	0	0	0	0	0	0	0	0	0	0	0	0	0	0	0	0	0	0	0	0	0
0	0	0	0	0	0	0	0	0	0	0	0	0	0	0	0	0	0	0	0	0	0	0	0	0	0	0	0	0	0	0	0	0	0	0	0	0	0	0	0	0	0	1	1	0	0	0	0	0	0
0	0	0	0	0	0	0	0	0	0	0	0	0	0	0	0	0	0	0	0	0	0	0	0	0	0	0	0	0	0	0	0	0	0	0	0	0	0	0	0	0	0	0	1	0	0	0	0	0	0
0	0	0	0	0	0	0	0	0	0	0	0	0	0	0	0	0	0	0	0	0	0	0	0	0	0	0	0	0	0	0	0	0	0	0	0	0	0	0	0	0	0	0	0	0	0	0	0	0	0
0	0	0	0	0	0	0	0	0	0	0	0	0	0	0	0	0	0	0	0	0	0	0	0	0	0	0	0	0	0	0	0	0	0	0	0	0	0	0	0	0	0	0	1	0	0	0	0	0	0
0	0	0	0	0	0	0	0	0	0	0	0	0	0	0	0	0	0	0	0	0	0	0	0	0	0	0	0	0	0	0	0	0	0	0	0	0	0	0	0	0	0	0	0	0	0	0	0	0	0
0	0	0	0	0	0	0	0	0	0	0	0	0	0	0	0	0	0	0	0	0	0	0	0	0	0	0	0	0	0	0	0	0	0	0	0	0	0	0	0	0	0	0	2	0	0	0	0	0	0
0	0	0	0	0	0	0	0	0	0	0	0	0	0	0	0	0	0	0	0	0	0	0	0	0	0	0	0	0	0	0	0	0	0	0	0	0	0	0	0	0	0	0	0	0	0	0	0	0	0
0	0	0	0	0	0	0	0	0	0	0	0	0	0	0	0	0	0	0	0	0	0	0	0	0	0	0	0	0	0	0	0	0	0	0	0	0	0	0	0	0	0	0	0	1	0	0	0	0	0
0	0	0	0	0	0	0	0	0	0	0	0	0	0	0	0	0	0	0	0	0	0	0	0	0	0	0	0	0	0	0	0	0	0	0	0	0	0	0	0	0	0	0	1	0	0	0	0	0	0
0	0	0	0	0	0	0	0	0	0	0	0	0	0	0	0	0	0	0	0	0	0	0	0	0	0	0	0	0	0	0	0	0	0	0	0	0	0	0	0	0	0	0	0	0	0	0	0	0	1
0	0	0	0	0	0	0	0	0	0	0	0	0	0	0	0	0	0	0	0	0	0	0	0	0	0	0	0	0	0	0	0	0	0	0	0	0	0	0	0	0	0	0	0	0	0	0	0	0	0
0	0	0	0	0	0	0	0	0	0	0	0	0	0	0	0	0	0	0	0	0	0	0	0	0	0	0	0	0	0	0	0	0	0	0	0	0	0	0	0	0	0	0	0	0	0	0	0	0	0
0	0	0	0	0	0	0	0	0	0	0	0	0	0	0	0	0	0	0	0	0	0	0	0	0	0	0	0	0	0	0	0	0	0	0	0	0	0	0	0	0	0	0	0	1	0	1	0	0	0
0	0	0	0	0	0	0	0	0	0	0	0	0	0	0	0	0	0	0	0	0	0	0	0	0	0	0	0	0	0	0	0	0	0	0	0	0	0	0	0	0	0	0	3	0	1	0	0	0	0
0	0	0	0	0	0	0	0	0	0	0	0	0	0	0	0	0	0	0	0	0	0	0	0	0	0	0	0	0	0	0	0	0	0	0	0	0	0	0	0	0	0	0	0	0	0	0	0	0	1
0	0	0	0	0	0	0	0	0	0	0	0	0	0	0	0	0	0	0	0	0	0	0	0	0	0	0	0	0	0	0	0	0	0	0	0	0	0	0	0	0	0	0	3	0	0	0	0	0	0
0	0	0	0	0	0	0	0	0	0	0	0	0	0	0	0	0	0	0	0	0	0	0	0	0	0	0	0	0	0	0	0	0	0	0	0	0	0	0	0	0	0	0	0	0	0	0	0	0	0
0	0	0	0	0	0	0	0	0	0	0	0	0	0	0	0	0	0	0	0	0	0	0	0	0	0	0	0	0	0	0	0	0	0	0	0	0	0	0	0	0	0	0	1	0	0	0	0	0	1
0	0	0	0	0	0	0	0	0	0	0	0	0	0	0	0	0	0	0	0	0	0	0	0	0	0	0	0	0	0	0	0	0	0	0	0	0	0	0	0	0	0	0	0	0	0	0	0	0	0
0	0	0	0	0	0	0	0	0	0	0	0	0	0	0	0	0	0	0	0	0	0	0	0	0	0	0	0	0	0	0	0	0	0	0	0	0	0	0	0	0	0	0	1	0	0	0	0	0	3
0	0	0	0	0	0	0	0	0	0	0	0	0	0	0	0	0	0	0	0	0	0	0	0	0	0	0	0	0	0	0	0	0	0	0	0	0	0	0	0	0	0	0	0	1	0	3	2	0	4
0	0	0	0	0	0	0	0	0	0	0	0	0	0	0	0	0	0	0	0	0	0	0	0	0	0	0	0	0	0	0	0	0	0	0	0	0	0	0	0	0	0	0	0	0	1	1	3	1	5
0	0	0	0	0	0	0	0	0	0	0	0	0	0	0	0	0	0	0	0	0	0	0	0	0	0	0	0	0	0	0	0	0	0	0	0	0	0	0	0	0	0	0	0	1	1	4	5	2	2
0	0	0	0	0	0	0	0	0	0	0	0	0	0	0	0	0	0	0	0	0	0	0	0	0	0	0	0	0	0	0	0	0	0	0	0	0	0	0	0	0	0	0	0	0	1	1	3	6	6
0	0	0	0	0	0	0	0	0	0	0	0	0	0	0	0	0	0	0	0	0	0	0	0	0	0	0	0	0	0	0	0	0	0	0	0	0	0	0	0	0	0	0	0	0	2	0	7	4	5
0	0	0	0	0	0	0	0	0	0	0	0	0	0	0	0	0	0	0	0	0	0	0	0	0	0	0	0	0	0	0	0	0	0	0	0	0	0	0	0	0	0	0	1	0	1	2	0	1	1
0	0	0	0	0	0	0	0	0	0	0	0	0	0	0	0	0	0	0	0	0	0	0	0	0	0	0	0	0	0	0	0	0	0	0	0	0	0	0	0	0	0	0	2	2	1	2	4	3	0
0	0	0	0	0	0	0	0	0	0	0	0	0	0	0	0	0	0	0	0	0	0	0	0	0	0	0	0	0	0	0	0	0	0	0	0	0	0	0	0	0	0	0	0	0	3	2	2	1	1
0	0	0	0	0	0	0	0	0	0	0	0	0	0	0	0	0	0	0	0	0	0	0	0	0	0	0	0	0	0	0	0	0	0	0	0	0	0	0	0	0	0	0	0	0	1	1	2	2	3
0	0	0	0	0	0	0	0	0	0	0	0	0	0	0	0	0	0	0	0	0	0	0	0	0	0	0	0	0	0	0	0	0	0	0	0	0	0	0	0	0	0	1	2	0	1	2	2	4	2
0	0	0	0	0	0	0	0	0	0	0	0	0	0	0	0	0	0	0	0	0	0	0	0	0	0	0	0	0	0	0	0	0	0	0	0	0	0	0	0	0	0	0	0	2	2	5	0	6	4
0	0	0	0	0	0	0	0	0	0	0	0	0	0	0	0	0	0	0	0	0	0	0	0	0	0	0	0	0	0	0	0	0	0	0	0	0	0	0	0	0	0	0	1	3	2	2	1	2	9
0	0	0	0	0	0	0	0	0	0	0	0	0	0	0	0	0	0	0	0	0	0	0	0	0	0	0	0	0	0	0	0	0	0	0	0	0	0	0	0	0	0	0	1	1	0	4	2	4	9
0	0	0	0	0	0	0	0	0	0	0	0	0	0	0	0	0	0	0	0	0	0	0	0	0	0	0	0	0	0	0	0	0	0	0	0	0	0	0	0	0	0	0	0	1	1	4	5	4	3
0	0	0	0	0	0	0	0	0	0	0	0	0	0	0	0	0	0	0	0	0	0	0	0	0	0	0	0	0	0	0	0	0	0	0	0	0	0	0	0	0	0	0	0	6	3	4	4	6	7
0	0	0	0	0	0	0	0	0	0	0	0	0	0	0	0	0	0	0	0	0	0	0	0	0	0	0	0	0	0	0	0	0	0	0	0	0	0	0	0	0	0	0	3	3	0	5	5	7	7
0	0	0	0	0	0	0	0	0	0	0	0	0	0	0	0	0	0	0	0	0	0	0	0	0	0	0	0	0	0	0	0	0	0	0	0	0	0	0	0	0	0	0	1	4	1	2	8	5	11
0	0	0	0	0	0	0	0	0	0	0	0	0	0	0	0	0	0	0	0	0	0	0	0	0	0	0	0	0	0	0	0	0	0	0	0	0	0	0	0	0	0	0	0	4	4	5	12	12	12
0	0	0	0	0	0	0	0	0	0	0	0	0	0	0	0	0	0	0	0	0	0	0	0	0	0	0	0	0	0	0	0	0	0	0	0	0	0	0	0	0	0	0	4	4	3	5	11	6	15
0	0	0	0	0	0	0	0	0	0	0	0	0	0	0	0	0	0	0	0	0	0	0	0	0	0	0	0	0	0	0	0	0	0	0	0	0	0	0	0	0	0	0	3	4	4	8	16	15	21
0	0	0	0	0	0	0	0	0	0	0	0	0	0	0	0	0	0	0	0	0	0	0	0	0	0	0	0	0	0	0	0	0	0	0	0	0	0	0	0	0	0	0	3	4	7	8	23	18	18
0	0	0	0	0	0	0	0	0	0	0	0	0	0	0	0	0	0	0	0	0	0	0	0	0	0	0	0	0	0	0	0	0	0	0	0	0	0	0	0	0	0	0	1	6	12	29	24	24	32
0	0	0	0	0	0	0	0	0	0	0	0	0	0	0	0	0	0	0	0	0	0	0	0	0	0	0	0	0	0	0	0	0	0	0	0	0	0	0	0	0	0	0	3	6	16	27	22	23	32
0	0	0	0	0	0	0	0	0	0	0	0	0	0	0	0	0	0	0	0	0	0	0	0	0	0	0	0	0	0	0	0	0	0	0	0	0	0	0	0	0	0	0	4	8	12	17	30	20	46
0	0	0	0	0	0	0	0	0	0	0	0	0	0	0	0	0	0	0	0	0	0	0	0	0	0	0	0	0	0	0	0	0	0	0	0	0	0	0	0	0	0	0	5	12	19	21	23	30	40
0	0	0	0	0	0	0	0	0	0	0	0	0	0	0	0	0	0	0	0	0	0	0	0	0	0	0	0	0	0	0	0	0	0	0	0	0	0	0	0	0	0	0	2	10	11	25	21	21	29
0	0	0	0	0	0	0	0	0	0	0	0	0	0	0	0	0	0	0	0	0	0	0	0	0	0	0	0	0	0	0	0	0	0	0	0	0	0	0	0	0	0	0	1	15	32	26	35	17	32
0	0	0	0	0	0	0	0	0	0	0	0	0	0	0	0	0	0	0	0	0	0	0	0	0	0	0	0	0	0	0	0	0	0	0	0	0	0	0	0	0	0	0	5	18	14	23	27	27	32
0	0	0	0	0	0	0	0	0	0	0	0	0	0	0	0	0	0	0	0	0	0	0	0	0	0	0	0	0	0	0	0	0	0	0	0	0	0	0	0	0	0	0	7	8	16	18	31	25	33
0	0	0	0	0	0	0	0	0	0	0	0	0	0	0	0	0	0	0	0	0	0	0	0	0	0	0	0	0	0	0	0	0	0	0	0	0	0	0	0	0	0	0	6	15	16	31	20	20	35
0	0	0	0	0	0	0	0	0	0	0	0	0	0	0	0	0	0	0	0	0	0	0	0	0	0	0	0	0	0	0	0	0	0	0	0	0	0	0	0	0	0	1	5	15	19	22	32	29	36
0	0	0	0	0	0	0	0	0	0	0	0	0	0	0	0	0	0	0	0	0	0	0	0	0	0	0	0	0	0	0	0	0	0	0	0	0	0	0	0	0	0	0	10	23	19	25	30	28	35
0	0	0	0	0	0	0	0	0	0	0	0	0	0	0	0	0	0	0	0	0	0	0	0	0	0	0	0	0	0	0	0	0	0	0	0	0	0	0	0	0	0	1	9	26	19	33	31	25	44
0	0	0	0	0	0	0	0	0	0	0	0	0	0	0	0	0	0	0	0	0	0	0	0	0	0	0	0	0	0	0	0	0	0	0	0	0	0	0	0	0	0	0	8	12	9	22	26	38	45
0	0	0	0	0	0	0	0	0	0	0	0	0	0	0	0	0	0	0	0	0	0	0	0	0	0	0	0	0	0	0	0	0	0	0	0	0	0	0	0	0	0	0	9	17	21	42	29	31	35
0	0	0	0	0	0	0	0	0	0	0	0	0	0	0	0	0	0	0	0	0	0	0	0	0	0	0	0	0	0	0	0	0	0	0	0	0	0	0	0	0	0	0	12	20	17	36	32	19	41
0	0	0	0	0	0	0	0	0	0	0	0	0	0	0	0	0	0	0	0	0	0	0	0	0	0	0	0	0	0	0	0	0	0	0	0	0	0	0	0	0	0	0	13	22	22	23	32	30	53
0	0	0	0	0	0	0	0	0	0	0	0	0	0	0	0	0	0	0	0	0	0	0	0	0	0	0	0	0	0	0	0	0	0	0	0	0	0	0	0	0	0	1	13	22	16	37	37	26	44
0	0	0	0	0	0	0	0	0	0	0	0	0	0	0	0	0	0	0	0	0	0	0	0	0	0	0	0	0	0	0	0	0	0	0	0	0	0	0	0	0	0	0	15	21	17	33	27	36	46
0	0	0	0	0	0	0	0	0	0	0	0	0	0	0	0	0	0	0	0	0	0	0	0	0	0	0	0	0	0	0	0	0	0	0	0	0	0	0	0	0	0	0	16	24	23	26	28	31	47
0	0	0	0	0	0	0	0	0	0	0	0	0	0	0	0	0	0	0	0	0	0	0	0	0	0	0	0	0	0	0	0	0	0	0	0	0	0	0	0	0	0	0	11	14	21	25	31	41	38
0	0	0	0	0	0	0	0	0	0	0	0	0	0	0	0	0	0	0	0	0	0	0	0	0	0	0	0	0	0	0	0	0	0	0	0	0	0	0	0	0	0	0	16	13	19	28	65	29	42
0	0	0	0	0	0	0	0	0	0	0	0	0	0	0	0	0	0	0	0	0	0	0	0	0	0	0	0	0	0	0	0	0	0	0	0	0	0	0	0	0	0	0	12	17	27	47	43	35	49
0	0	0	0	0	0	0	0	0	0	0	0	0	0	0	0	0	0	0	0	0	0	0	0	0	0	0	0	0	0	0	0	0	0	0	0	0	0	0	0	0	0	0	9	23	25	35	34	29	40
0	0	0	0	0	0	0	0	0	0	0	0	0	0	0	0	0	0	0	0	0	0	0	0	0	0	0	0	0	0	0	0	0	0	0	0	0	0	0	0	0	0	1	9	15	23	37	25	33	49
0	0	0	0	0	0	0	0	0	0	0	0	0	0	0	0	0	0	0	0	0	0	0	0	0	0	0	0	0	0	0	0	0	0	0	0	0	0	0	0	0	0	0	15	17	16	30	52	33	44
0	0	0	0	0	0	0	0	0	0	0	0	0	0	0	0	0	0	0	0	0	0	0	0	0	0	0	0	0	0	0	0	0	0	0	0	0	0	0	0	0	0	0	13	31	22	34	31	39	38
0	0	0	0	0	0	0	0	0	0	0	0	0	0	0	0	0	0	0	0	0	0	0	0	0	0	0	0	0	0	0	0	0	0	0	0	0	0	0	0	0	0	0	19	26	21	44	37	36	56
0	0	0	0	0	0	0	0	0	0	0	0	0	0	0	0	0	0	0	0	0	0	0	0	0	0	0	0	0	0	0	0	0	0	0	0	0	0	0	0	0	0	0	18	41	35	35	29	33	48
0	0	0	0	0	0	0	0	0	0	0	0	0	0	0	0	0	0	0	0	0	0	0	0	0	0	0	0	0	0	0	0	0	0	0	0	0	0	0	0	0	0	0	26	35	30	46	55	38	45
0	0	0	0	0	0	0	0	0	0	0	0	0	0	0	0	0	0	0	0	0	0	0	0	0	0	0	0	0	0	0	0	0	0	0	0	0	0	0	0	0	0	0	18	33	27	49	48	36	38
0	0	0	0	0	0	0	0	0	0	0	0	0	0	0	0	0	0	0	0	0	0	0	0	0	0	0	0	0	0	0	0	0	0	0	0	0	0	0	0	0	0	1	23	40	51	40	60	36	59
0	0	0	0	0	0	0	0	0	0	0	0	0	0	0	0	0	0	0	0	0	0	0	0	0	0	0	0	0	0	0	0	0	0	0	0	0	0	0	0	0	0	1	19	26	40	41	60	46	52
0	0	0	0	0	0	0	0	0	0	0	0	0	0	0	0	0	0	0	0	0	0	0	0	0	0	0	0	0	0	0	0	0	0	0	0	0	0	0	0	0	0	0	22	35	31	37	47	42	60
0	0	0	0	0	0	0	0	0	0	0	0	0	0	0	0	0	0	0	0	0	0	0	0	0	0	0	0	0	0	0	0	0	0	0	0	0	0	0	0	0	0	2	27	41	36	46	39	42	57
0	0	0	0	0	0	0	0	0	0	0	0	0	0	0	0	0	0	0	0	0	0	0	0	0	0	0	0	0	0	0	0	0	0	0	0	0	0	0	0	0	0	1	12	31	32	32	50	61	68
0	0	0	0	0	0	0	0	0	0	0	0	0	0	0	0	0	0	0	0	0	0	0	0	0	0	0	0	0	0	0	0	0	0	0	0	0	0	0	0	0	0	0	25	34	28	44	51	45	49
0	0	0	0	0	0	0	0	0	0	0	0	0	0	0	0	0	0	0	0	0	0	0	0	0	0	0	0	0	0	0	0	0	0	0	0	0	0	0	0	0	0	1	31	41	19	51	50	44	59
0	0	0	0	0	0	0	0	0	0	0	0	0	0	0	0	0	0	0	0	0	0	0	0	0	0	0	0	0	0	0	0	0	0	0	0	0	0	0	0	0	0	1	22	41	38	53	42	44	45
0	0	0	0	0	0	0	0	0	0	0	0	0	0	0	0	0	0	0	0	0	0	0	0	0	0	0	0	0	0	0	0	0	0	0	0	0	0	0	0	0	0	2	30	30	31	35	50	27	47
0	0	0	0	0	0	0	0	0	0	0	0	0	0	0	0	0	0	0	0	0	0	0	0	0	0	0	0	0	0	0	0	0	0	0	0	0	0	0	0	0	0	1	35	27	25	41	39	31	36
0	0	0	0	0	0	0	0	0	0	0	0	0	0	0	0	0	0	0	0	0	0	0	0	0	0	0	0	0	0	0	0	0	0	0	0	0	0	0	0	0	0	1	27	33	27	27	27	51	34
0	0	0	0	0	0	0	0	0	0	0	0	0	0	0	0	0	0	0	0	0	0	0	0	0	0	0	0	0	0	0	0	0	0	0	0	0	0	0	0	0	0	0	21	35	23	31	36	29	35
0	0	0	0	0	0	0	0	0	0	0	0	0	0	0	0	0	0	0	0	0	0	0	0	0	0	0	0	0	0	0	0	0	0	0	0	0	0	0	0	0	0	1	29	24	22	41	37	28	40
0	0	0	0	0	0	0	0	0	0	0	0	0	0	0	0	0	0	0	0	0	0	0	0	0	0	0	0	0	0	0	0	0	0	0	0	0	0	0	0	0	0	2	24	28	27	32	34	25	32
0	0	0	0	0	0	0	0	0	0	0	0	0	0	0	0	0	0	0	0	0	0	0	0	0	0	0	0	0	0	0	0	0	0	0	0	0	0	0	0	0	0	1	30	24	32	39	35	31	41
0	0	0	0	0	0	0	0	0	0	0	0	0	0	0	0	0	0	0	0	0	0	0	0	0	0	0	0	0	0	0	0	0	0	0	0	0	0	0	0	0	0	1	22	29	31	27	41	21	44
0	0	0	0	0	0	0	0	0	0	0	0	0	0	0	0	0	0	0	0	0	0	0	0	0	0	0	0	0	0	0	0	0	0	0	0	0	0	0	0	0	0	1	19	21	28	29	28	33	43
0	0	0	0	0	0	0	0	0	0	0	0	0	0	0	0	0	0	0	0	0	0	0	0	0	0	0	0	0	0	0	0	0	0	0	0	0	0	0	0	0	0	1	22	29	23	45	41	33	35
0	0	0	0	0	0	0	0	0	0	0	0	0	0	0	0	0	0	0	0	0	0	0	0	0	0	0	0	0	0	0	0	0	0	0	0	0	0	0	0	0	0	4	27	26	31	46	56	36	31
0	0	0	0	0	0	0	0	0	0	0	0	0	0	0	0	0	0	0	0	0	0	0	0	0	0	0	0	0	0	0	0	0	0	0	0	0	0	0	0	0	0	0	30	30	35	39	46	24	31
0	0	0	0	0	0	0	0	0	0	0	0	0	0	0	0	0	0	0	0	0	0	0	0	0	0	0	0	0	0	0	0	0	0	0	0	0	0	0	0	0	0	0	23	50	29	58	41	27	43
0	0	0	0	0	0	0	0	0	0	0	0	0	0	0	0	0	0	0	0	0	0	0	0	0	0	0	0	0	0	0	0	0	0	0	0	0	0	0	0	0	0	0	32	56	34	34	48	26	32
0	0	0	0	0	0	0	0	0	0	0	0	0	0	0	0	0	0	0	0	0	0	0	0	0	0	0	0	0	0	0	0	0	0	0	0	0	0	0	0	0	0	2	29	42	28	42	40	31	45
0	0	0	0	0	0	0	0	0	0	0	0	0	0	0	0	0	0	0	0	0	0	0	0	0	0	0	0	0	0	0	0	0	0	0	0	0	0	0	0	0	0	1	35	36	32	38	38	25	28
0	0	0	0	0	0	0	0	0	0	0	0	0	0	0	0	0	0	0	0	0	0	0	0	0	0	0	0	0	0	0	0	0	0	0	0	0	0	0	0	0	0	3	32	43	30	32	36	28	33
0	0	0	0	0	0	0	0	0	0	0	0	0	0	0	0	0	0	0	0	0	0	0	0	0	0	0	0	0	0	0	0	0	0	0	0	0	0	0	0	0	0	1	37	39	19	35	34	28	24
0	0	0	0	0	0	0	0	0	0	0	0	0	0	0	0	0	0	0	0	0	0	0	0	0	0	0	0	0	0	0	0	0	0	0	0	0	0	0	0	0	0	5	33	27	28	34	25	22	29
0	0	0	0	0	0	0	0	0	0	0	0	0	0	0	0	0	0	0	0	0	0	0	0	0	0	0	0	0	0	0	0	0	0	0	0	0	0	0	0	0	0	1	28	33	29	37	28	24	33
0	0	0	0	0	0	0	0	0	0	0	0	0	0	0	0	0	0	0	0	0	0	0	0	0	0	0	0	0	0	0	0	0	0	0	0	0	0	0	0	0	0	1	27	30	36	36	29	31	31
0	0	0	0	0	0	0	0	0	0	0	0	0	0	0	0	0	0	0	0	0	0	0	0	0	0	0	0	0	0	0	0	0	0	0	0	0	0	0	0	0	0	4	25	29	20	37	42	29	35
0	0	0	0	0	0	0	0	0	0	0	0	0	0	0	0	0	0	0	0	0	0	0	0	0	0	0	0	0	0	0	0	0	0	0	0	0	0	0	0	0	0	3	20	33	30	26	33	25	41
0	0	0	0	0	0	0	0	0	0	0	0	0	0	0	0	0	0	0	0	0	0	0	0	0	0	0	0	0	0	0	0	0	0	0	0	0	0	0	0	0	0	1	32	27	23	36	29	25	27
0	0	0	0	0	0	0	0	0	0	0	0	0	0	0	0	0	0	0	0	0	0	0	0	0	0	0	0	0	0	0	0	0	0	0	0	0	0	0	0	0	0	4	31	37	34	43	42	37	33
0	0	0	0	0	0	0	0	0	0	0	0	0	0	0	0	0	0	0	0	0	0	0	0	0	0	0	0	0	0	0	0	0	0	0	0	0	0	0	0	0	0	9	27	39	31	40	30	27	35
0	0	0	0	0	0	0	0	0	0	0	0	0	0	0	0	0	0	0	0	0	0	0	0	0	0	0	0	0	0	0	0	0	0	0	0	0	0	0	0	0	0	5	27	30	30	34	35	35	29
0	0	0	0	0	0	0	0	0	0	0	0	0	0	0	0	0	0	0	0	0	0	0	0	0	0	0	0	0	0	0	0	0	0	0	0	0	0	0	0	0	0	4	18	38	24	28	39	26	37
0	0	0	0	0	0	0	0	0	0	0	0	0	0	0	0	0	0	0	0	0	0	0	0	0	0	0	0	0	0	0	0	0	0	0	0	0	0	0	0	0	0	4	32	43	28	19	33	23	31
0	0	0	0	0	0	0	0	0	0	0	0	0	0	0	0	0	0	0	0	0	0	0	0	0	0	0	0	0	0	0	0	0	0	0	0	0	0	0	0	0	0	0	27	41	21	32	34	26	29
0	0	0	0	0	0	0	0	0	0	0	0	0	0	0	0	0	0	0	0	0	0	0	0	0	0	0	0	0	0	0	0	0	0	0	0	0	0	0	0	0	0	2	32	39	14	33	36	23	26
0	0	0	0	0	0	0	0	0	0	0	0	0	0	0	0	0	0	0	0	0	0	0	0	0	0	0	0	0	0	0	0	0	0	0	0	0	0	0	0	0	0	3	41	27	28	52	42	16	16
0	0	0	0	0	0	0	0	0	0	0	0	0	0	0	0	0	0	0	0	0	0	0	0	0	0	0	0	0	0	0	0	0	0	0	0	0	0	0	0	0	0	2	39	35	32	47	48	28	23
0	0	0	0	0	0	0	0	0	0	0	0	0	0	0	0	0	0	0	0	0	0	0	0	0	0	0	0	0	0	0	0	0	0	0	0	0	0	0	0	0	0	2	36	30	29	20	31	26	23
0	0	0	0	0	0	0	0	0	0	0	0	0	0	0	0	0	0	0	0	0	0	0	0	0	0	0	0	0	0	0	0	0	0	0	0	0	0	0	0	0	0	5	44	39	23	31	26	18	29
0	0	0	0	0	0	0	0	0	0	0	0	0	0	0	0	0	0	0	0	0	0	0	0	0	0	0	0	0	0	0	0	0	0	0	0	0	0	0	0	0	0	4	37	37	26	29	21	18	25
0	0	0	0	0	0	0	0	0	0	0	0	0	0	0	0	0	0	0	0	0	0	0	0	0	0	0	0	0	0	0	0	0	0	0	0	0	0	0	0	0	0	5	37	34	27	24	19	20	35
0	0	0	0	0	0	0	0	0	0	0	0	0	0	0	0	0	0	0	0	0	0	0	0	0	0	0	0	0	0	0	0	0	0	0	0	0	0	0	0	0	0	6	49	39	38	37	26	10	25
0	0	0	0	0	0	0	0	0	0	0	0	0	0	0	0	0	0	0	0	0	0	0	0	0	0	0	0	0	0	0	0	0	0	0	0	0	0	0	0	0	0	4	36	29	31	19	29	19	21
0	0	0	0	0	0	0	0	0	0	0	0	0	0	0	0	0	0	0	0	0	0	0	0	0	0	0	0	0	0	0	0	0	0	0	0	0	0	0	0	0	0	6	45	47	24	33	28	15	24
0	0	0	0	0	0	0	0	0	0	0	0	0	0	0	0	0	0	0	0	0	0	0	0	0	0	0	0	0	0	0	0	0	0	0	0	0	0	0	0	0	0	3	39	38	30	21	24	20	12
0	0	0	0	0	0	0	0	0	0	0	0	0	0	0	0	0	0	0	0	0	0	0	0	0	0	0	0	0	0	0	0	0	0	0	0	0	0	0	0	0	0	5	35	36	18	27	26	16	11
0	0	0	0	0	0	0	0	0	0	0	0	0	0	0	0	0	0	0	0	0	0	0	0	0	0	0	0	0	0	0	0	0	0	0	0	0	0	0	0	0	0	2	40	25	17	27	30	11	21
0	0	0	0	0	0	0	0	0	0	0	0	0	0	0	0	0	0	0	0	0	0	0	0	0	0	0	0	0	0	0	0	0	0	0	0	0	0	0	0	0	0	7	49	24	17	35	20	16	17
0	0	0	0	0	0	0	0	0	0	0	0	0	0	0	0	0	0	0	0	0	0	0	0	0	0	0	0	0	0	0	0	0	0	0	0	0	0	0	0	0	0	9	28	27	16	26	16	15	23
0	0	0	0	0	0	0	0	0	0	0	0	0	0	0	0	0	0	0	0	0	0	0	0	0	0	0	0	0	0	0	0	0	0	0	0	0	0	0	0	0	0	7	35	36	30	17	22	12	24
0	0	0	0	0	0	0	0	0	0	0	0	0	0	0	0	0	0	0	0	0	0	0	0	0	0	0	0	0	0	0	0	0	0	0	0	0	0	0	0	0	0	5	24	37	26	22	17	21	15
0	0	0	0	0	0	0	0	0	0	0	0	0	0	0	0	0	0	0	0	0	0	0	0	0	0	0	0	0	0	0	0	0	0	0	0	0	0	0	0	0	0	11	30	38	27	29	26	13	19
0	0	0	0	0	0	0	0	0	0	0	0	0	0	0	0	0	0	0	0	0	0	0	0	0	0	0	0	0	0	0	0	0	0	0	0	0	0	0	0	0	0	7	46	30	19	27	27	15	17
0	0	0	0	0	0	0	0	0	0	0	0	0	0	0	0	0	0	0	0	0	0	0	0	0	0	0	0	0	0	0	0	0	0	0	0	0	0	0	0	0	0	8	39	27	20	24	18	12	15
0	0	0	0	0	0	0	0	0	0	0	0	0	0	0	0	0	0	0	0	0	0	0	0	0	0	0	0	0	0	0	0	0	0	0	0	0	0	0	0	0	0	5	38	25	20	13	14	12	11
0	0	0	0	0	0	0	0	0	0	0	0	0	0	0	0	0	0	0	0	0	0	0	0	0	0	0	0	0	0	0	0	0	0	0	0	0	0	0	0	0	0	4	23	35	19	16	10	13	23
0	0	0	0	0	0	0	0	0	0	0	0	0	0	0	0	0	0	0	0	0	0	0	0	0	0	0	0	0	0	0	0	0	0	0	0	0	0	0	0	0	0	6	37	26	9	20	22	17	24
0	0	0	0	0	0	0	0	0	0	0	0	0	0	0	0	0	0	0	0	0	0	0	0	0	0	0	0	0	0	0	0	0	0	0	0	0	0	0	0	0	0	5	36	21	17	21	19	22	23
0	0	0	0	0	0	0	0	0	0	0	0	0	0	0	0	0	0	0	0	0	0	0	0	0	0	0	0	0	0	0	0	0	0	0	0	0	0	0	0	0	0	10	41	34	17	18	11	24	20
0	0	0	0	0	0	0	0	0	0	0	0	0	0	0	0	0	0	0	0	0	0	0	0	0	0	0	0	0	0	0	0	0	0	0	0	0	0	0	0	0	0	12	33	28	16	11	18	21	24
0	0	0	0	0	0	0	0	0	0	0	0	0	0	0	0	0	0	0	0	0	0	0	0	0	0	0	0	0	0	0	0	0	0	0	0	0	0	0	0	0	0	8	35	23	19	25	23	15	28
0	0	0	0	0	0	0	0	0	0	0	0	0	0	0	0	0	0	0	0	0	0	0	0	0	0	0	0	0	0	0	0	0	0	0	0	0	0	0	0	0	0	17	33	30	20	31	30	17	17
0	0	0	0	0	0	0	0	0	0	0	0	0	0	0	0	0	0	0	0	0	0	0	0	0	0	0	0	0	0	0	0	0	0	0	0	0	0	0	0	0	0	7	46	32	31	28	36	21	12
0	0	0	0	0	0	0	0	0	0	0	0	0	0	0	0	0	0	0	0	0	0	0	0	0	0	0	0	0	0	0	0	0	0	0	0	0	0	0	0	0	0	9	31	24	20	29	23	27	18
0	0	0	0	0	0	0	0	0	0	0	0	0	0	0	0	0	0	0	0	0	0	0	0	0	0	0	0	0	0	0	0	0	0	0	0	0	0	0	0	0	0	6	44	38	19	23	20	10	19
0	0	0	0	0	0	0	0	0	0	0	0	0	0	0	0	0	0	0	0	0	0	0	0	0	0	0	0	0	0	0	0	0	0	0	0	0	0	0	0	0	0	4	54	41	34	33	21	23	27
0	0	0	0	0	0	0	0	0	0	0	0	0	0	0	0	0	0	0	0	0	0	0	0	0	0	0	0	0	0	0	0	0	0	0	0	0	0	0	0	0	0	14	48	26	20	29	25	20	24
0	0	0	0	0	0	0	0	0	0	0	0	0	0	0	0	0	0	0	0	0	0	0	0	0	0	0	0	0	0	0	0	0	0	0	0	0	0	0	0	0	0	11	49	37	26	27	14	26	15
0	0	0	0	0	0	0	0	0	0	0	0	0	0	0	0	0	0	0	0	0	0	0	0	0	0	0	0	0	0	0	0	0	0	0	0	0	0	0	0	0	0	15	44	25	27	19	23	7	7
0	0	0	0	0	0	0	0	0	0	0	0	0	0	0	0	0	0	0	0	0	0	0	0	0	0	0	0	0	0	0	0	0	0	0	0	0	0	0	0	0	0	13	64	48	27	33	32	15	13
0	0	0	0	0	0	0	0	0	0	0	0	0	0	0	0	0	0	0	0	0	0	0	0	0	0	0	0	0	0	0	0	0	0	0	0	0	0	0	0	0	0	17	47	40	29	23	23	20	24
0	0	0	0	0	0	0	0	0	0	0	0	0	0	0	0	0	0	0	0	0	0	0	0	0	0	0	0	0	0	0	0	0	0	0	0	0	0	0	0	0	0	12	56	31	20	22	16	10	19
0	0	0	0	0	0	0	0	0	0	0	0	0	0	0	0	0	0	0	0	0	0	0	0	0	0	0	0	0	0	0	0	0	0	0	0	0	0	0	0	0	0	14	52	43	30	23	20	20	21
0	0	0	0	0	0	0	0	0	0	0	0	0	0	0	0	0	0	0	0	0	0	0	0	0	0	0	0	0	0	0	0	0	0	0	0	0	0	0	0	0	0	16	54	43	24	28	20	12	8
0	0	0	0	0	0	0	0	0	0	0	0	0	0	0	0	0	0	0	0	0	0	0	0	0	0	0	0	0	0	0	0	0	0	0	0	0	0	0	0	0	0	10	52	38	24	13	19	10	9
0	0	0	0	0	0	0	0	0	0	0	0	0	0	0	0	0	0	0	0	0	0	0	0	0	0	0	0	0	0	0	0	0	0	0	0	0	0	0	0	0	0	21	59	31	23	14	14	10	15
0	0	0	0	0	0	0	0	0	0	0	0	0	0	0	0	0	0	0	0	0	0	0	0	0	0	0	0	0	0	0	0	0	0	0	0	0	0	0	0	0	0	15	48	27	11	25	23	14	10
0	0	0	0	0	0	0	0	0	0	0	0	0	0	0	0	0	0	0	0	0	0	0	0	0	0	0	0	0	0	0	0	0	0	0	0	0	0	0	0	0	0	24	33	20	19	27	28	14	27
0	0	0	0	0	0	0	0	0	0	0	0	0	0	0	0	0	0	0	0	0	0	0	0	0	0	0	0	0	0	0	0	0	0	0	0	0	0	0	0	0	0	21	39	41	19	22	20	13	14
0	0	0	0	0	0	0	0	0	0	0	0	0	0	0	0	0	0	0	0	0	0	0	0	0	0	0	0	0	0	0	0	0	0	0	0	0	0	0	0	0	0	10	37	21	20	21	19	23	20
0	0	0	0	0	0	0	0	0	0	0	0	0	0	0	0	0	0	0	0	0	0	0	0	0	0	0	0	0	0	0	0	0	0	0	0	0	0	0	0	0	0	11	44	23	16	23	19	11	16
0	0	0	0	0	0	0	0	0	0	0	0	0	0	0	0	0	0	0	0	0	0	0	0	0	0	0	0	0	0	0	0	0	0	0	0	0	0	0	0	0	0	16	36	29	11	22	17	11	17
0	0	0	0	0	0	0	0	0	0	0	0	0	0	0	0	0	0	0	0	0	0	0	0	0	0	0	0	0	0	0	0	0	0	0	0	0	0	0	0	0	0	9	35	25	15	8	11	6	9
0	0	0	0	0	0	0	0	0	0	0	0	0	0	0	0	0	0	0	0	0	0	0	0	0	0	0	0	0	0	0	0	0	0	0	0	0	0	0	0	0	0	15	16	20	8	11	10	7	11
0	0	0	0	0	0	0	0	0	0	0	0	0	0	0	0	0	0	0	0	0	0	0	0	0	0	0	0	0	0	0	0	0	0	0	0	0	0	0	0	0	0	27	38	17	10	11	11	9	9
0	0	0	0	0	0	0	0	0	0	0	0	0	0	0	0	0	0	0	0	0	0	0	0	0	0	0	0	0	0	0	0	0	0	0	0	0	0	0	0	0	0	16	44	25	13	8	7	4	2
0	0	0	0	0	0	0	0	0	0	0	0	0	0	0	0	0	0	0	0	0	0	0	0	0	0	0	0	0	0	0	0	0	0	0	0	0	0	0	0	0	0	15	25	16	8	9	6	7	6
0	0	0	0	0	0	0	0	0	0	0	0	0	0	0	0	0	0	0	0	0	0	0	0	0	0	0	0	0	0	0	0	0	0	0	0	0	0	0	0	0	0	21	16	16	14	12	11	9	17
0	0	0	0	0	0	0	0	0	0	0	0	0	0	0	0	0	0	0	0	0	0	0	0	0	0	0	0	0	0	0	0	0	0	0	0	0	0	0	0	0	0	17	30	12	5	15	13	9	10
0	0	0	0	0	0	0	0	0	0	0	0	0	0	0	0	0	0	0	0	0	0	0	0	0	0	0	0	0	0	0	0	0	0	0	0	0	0	0	0	0	0	21	21	25	12	16	12	5	5
0	0	0	0	0	0	0	0	0	0	0	0	0	0	0	0	0	0	0	0	0	0	0	0	0	0	0	0	0	0	0	0	0	0	0	0	0	0	0	0	0	0	26	28	12	11	16	16	5	2
0	0	0	0	0	0	0	0	0	0	0	0	0	0	0	0	0	0	0	0	0	0	0	0	0	0	0	0	0	0	0	0	0	0	0	0	0	0	0	0	0	0	20	27	21	25	20	8	3	7
0	0	0	0	0	0	0	0	0	0	0	0	0	0	0	0	0	0	0	0	0	0	0	0	0	0	0	0	0	0	0	0	0	0	0	0	0	0	0	0	0	0	28	47	35	15	21	10	4	14
0	0	0	0	0	0	0	0	0	0	0	0	0	0	0	0	0	0	0	0	0	0	0	0	0	0	0	0	0	0	0	0	0	0	0	0	0	0	0	0	0	0	32	58	42	30	31	17	11	15
0	0	0	0	0	0	0	0	0	0	0	0	0	0	0	0	0	0	0	0	0	0	0	0	0	0	0	0	0	0	0	0	0	0	0	0	0	0	0	0	0	0	58	84	48	28	33	24	17	16
0	0	0	0	0	0	0	0	0	0	0	0	0	0	0	0	0	0	0	1	0	0	0	0	0	0	0	0	0	1	0	1	1	0	2	2	1	1	5	0	11	22	84	66	57	29	13	16	20	17
0	0	0	0	0	0	0	0	0	0	5	0	0	0	0	0	0	0	0	1	0	0	0	0	0	0	2	5	3	0	0	0	2	1	3	3	11	12	12	17	34	56	70	35	20	14	20	12	6	8
0	0	0	0	0	0	0	0	1	0	1	0	0	0	0	0	0	2	0	0	1	0	0	2	0	0	0	4	2	6	9	5	7	6	10	10	12	30	27	30	36	64	50	22	13	7	15	20	8	11
0	0	0	0	0	0	0	0	0	4	1	1	0	1	0	0	1	0	1	1	1	0	2	2	1	5	10	11	10	7	3	8	10	8	18	28	26	26	43	53	64	53	53	13	21	19	17	10	16	11
0	0	0	0	0	0	1	2	1	0	4	3	5	1	1	1	4	0	2	6	4	10	10	6	6	6	4	9	10	12	9	17	22	21	29	35	31	37	43	42	71	67	67	11	13	12	18	12	8	13
0	0	0	0	0	0	2	2	5	7	5	3	0	5	5	5	6	5	8	6	7	9	13	22	9	14	5	7	8	15	14	19	25	20	43	51	42	51	67	62	83	101	71	15	7	15	11	13	10	9
0	0	0	0	0	1	2	6	6	5	6	1	5	8	8	2	3	4	9	8	8	24	12	11	14	21	24	30	26	20	16	25	31	26	37	35	45	68	72	65	93	124	98	9	17	8	11	13	9	7
0	0	0	0	1	2	1	7	5	11	8	16	16	11	7	2	4	11	17	24	22	14	24	23	18	30	18	19	34	42	31	36	51	57	61	79	66	98	85	66	114	139	85	13	9	10	13	9	5	7
0	0	3	4	4	3	6	5	10	6	15	12	15	7	13	20	21	16	12	23	14	21	29	40	47	36	29	41	47	45	44	69	71	69	134	110	92	123	136	128	176	160	103	12	16	8	17	9	9	12
3	2	2	3	1	2	4	4	7	7	17	11	10	15	18	12	18	20	27	31	30	38	52	63	35	66	66	77	90	106	69	96	114	92	114	126	106	143	178	157	190	197	131	26	16	15	11	10	7	14
9	10	8	1	10	6	10	10	10	23	22	20	32	41	34	30	33	28	30	36	41	55	73	67	48	69	60	103	120	123	99	121	123	126	145	143	143	194	198	136	203	239	165	9	16	16	7	13	5	19
17	11	14	11	21	22	26	39	24	33	38	33	50	55	51	35	54	44	54	78	47	72	60	93	88	157	131	143	136	137	123	152	161	140	218	206	140	200	251	210	286	262	165	11	8	19	21	17	16	7
24	24	29	29	32	20	37	32	37	41	35	36	44	47	53	47	81	67	90	103	98	118	138	120	123	144	156	186	196	217	172	245	250	220	235	230	211	236	240	235	339	364	212	13	15	15	19	19	16	26
32	32	34	37	42	29	44	38	40	61	71	50	55	87	88	83	120	97	131	160	138	164	172	166	145	211	164	227	225	237	197	238	276	212	304	312	249	353	362	280	353	370	266	21	36	27	21	21	15	17
40	36	47	50	70	47	69	77	59	67	95	82	113	126	141	126	167	123	188	198	171	243	237	270	235	281	234	334	359	330	316	392	397	341	400	457	384	510	513	436	527	546	310	26	51	46	40	43	26	24
63	96	99	70	82	72	89	101	74	120	111	113	151	148	163	143	201	186	272	239	197	288	345	359	297	392	329	418	395	469	368	510	502	373	526	543	420	568	608	466	580	618	291	39	49	31	48	30	26	30
23	31	27	27	39	52	62	59	59	70	58	54	108	108	104	89	129	129	160	181	160	209	170	192	151	195	155	222	246	252	205	292	310	245	275	307	255	280	265	237	317	362	200	25	32	17	21	24	19	17
4	2	2	2	14	16	27	42	38	41	42	40	61	63	75	78	77	62	76	87	60	58	69	93	77	95	77	87	85	85	83	74	78	80	91	90	74	100	76	60	67	44	43	3	0	3	5	7	5	9
6	7	14	9	12	15	19	22	14	22	34	16	12	10	19	7	14	13	24	25	19	24	17	4	6	20	20	13	30	20	16	28	30	14	15	18	16	25	15	10	4	19	14	1	5	4	3	0	1	0
0	1	1	0	1	1	0	3	3	4	2	0	4	1	2	6	5	2	3	3	2	3	1	3	0	4	6	6	10	18	5	13	9	8	10	6	15	6	7	4	4	6	7	3	0	0	0	0	0	0
1	1	0	0	0	0	0	1	0	1	2	0	1	0	1	0	1	1	2	4	1	0	5	10	8	6	6	11	8	6	0	0	2	3	4	7	2	2	2	5	0	3	9	0	0	0	0	0	0	0
0	0	0	0	0	0	0	1	0	0	0	0	0	1	2	1	0	0	4	1	4	4	4	1	1	2	0	3	5	2	3	0	1	1	5	2	1	3	2	0	1	2	2	0	0	0	0	0	0	0
0	1	0	0	0	0	0	0	0	0	0	0	0	0	0	1	0	0	1	1	2	0	0	0	0	1	1	0	1	2	3	2	0	0	2	1	0	1	2	0	0	2	4	0	0	0	0	0	0	0
0	0	0	0	0	0	0	1	0	0	0	0	0	0	0	0	0	0	1	0	1	0	0	0	2	0	0	1	0	1	0	3	0	2	4	0	4	2	1	0	1	4	1	0	0	0	0	0	0	0
4	5	1	0	1	2	0	0	0	1	0	1	5	5	4	0	0	0	0	0	2	1	1	0	1	2	4	6	6	5	0	1	3	3	6	1	2	1	6	0	1	1	8	0	0	0	0	0	0	0
2	2	1	0	0	1	0	0	0	2	5	3	1	0	2	1	0	1	0	0	1	2	0	7	2	3	4	4	0	0	1	1	3	2	1	2	1	3	1	3	0	1	4	0	0	0	0	0	0	0
6	3	5	2	4	1	2	5	1	0	0	0	0	3	8	5	2	2	2	6	1	4	6	1	0	1	0	0	0	0	0	0	0	0	0	2	0	0	0	0	0	0	0	0	0	0	0	0	0	0
4	3	2	2	2	5	4	1	0	1	5	4	5	6	2	3	4	5	5	4	2	3	1	0	2	3	0	0	0	0	2	3	1	2	1	0	0	0	0	1	0	0	1	0	0	0	0	0	0	0
6	0	1	1	1	1	2	3	0	2	0	0	0	0	0	2	9	2	3	0	0	0	1	1	0	0	0	0	2	2	5	7	5	3	0	0	0	0	0	0	0	0	2	0	0	0	0	0	0	0
1	6	8	3	2	0	5	3	5	7	5	3	1	0	0	2	9	6	5	5	4	5	5	4	4	6	4	5	3	4	3	1	0	0	0	0	0	0	0	0	0	0	1	0	0	0	0	0	0	0
2	4	6	7	10	7	8	0	3	0	0	1	1	1	0	3	0	0	0	0	0	0	0	0	0	0	0	0	0	0	0	0	0	0	0	0	0	0	0	0	0	0	0	0	0	0	0	0	0	0
8	6	1	1	0	2	0	3	0	0	0	0	3	6	5	4	0	0	0	0	0	0	0	0	0	0	0	0	0	0	0	0	0	0	0	0	0	0	0	0	0	0	0	0	0	0	0	0	0	0
0	0	0	3	4	0	2	0	0	0	0	0	0	1	0	0	1	0	0	0	0	0	0	0	0	0	0	0	0	0	0	0	0	0	0	0	0	0	0	0	0	0	0	0	0	0	0	0	0	0
0	0	0	0	1	0	1	0	0	0	0	0	2	2	0	0	0	0	0	0	0	0	0	0	0	0	0	2	0	0	0	0	0	0	0	0	0	0	0	0	0	0	0	0	0	0	0	0	0	0
0	0	0	0	0	0	0	0	0	0	0	0	3	0	5	0	2	3	3	4	4	5	5	5	4	5	4	3	5	2	0	0	0	0	0	0	0	0	0	0	0	0	0	0	0	0	0	0	0	0
0	0	0	0	0	0	0	0	1	1	4	4	0	0	0	0	2	0	2	1	0	0	0	0	0	0	0	0	0	1	0	0	0	0	0	0	0	0	0	0	0	0	0	0	0	0	0	0	0	0
2	0	0	0	0	1	3	7	4	8	6	4	5	5	5	4	3	0	0	0	0	0	0	0	0	0	0	0	0	1	0	0	0	0	0	0	0	0	0	0	0	0	0	0	0	0	0	0	0	0
4	7	8	8	10	7	7	4	3	1	0	0	0	0	0	0	0	1	0	0	0	0	0	0	0	0	0	0	0	0	0	0	0	0	0	0	0	0	0	0	0	0	0	0	0	0	0	0	0	0
4	3	2	0	0	0	0	0	0	0	0	0	0	0	0	0	0	0	0	0	0	0	0	0	0	0	0	0	0	0	0	0	0	0	0	0	0	0	0	0	0	0	0	0	0	0	0	0	0	0
0	0	0	0	0	0	0	0	0	0	0	0	0	0	0	0	0	0	0	0	0	0	0	0	0	0	0	0	0	0	0	0	0	0	0	0	0	0	0	0	0	0	0	0	0	0	0	0	0	0
0	0	0	0	0	0	0	0	0	0	0	0	0	0	0	0	0	0	0	0	0	0	0	0	0	0	0	0	0	0	0	0	0	0	0	0	0	0	0	0	0	0	0	0	0	0	0	0	0	0
0	0	0	0	0	0	0	0	0	0	0	0	0	0	0	0	0	0	0	0	0	0	0	0	0	0	0	0	0	0	0	0	0	0	0	0	0	0	0	0	0	0	0	0	0	0	0	0	0	0
0	0	0	0	0	0	0	0	0	0	0	0	0	0	0	0	0	0	0	0	0	0	0	0	0	0	0	0	0	0	0	0	0	0	0	0	0	0	0	0	0	0	0	0	0	0	0	0	0	0
0	0	0	0	0	0	0	0	0	0	0	0	0	0	0	0	0	0	0	0	0	0	0	0	0	0	0	0	0	0	0	0	0	0	0	0	0	0	0	0	0	0	0	0	0	0	0	0	0	0
0	0	0	0	0	0	0	0	0	0	0	0	0	0	0	0	0	0	0	0	0	0	0	0	0	0	0	0	0	0	0	0	0	0	0	0	0	0	0	0	0	0	0	0	0	0	0	0	0	0
0	0	0	0	0	0	0	0	0	0	0	0	0	0	0	0	0	0	0	0	0	0	0	0	0	0	0	0	0	0	0	0	0	0	0	0	0	0	0	0	0	0	0	0	0	0	0	0	0	0
0	0	0	0	0	0	0	0	0	0	0	0	0	0	0	0	0	0	0	0	0	0	0	0	0	0	0	0	0	0	0	0	0	0	0	0	0	0	0	0	0	0	0	0	0	0	0	0	0	0
0	0	0	0	0	0	0	0	0	0	0	0	0	0	0	0	0	0	0	0	0	0	0	0	0	0	0	0	0	0	0	0	0	0	0	0	0	0	0	0	0	0	0	0	0	0	0	0	0	0
0	0	0	0	0	0	0	0	0	0	0	0	0	0	0	0	0	0	0	0	0	0	0	0	0	0	0	0	0	0	0	0	0	0	0	0	0	0	0	0	0	0	0	0	0	0	0	0	0	0
[truncated: 250 more columns]

[truncated: 28 more sheets: supplementary fig.50, fisupplementary fig.51a, supplementary fig.51b, supplementary fig.51c, supplementary fig.51d, supplementary fig.51e, supplementary fig.51f, supplementary fig.51g, supplementary fig.52, supplementary fig.53a 1D, supplementary fig.53a 2D, supplementary fig.53b 1D, supplementary fig.53b 2D, supplementary fig.53c 1D, supplementary fig.53c 2D, supplementary fig.53d 1D, supplementary fig.53d 2D, supplementary fig.53e 1D, supplementary fig.53e 2D, supplementary fig.53f 1D …]
