# Supplementary material for: Highly conductive single-molecule junctions through electrocatalytic formation of benzyl-type Au‒C bonds
Source: Nat Commun. 2025 Aug 18;16:7692. doi: 10.1038/s41467-025-62961-x (PMC12361500; doi:10.1038/s41467-025-62961-x)
Supplement: Supplementary file 3 — Source Data [file 41467_2025_62961_MOESM3_ESM.zip › Source Data 1.xlsx]

## Sheet: figure 3b
PYBZ-3															PY-3
	0.1v		0.2V		0.3V		0.4V		0.5V		0.6V		0.7V			0.1V
-6.96	24710	-6.96	29145	-6.987	126017	-6.987	82937	-6.987	47840	-7.2	118116	-7.147	77879		-6.987	68331
-6.933	26015	-6.933	30860	-6.96	128958	-6.96	83994	-6.96	47956	-7.173	118085	-7.12	78380		-6.96	70151
-6.906	25507	-6.906	30468	-6.933	127713	-6.933	81543	-6.933	46392	-7.146	114641	-7.093	76014		-6.933	68308
-6.88	27509	-6.88	32585	-6.907	134985	-6.907	85345	-6.907	48622	-7.12	120643	-7.067	78434		-6.907	73743
-6.853	28236	-6.853	33395	-6.88	138992	-6.88	85817	-6.88	48384	-7.093	120641	-7.04	78771		-6.88	75277
-6.826	28421	-6.826	33636	-6.853	135815	-6.853	83133	-6.853	46833	-7.066	115899	-7.013	75794		-6.853	73565
-6.8	30398	-6.8	36046	-6.827	144159	-6.827	86950	-6.827	48420	-7.04	120629	-6.987	78101		-6.827	78329
-6.773	31508	-6.773	37166	-6.8	146749	-6.8	87418	-6.8	48317	-7.013	120907	-6.96	77533		-6.8	80975
-6.746	30933	-6.746	36701	-6.773	143798	-6.773	83593	-6.773	46295	-6.986	116006	-6.933	74718		-6.773	78659
-6.72	33789	-6.72	39804	-6.747	151635	-6.747	86816	-6.747	47545	-6.96	119727	-6.907	76512		-6.747	84266
-6.693	34375	-6.693	40643	-6.72	154804	-6.72	86757	-6.72	47015	-6.933	119268	-6.88	76279		-6.72	84587
-6.666	34209	-6.666	40451	-6.693	150944	-6.693	83134	-6.693	45252	-6.906	114843	-6.853	72779		-6.693	83292
-6.64	36415	-6.64	43150	-6.667	158629	-6.667	86215	-6.667	46201	-6.88	117915	-6.827	74334		-6.667	87500
-6.613	37497	-6.613	44456	-6.64	161383	-6.64	85401	-6.64	46064	-6.853	116544	-6.8	73746		-6.64	89218
-6.586	37136	-6.586	43870	-6.613	156286	-6.613	82037	-6.613	43567	-6.826	112374	-6.773	69940		-6.613	85821
-6.56	39424	-6.56	46705	-6.587	164844	-6.587	83929	-6.587	45133	-6.8	115398	-6.747	71772		-6.587	91022
-6.533	40732	-6.533	48504	-6.56	166015	-6.56	83151	-6.56	44517	-6.773	114235	-6.72	70843		-6.56	92236
-6.506	39758	-6.506	47130	-6.533	161608	-6.533	79108	-6.533	42475	-6.746	109371	-6.693	67355		-6.533	89281
-6.48	42158	-6.48	50029	-6.507	168579	-6.507	80924	-6.507	43164	-6.72	112210	-6.667	68714		-6.507	92391
-6.453	43400	-6.453	51583	-6.48	169256	-6.48	79978	-6.48	42386	-6.693	110758	-6.64	68121		-6.48	93059
-6.426	44326	-6.426	52643	-6.453	169505	-6.453	78491	-6.453	41753	-6.666	108862	-6.613	66762		-6.453	93481
-6.4	43323	-6.4	51565	-6.427	163911	-6.427	74738	-6.427	39407	-6.64	103124	-6.587	63467		-6.427	89595
-6.373	45594	-6.373	54094	-6.4	170282	-6.4	75987	-6.4	39836	-6.613	105798	-6.56	64858		-6.4	93205
-6.346	44890	-6.346	53387	-6.373	162541	-6.373	72031	-6.373	37724	-6.586	99456	-6.533	61200		-6.373	89558
-6.32	47428	-6.32	56400	-6.347	169321	-6.347	73747	-6.347	38471	-6.56	102297	-6.507	62850		-6.347	92542
-6.293	47728	-6.293	56808	-6.32	168438	-6.32	72059	-6.32	37461	-6.533	100432	-6.48	61489		-6.32	92557
-6.266	47170	-6.266	56036	-6.293	160696	-6.293	67867	-6.293	35382	-6.506	95182	-6.453	58151		-6.293	87885
-6.24	49331	-6.24	58808	-6.267	167083	-6.267	68433	-6.267	36184	-6.48	97418	-6.427	58910		-6.267	90594
-6.213	49716	-6.213	59249	-6.24	165752	-6.24	66683	-6.24	35726	-6.453	96243	-6.4	57285		-6.24	90218
-6.186	48568	-6.186	57818	-6.213	158393	-6.213	63244	-6.213	33527	-6.426	90496	-6.373	54756		-6.213	85546
-6.16	50515	-6.16	60318	-6.187	162977	-6.187	63591	-6.187	34474	-6.4	92555	-6.347	55729		-6.187	88220
-6.133	51376	-6.133	61172	-6.16	161998	-6.16	62205	-6.16	33776	-6.373	90780	-6.32	53943		-6.16	86812
-6.106	48952	-6.106	58601	-6.133	153817	-6.133	58963	-6.133	32001	-6.346	85830	-6.293	51191		-6.133	82090
-6.08	51623	-6.08	61534	-6.107	158638	-6.107	59527	-6.107	32451	-6.32	87833	-6.267	52063		-6.107	84195
-6.053	51347	-6.053	61591	-6.08	156883	-6.08	58099	-6.08	31780	-6.293	86071	-6.24	51127		-6.08	84082
-6.026	49293	-6.026	59005	-6.053	149602	-6.053	54757	-6.053	29567	-6.266	81663	-6.213	48317		-6.053	78452
-6	51207	-6	61281	-6.027	153190	-6.027	55364	-6.027	30144	-6.24	83363	-6.187	49372		-6.027	80486
-5.973	51531	-5.973	61470	-6	150888	-6	54243	-6	30091	-6.213	82044	-6.16	48113		-6	79152
-5.946	49492	-5.946	59310	-5.973	142775	-5.973	50907	-5.973	28465	-6.186	77486	-6.133	45843		-5.973	74451
-5.92	51282	-5.92	61461	-5.947	145987	-5.947	51951	-5.947	29123	-6.16	79239	-6.107	46418		-5.947	76412
-5.893	51528	-5.893	61645	-5.92	143740	-5.92	51219	-5.92	28190	-6.133	77829	-6.08	45713		-5.92	74545
-5.866	48669	-5.866	58350	-5.893	135776	-5.893	47393	-5.893	26966	-6.106	72812	-6.053	43221		-5.893	70259
-5.84	50370	-5.84	60537	-5.867	138866	-5.867	48407	-5.867	27381	-6.08	74777	-6.027	43973		-5.867	71244
-5.813	49438	-5.813	59456	-5.84	135272	-5.84	47144	-5.84	27358	-6.053	73140	-6	42893		-5.84	69916
-5.786	47751	-5.786	57332	-5.813	126933	-5.813	44907	-5.813	26080	-6.026	69107	-5.973	40415		-5.813	65859
-5.76	49557	-5.76	59456	-5.787	129772	-5.787	45266	-5.787	26762	-6	70948	-5.947	41005		-5.787	66966
-5.733	48679	-5.733	58544	-5.76	126637	-5.76	44557	-5.76	26101	-5.973	69655	-5.92	39878		-5.76	65647
-5.706	46882	-5.706	56382	-5.733	119280	-5.733	42239	-5.733	24477	-5.946	66022	-5.893	37552		-5.733	61901
-5.68	48291	-5.68	57852	-5.707	120970	-5.707	42820	-5.707	25270	-5.92	67171	-5.867	37851		-5.707	62054
-5.653	47514	-5.653	57076	-5.68	118233	-5.68	42258	-5.68	24972	-5.893	65992	-5.84	36274		-5.68	60778
-5.626	44969	-5.626	54010	-5.653	112202	-5.653	39858	-5.653	23522	-5.866	62749	-5.813	34784		-5.653	56946
-5.6	46606	-5.6	56247	-5.627	113798	-5.627	40244	-5.627	24185	-5.84	63283	-5.787	34755		-5.627	58079
-5.573	46430	-5.573	55794	-5.6	111529	-5.6	40029	-5.6	23511	-5.813	62201	-5.76	33798		-5.6	56919
-5.546	43783	-5.546	52955	-5.573	104675	-5.573	37721	-5.573	22988	-5.786	58253	-5.733	32235		-5.573	52982
-5.52	45247	-5.52	54707	-5.547	105634	-5.547	38829	-5.547	23192	-5.76	58952	-5.707	32280		-5.547	54145
-5.493	45382	-5.493	54951	-5.52	103076	-5.52	38020	-5.52	22723	-5.733	57783	-5.68	31552		-5.52	53581
-5.466	43681	-5.466	52632	-5.493	98196	-5.493	35600	-5.493	22310	-5.706	54157	-5.653	29425		-5.493	50273
-5.44	44327	-5.44	53518	-5.467	99523	-5.467	36493	-5.467	22669	-5.68	55718	-5.627	30143		-5.467	50902
-5.413	44203	-5.413	53386	-5.44	97430	-5.44	35591	-5.44	22450	-5.653	54505	-5.6	29159		-5.44	50520
-5.386	41810	-5.386	50633	-5.413	92522	-5.413	33715	-5.413	21514	-5.626	51598	-5.573	27580		-5.413	47097
-5.36	43366	-5.36	52141	-5.387	94121	-5.387	34425	-5.387	22031	-5.6	52824	-5.547	27981		-5.387	47609
-5.333	41903	-5.333	50896	-5.36	92158	-5.36	34029	-5.36	22662	-5.573	51429	-5.52	27702		-5.36	46508
-5.306	40251	-5.306	48798	-5.333	86213	-5.333	32638	-5.333	20456	-5.546	49346	-5.493	26474		-5.333	43883
-5.28	41316	-5.28	49861	-5.307	87785	-5.307	33353	-5.307	20967	-5.52	50946	-5.467	27122		-5.307	43851
-5.253	41370	-5.253	49879	-5.28	86292	-5.28	32793	-5.28	20518	-5.493	50512	-5.44	27225		-5.28	43485
-5.226	39551	-5.226	48059	-5.253	80957	-5.253	31342	-5.253	19897	-5.466	48289	-5.413	25981		-5.253	40802
-5.2	40653	-5.2	49145	-5.227	83171	-5.227	32313	-5.227	20360	-5.44	50236	-5.387	26422		-5.227	41267
-5.173	40896	-5.173	49297	-5.2	81676	-5.2	31594	-5.2	20241	-5.413	49984	-5.36	26274		-5.2	40892
-5.146	38468	-5.146	46500	-5.173	76644	-5.173	30217	-5.173	19392	-5.386	47874	-5.333	25423		-5.173	38535
-5.12	39442	-5.12	47743	-5.147	79026	-5.147	30931	-5.147	19972	-5.36	49380	-5.307	25586		-5.147	39294
-5.093	38917	-5.093	47270	-5.12	77774	-5.12	30500	-5.12	19529	-5.333	49404	-5.28	25476		-5.12	38690
-5.066	37063	-5.066	44909	-5.093	73362	-5.093	29334	-5.093	18564	-5.306	47799	-5.253	24539		-5.093	36113
-5.04	37315	-5.04	45233	-5.067	74380	-5.067	30092	-5.067	19362	-5.28	49676	-5.227	24836		-5.067	37870
-5.013	37252	-5.013	45032	-5.04	73478	-5.04	29541	-5.04	19206	-5.253	49052	-5.2	24693		-5.04	36714
-4.986	35450	-4.986	43137	-5.013	69666	-5.013	27515	-5.013	18412	-5.226	47439	-5.173	23722		-5.013	35192
-4.96	36873	-4.96	44885	-4.987	71500	-4.987	28686	-4.987	18920	-5.2	49883	-5.147	24802		-4.987	37005
-4.933	36797	-4.933	44926	-4.96	70781	-4.96	28717	-4.96	18563	-5.173	49363	-5.12	24495		-4.96	37060
-4.906	34982	-4.906	42609	-4.933	67741	-4.933	27959	-4.933	17781	-5.146	46756	-5.093	23822		-4.933	34909
-4.88	36613	-4.88	44675	-4.907	69311	-4.907	28819	-4.907	18636	-5.12	48604	-5.067	24942		-4.907	36203
-4.853	35469	-4.853	43124	-4.88	67576	-4.88	28226	-4.88	18546	-5.093	48287	-5.04	24650		-4.88	36106
-4.826	34054	-4.826	41485	-4.853	64137	-4.853	27083	-4.853	17890	-5.066	47087	-5.013	24083		-4.853	35113
-4.8	34673	-4.8	42450	-4.827	65865	-4.827	27694	-4.827	18359	-5.04	48764	-4.987	24350		-4.827	35942
-4.773	34322	-4.773	41982	-4.8	65567	-4.8	27582	-4.8	17791	-5.013	48755	-4.96	24610		-4.8	37078
-4.746	32816	-4.746	39938	-4.773	62259	-4.773	26351	-4.773	16587	-4.986	47806	-4.933	23750		-4.773	36265
-4.72	34068	-4.72	41271	-4.747	64631	-4.747	27466	-4.747	17439	-4.96	50312	-4.907	24540		-4.747	39628
-4.693	34017	-4.693	41094	-4.72	63863	-4.72	26911	-4.72	17140	-4.933	50914	-4.88	24960		-4.72	40487
-4.666	31820	-4.666	38507	-4.693	60052	-4.693	26357	-4.693	16144	-4.906	49591	-4.853	24050		-4.693	39865
-4.64	32370	-4.64	39632	-4.667	61789	-4.667	27194	-4.667	16863	-4.88	52049	-4.827	25762		-4.667	42135
-4.613	32367	-4.613	39491	-4.64	61285	-4.64	26916	-4.64	16802	-4.853	53175	-4.8	26065		-4.64	43989
-4.586	30616	-4.586	37301	-4.613	58509	-4.613	25604	-4.613	16333	-4.826	52030	-4.773	25634		-4.613	44020
-4.56	31997	-4.56	38918	-4.587	60053	-4.587	27113	-4.587	16921	-4.8	53862	-4.747	27604		-4.587	46951
-4.533	31515	-4.533	38303	-4.56	60548	-4.56	26813	-4.56	16685	-4.773	54015	-4.72	28031		-4.56	49250
-4.506	29592	-4.506	36207	-4.533	57461	-4.533	25466	-4.533	16164	-4.746	53006	-4.693	27690		-4.533	50975
-4.48	30077	-4.48	36792	-4.507	58824	-4.507	26509	-4.507	16575	-4.72	55845	-4.667	29123		-4.507	55945
-4.453	29946	-4.453	36456	-4.48	57657	-4.48	26238	-4.48	16355	-4.693	56715	-4.64	29398		-4.48	58006
-4.426	29785	-4.426	35978	-4.453	58079	-4.453	25825	-4.453	16285	-4.666	57782	-4.613	30204		-4.453	62241
-4.4	28849	-4.4	34960	-4.427	55507	-4.427	24608	-4.427	15526	-4.64	56309	-4.587	29073		-4.427	62548
-4.373	29144	-4.373	35701	-4.4	56386	-4.4	25614	-4.4	16724	-4.613	59513	-4.56	30868		-4.4	68353
-4.346	28866	-4.346	35005	-4.373	56434	-4.373	25571	-4.373	16264	-4.586	60481	-4.533	31211		-4.373	71940
-4.32	27128	-4.32	32860	-4.347	54032	-4.347	24600	-4.347	15802	-4.56	58751	-4.507	30771		-4.347	73033
-4.293	28289	-4.293	34046	-4.32	55703	-4.32	25807	-4.32	16433	-4.533	62509	-4.48	32783		-4.32	81122
-4.266	27590	-4.266	33294	-4.293	55473	-4.293	25682	-4.293	16287	-4.506	64607	-4.453	33850		-4.293	85199
-4.24	25928	-4.24	31319	-4.267	52932	-4.267	24972	-4.267	15541	-4.48	62879	-4.427	33336		-4.267	85073
-4.213	26652	-4.213	32246	-4.24	54826	-4.24	25765	-4.24	16202	-4.453	67655	-4.4	36110		-4.24	93428
-4.186	26154	-4.186	31282	-4.213	53255	-4.213	25368	-4.213	16040	-4.426	69693	-4.373	37543		-4.213	95645
-4.16	24315	-4.16	29127	-4.187	50168	-4.187	24237	-4.187	15350	-4.4	68268	-4.347	37201		-4.187	95722
-4.133	25217	-4.133	30224	-4.16	51339	-4.16	24684	-4.16	15759	-4.373	72720	-4.32	40687		-4.16	103456
-4.106	24741	-4.106	29728	-4.133	51183	-4.133	24779	-4.133	15455	-4.346	74368	-4.293	41230		-4.133	103911
-4.08	23173	-4.08	27915	-4.107	48183	-4.107	23309	-4.107	15014	-4.32	72873	-4.267	41189		-4.107	99057
-4.053	23919	-4.053	29091	-4.08	49585	-4.08	23637	-4.08	15109	-4.293	76728	-4.24	44146		-4.08	103039
-4.026	23509	-4.026	28625	-4.053	48714	-4.053	23711	-4.053	15223	-4.266	77007	-4.213	44616		-4.053	103523
-4	22289	-4	27107	-4.027	45444	-4.027	21895	-4.027	14408	-4.24	75423	-4.187	44683		-4.027	99380
-3.973	22445	-3.973	27212	-4	47092	-4	22326	-4	14747	-4.213	78492	-4.16	47163		-4	101853
-3.946	20921	-3.946	25531	-3.973	44143	-3.973	21148	-3.973	14069	-4.186	75186	-4.133	45826		-3.973	99591
-3.92	21521	-3.92	26154	-3.947	44973	-3.947	21259	-3.947	14074	-4.16	78319	-4.107	48552		-3.947	101524
-3.893	20958	-3.893	25380	-3.92	44247	-3.92	20790	-3.92	13973	-4.133	78882	-4.08	48760		-3.92	99958
-3.866	19403	-3.866	23787	-3.893	42335	-3.893	19611	-3.893	13678	-4.106	75492	-4.053	47455		-3.893	95528
-3.84	19655	-3.84	24115	-3.867	43163	-3.867	19622	-3.867	13828	-4.08	78392	-4.027	49407		-3.867	97876
-3.813	19558	-3.813	24079	-3.84	42550	-3.84	19454	-3.84	13716	-4.053	78303	-4	49950		-3.84	96520
-3.786	19093	-3.786	23445	-3.813	40652	-3.813	18177	-3.813	13172	-4.026	74886	-3.973	48023		-3.813	92308
-3.76	19467	-3.76	23988	-3.787	41843	-3.787	18774	-3.787	13727	-4	77379	-3.947	50746		-3.787	92237
-3.733	18654	-3.733	23134	-3.76	40939	-3.76	18339	-3.76	13251	-3.973	76345	-3.92	49806		-3.76	90890
-3.706	18268	-3.706	22760	-3.733	40290	-3.733	17891	-3.733	13066	-3.946	75009	-3.893	50110		-3.733	87306
-3.68	17267	-3.68	21380	-3.707	37872	-3.707	16846	-3.707	12446	-3.92	71666	-3.867	47613		-3.707	80493
-3.653	17845	-3.653	22154	-3.68	38632	-3.68	17069	-3.68	12902	-3.893	72481	-3.84	48350		-3.68	80019
-3.626	16977	-3.626	20980	-3.653	38162	-3.653	17105	-3.653	12398	-3.866	70759	-3.813	48939		-3.653	76946
-3.6	15906	-3.6	19846	-3.627	35219	-3.627	16103	-3.627	11874	-3.84	66989	-3.787	45397		-3.627	70432
-3.573	16066	-3.573	20170	-3.6	35577	-3.6	15970	-3.6	12223	-3.813	67312	-3.76	46181		-3.6	69414
-3.546	15488	-3.546	19427	-3.573	35042	-3.573	15955	-3.573	11447	-3.786	65375	-3.733	46197		-3.573	65535
-3.52	14423	-3.52	18001	-3.547	32553	-3.547	14866	-3.547	10847	-3.76	61230	-3.707	42871		-3.547	60306
-3.493	14608	-3.493	18250	-3.52	33052	-3.52	15272	-3.52	11157	-3.733	60864	-3.68	42409		-3.52	57931
-3.466	13722	-3.466	17088	-3.493	30917	-3.493	14518	-3.493	10353	-3.706	57002	-3.653	40103		-3.493	52541
-3.44	13292	-3.44	16755	-3.467	30677	-3.467	14762	-3.467	10844	-3.68	56849	-3.627	40290		-3.467	50647
-3.413	12859	-3.413	16161	-3.44	30323	-3.44	14001	-3.44	10221	-3.653	53861	-3.6	38038		-3.44	47500
-3.386	11945	-3.386	14878	-3.413	28140	-3.413	13500	-3.413	9339	-3.626	50394	-3.573	35294		-3.413	42960
-3.36	12082	-3.36	14827	-3.387	28475	-3.387	13798	-3.387	9549	-3.6	50747	-3.547	35787		-3.387	43153
-3.333	11555	-3.333	14163	-3.36	27636	-3.36	12794	-3.36	9179	-3.573	47795	-3.52	33673		-3.36	41683
-3.306	10798	-3.306	13178	-3.333	25671	-3.333	12112	-3.333	8662	-3.546	44262	-3.493	31668		-3.333	38162
-3.28	10873	-3.28	13357	-3.307	25815	-3.307	12305	-3.307	8971	-3.52	44607	-3.467	32073		-3.307	37034
-3.253	9963	-3.253	12383	-3.28	24902	-3.28	11493	-3.28	8238	-3.493	41939	-3.44	30423		-3.28	34324
-3.226	9748	-3.226	11993	-3.253	23457	-3.253	11542	-3.253	7986	-3.466	41200	-3.413	29505		-3.253	33305
-3.2	8793	-3.2	10857	-3.227	21650	-3.227	10336	-3.227	7220	-3.44	38171	-3.387	27330		-3.227	31045
-3.173	8879	-3.173	10838	-3.2	21797	-3.2	9821	-3.2	6786	-3.413	37487	-3.36	26939		-3.2	30644
-3.146	8276	-3.146	10238	-3.173	20199	-3.173	9581	-3.173	6636	-3.386	36862	-3.333	26528		-3.173	29347
-3.12	7645	-3.12	9542	-3.147	18265	-3.147	8490	-3.147	5885	-3.36	34224	-3.307	24293		-3.147	27054
-3.093	7768	-3.093	9498	-3.12	17973	-3.12	7886	-3.12	5593	-3.333	33881	-3.28	24229		-3.12	27712
-3.066	7394	-3.066	8992	-3.093	16524	-3.093	7585	-3.093	5366	-3.306	32936	-3.253	23944		-3.093	26393
-3.04	6629	-3.04	8037	-3.067	14923	-3.067	6593	-3.067	4676	-3.28	30854	-3.227	21935		-3.067	24914
-3.013	6564	-3.013	7971	-3.04	14039	-3.04	6271	-3.04	4407	-3.253	30467	-3.2	21836		-3.04	24357
-2.986	5943	-2.986	7298	-3.013	12266	-3.013	5501	-3.013	3849	-3.226	28855	-3.173	20759		-3.013	22608
-2.96	5767	-2.96	7077	-2.987	11667	-2.987	5451	-2.987	3594	-3.2	28845	-3.147	20623		-2.987	22530
-2.933	5414	-2.933	6672	-2.96	10629	-2.96	4794	-2.96	3116	-3.173	27164	-3.12	19791		-2.96	21591
-2.906	4712	-2.906	5749	-2.933	8940	-2.933	4147	-2.933	2689	-3.146	25138	-3.093	18332		-2.933	20384
-2.88	4511	-2.88	5497	-2.907	8285	-2.907	3877	-2.907	2526	-3.12	25451	-3.067	18203		-2.907	20239
-2.853	4297	-2.853	5272	-2.88	7383	-2.88	3522	-2.88	2159	-3.093	23994	-3.04	17379		-2.88	19156
-2.826	3780	-2.826	4699	-2.853	6598	-2.853	3177	-2.853	2104	-3.066	22352	-3.013	15924		-2.853	17701
-2.8	3776	-2.8	4614	-2.827	6320	-2.827	3200	-2.827	1869	-3.04	21987	-2.987	15811		-2.827	17891
-2.773	3613	-2.773	4394	-2.8	5872	-2.8	2797	-2.8	1798	-3.013	20776	-2.96	15330		-2.8	17068
-2.746	3201	-2.746	3986	-2.773	5211	-2.773	2586	-2.773	1579	-2.986	19558	-2.933	14108		-2.773	15739
-2.72	3182	-2.72	3901	-2.747	5006	-2.747	2487	-2.747	1553	-2.96	19131	-2.907	14237		-2.747	15983
-2.693	3141	-2.693	3921	-2.72	4746	-2.72	2165	-2.72	1387	-2.933	17846	-2.88	13462		-2.72	15603
-2.666	3033	-2.666	3779	-2.693	4525	-2.693	2166	-2.693	1352	-2.906	17491	-2.853	12976		-2.693	15427
-2.64	2766	-2.64	3408	-2.667	3988	-2.667	1886	-2.667	1216	-2.88	15966	-2.827	11730		-2.667	14333
-2.613	2642	-2.613	3295	-2.64	3911	-2.64	1816	-2.64	1186	-2.853	15704	-2.8	11780		-2.64	14284
-2.586	2714	-2.586	3334	-2.613	3548	-2.613	1740	-2.613	1130	-2.826	15330	-2.773	11287		-2.613	13770
-2.56	2416	-2.56	3029	-2.587	3313	-2.587	1613	-2.587	1033	-2.8	14081	-2.747	10133		-2.587	12741
-2.533	2469	-2.533	3050	-2.56	3354	-2.56	1597	-2.56	1028	-2.773	13635	-2.72	10220		-2.56	12680
-2.506	2295	-2.506	2884	-2.533	3117	-2.533	1475	-2.533	974	-2.746	13304	-2.693	9739		-2.533	12125
-2.48	2184	-2.48	2761	-2.507	2859	-2.507	1283	-2.507	871	-2.72	12253	-2.667	8960		-2.507	11653
-2.453	2034	-2.453	2550	-2.48	2793	-2.48	1269	-2.48	879	-2.693	11971	-2.64	8846		-2.48	12112
-2.426	2033	-2.426	2518	-2.453	2708	-2.453	1276	-2.453	867	-2.666	11741	-2.613	8761		-2.453	12082
-2.4	1942	-2.4	2368	-2.427	2328	-2.427	1178	-2.427	839	-2.64	10904	-2.587	8020		-2.427	10837
-2.373	2049	-2.373	2533	-2.4	2395	-2.4	1093	-2.4	758	-2.613	10667	-2.56	8092		-2.4	10956
-2.346	2008	-2.346	2492	-2.373	2199	-2.373	1088	-2.373	754	-2.586	10734	-2.533	7733		-2.373	10452
-2.32	1794	-2.32	2332	-2.347	1927	-2.347	976	-2.347	681	-2.56	9693	-2.507	7155		-2.347	9874
-2.293	1825	-2.293	2314	-2.32	2008	-2.32	997	-2.32	741	-2.533	9575	-2.48	7020		-2.32	9810
-2.266	1801	-2.266	2257	-2.293	1784	-2.293	987	-2.293	668	-2.506	9828	-2.453	6687		-2.293	9128
-2.24	1639	-2.24	2057	-2.267	1668	-2.267	898	-2.267	567	-2.48	9106	-2.427	6203		-2.267	8610
-2.213	1669	-2.213	2085	-2.24	1677	-2.24	886	-2.24	544	-2.453	8791	-2.4	6220		-2.24	8573
-2.186	1693	-2.186	2116	-2.213	1643	-2.213	827	-2.213	579	-2.426	8998	-2.373	6351		-2.213	8694
-2.16	1547	-2.16	1895	-2.187	1493	-2.187	807	-2.187	553	-2.4	8347	-2.347	5710		-2.187	7566
-2.133	1441	-2.133	1827	-2.16	1571	-2.16	787	-2.16	538	-2.373	8174	-2.32	5845		-2.16	7880
-2.106	1418	-2.106	1753	-2.133	1322	-2.133	733	-2.133	511	-2.346	7969	-2.293	5581		-2.133	7253
-2.08	1439	-2.08	1809	-2.107	1328	-2.107	792	-2.107	516	-2.32	8090	-2.267	5560		-2.107	7357
-2.053	1509	-2.053	1827	-2.08	1383	-2.08	730	-2.08	490	-2.293	7682	-2.24	5564		-2.08	7286
-2.026	1383	-2.026	1692	-2.053	1253	-2.053	727	-2.053	410	-2.266	7319	-2.213	5204		-2.053	6889
-2	1448	-2	1779	-2.027	1189	-2.027	686	-2.027	408	-2.24	7582	-2.187	5427		-2.027	6923
-1.973	1421	-1.973	1714	-2	1216	-2	626	-2	396	-2.213	7118	-2.16	5403		-2	7059
-1.946	1490	-1.946	1802	-1.973	1269	-1.973	575	-1.973	414	-2.186	6641	-2.133	5034		-1.973	7478
-1.92	1568	-1.92	1882	-1.947	1235	-1.947	594	-1.947	470	-2.16	6900	-2.107	4983		-1.947	7854
-1.893	1511	-1.893	1828	-1.92	1302	-1.92	569	-1.92	445	-2.133	6480	-2.08	4880		-1.92	8267
-1.866	1543	-1.866	1825	-1.893	1132	-1.893	523	-1.893	363	-2.106	6266	-2.053	4584		-1.893	7997
-1.84	1675	-1.84	2017	-1.867	1160	-1.867	521	-1.867	390	-2.08	6347	-2.027	4402		-1.867	9013
-1.813	1513	-1.813	1869	-1.84	1113	-1.84	498	-1.84	381	-2.053	5916	-2	4186		-1.84	9413
-1.786	1493	-1.786	1888	-1.813	1116	-1.813	526	-1.813	352	-2.026	5768	-1.973	4028		-1.813	10402
-1.76	1319	-1.76	1644	-1.787	1138	-1.787	451	-1.787	354	-2	5190	-1.947	3586		-1.787	10583
-1.733	1296	-1.733	1629	-1.76	1073	-1.76	424	-1.76	326	-1.973	5175	-1.92	3594		-1.76	11122
-1.706	1505	-1.706	1798	-1.733	1086	-1.733	477	-1.733	361	-1.946	4894	-1.893	3551		-1.733	11704
-1.68	1385	-1.68	1656	-1.707	933	-1.707	447	-1.707	323	-1.92	4505	-1.867	3145		-1.707	11285
-1.653	1346	-1.653	1620	-1.68	889	-1.68	489	-1.68	328	-1.893	4613	-1.84	3237		-1.68	11944
-1.626	1300	-1.626	1579	-1.653	859	-1.653	443	-1.653	332	-1.866	4461	-1.813	3098		-1.653	12039
-1.6	1175	-1.6	1442	-1.627	845	-1.627	383	-1.627	339	-1.84	3978	-1.787	2652		-1.627	11434
-1.573	1255	-1.573	1509	-1.6	899	-1.6	375	-1.6	346	-1.813	4039	-1.76	2793		-1.6	10384
-1.546	1273	-1.546	1535	-1.573	794	-1.573	383	-1.573	330	-1.786	3978	-1.733	2499		-1.573	9219
-1.52	1287	-1.52	1527	-1.547	838	-1.547	346	-1.547	291	-1.76	3439	-1.707	2211		-1.547	8119
-1.493	1285	-1.493	1511	-1.52	898	-1.52	336	-1.52	264	-1.733	3471	-1.68	2276		-1.52	8436
-1.466	1397	-1.466	1646	-1.493	962	-1.493	327	-1.493	271	-1.706	3398	-1.653	2207		-1.493	7547
-1.44	1325	-1.44	1567	-1.467	918	-1.467	302	-1.467	265	-1.68	3032	-1.627	1998		-1.467	7055
-1.413	1470	-1.413	1691	-1.44	984	-1.44	380	-1.44	277	-1.653	3157	-1.6	2124		-1.44	7008
-1.386	1579	-1.386	1824	-1.413	1073	-1.413	315	-1.413	306	-1.626	3117	-1.573	2030		-1.413	7057
-1.36	1537	-1.36	1741	-1.387	1079	-1.387	318	-1.387	313	-1.6	2958	-1.547	1985		-1.387	6850
-1.333	1645	-1.333	1899	-1.36	1068	-1.36	355	-1.36	298	-1.573	2978	-1.52	1906		-1.36	7358
-1.306	1665	-1.306	1933	-1.333	1174	-1.333	354	-1.333	321	-1.546	2986	-1.493	1783		-1.333	7409
-1.28	1731	-1.28	2009	-1.307	1249	-1.307	381	-1.307	302	-1.52	2900	-1.467	1681		-1.307	7687
-1.253	1859	-1.253	2202	-1.28	1333	-1.28	394	-1.28	333	-1.493	3000	-1.44	1713		-1.28	8452
-1.226	1974	-1.226	2335	-1.253	1309	-1.253	440	-1.253	324	-1.466	3012	-1.413	1669		-1.253	8615
-1.2	1904	-1.2	2283	-1.227	1290	-1.227	477	-1.227	374	-1.44	2945	-1.387	1563		-1.227	8348
-1.173	2258	-1.173	2755	-1.2	1373	-1.2	531	-1.2	413	-1.413	3123	-1.36	1588		-1.2	8255
-1.146	2198	-1.146	2807	-1.173	1402	-1.173	559	-1.173	397	-1.386	3278	-1.333	1496		-1.173	8067
-1.12	2139	-1.12	2626	-1.147	1341	-1.147	696	-1.147	406	-1.36	3072	-1.307	1453		-1.147	7867
-1.093	2415	-1.093	2948	-1.12	1471	-1.12	834	-1.12	439	-1.333	3200	-1.28	1471		-1.12	8200
-1.066	2418	-1.066	2932	-1.093	1616	-1.093	916	-1.093	458	-1.306	3401	-1.253	1472		-1.093	8879
-1.04	2546	-1.04	3095	-1.067	1572	-1.067	827	-1.067	454	-1.28	2975	-1.227	1369		-1.067	9038
-1.013	2700	-1.013	3248	-1.04	1632	-1.04	878	-1.04	507	-1.253	3334	-1.2	1613		-1.04	9275
-0.986	2731	-0.986	3255	-1.013	1665	-1.013	879	-1.013	510	-1.226	3338	-1.173	1550		-1.013	9489
-0.96	2638	-0.96	3213	-0.987	1712	-0.987	1024	-0.987	587	-1.2	3514	-1.147	1666		-0.987	10343
-0.933	2551	-0.933	3068	-0.96	1748	-0.96	1103	-0.96	573	-1.173	3682	-1.12	1761		-0.96	10506
-0.906	2433	-0.906	2929	-0.933	1854	-0.933	1163	-0.933	504	-1.146	3942	-1.093	1841		-0.933	10265
-0.88	2555	-0.88	3006	-0.907	1845	-0.907	1141	-0.907	510	-1.12	3985	-1.067	1774		-0.907	10801
-0.853	2629	-0.853	3101	-0.88	1846	-0.88	1233	-0.88	647	-1.093	4150	-1.04	1932		-0.88	11739
-0.826	2539	-0.826	2977	-0.853	1969	-0.853	1261	-0.853	588	-1.066	4131	-1.013	2244		-0.853	12804
-0.8	2597	-0.8	3035	-0.827	1944	-0.827	1302	-0.827	689	-1.04	3957	-0.987	2300		-0.827	12105
-0.773	2688	-0.773	3235	-0.8	1995	-0.8	1317	-0.8	720	-1.013	4196	-0.96	2378		-0.8	12587
-0.746	2697	-0.746	3202	-0.773	1918	-0.773	1364	-0.773	714	-0.986	4157	-0.933	2668		-0.773	12906
-0.72	2510	-0.72	2979	-0.747	1941	-0.747	1321	-0.747	634	-0.96	4256	-0.907	2628		-0.747	12376
-0.693	2532	-0.693	2981	-0.72	1868	-0.72	1271	-0.72	659	-0.933	4465	-0.88	2659		-0.72	12075
-0.666	2790	-0.666	3190	-0.693	1790	-0.693	1281	-0.693	634	-0.906	4631	-0.853	2839		-0.693	12154
-0.64	2525	-0.64	2957	-0.667	1628	-0.667	1135	-0.667	605	-0.88	4323	-0.827	2743		-0.667	10899
-0.613	2646	-0.613	3036	-0.64	1649	-0.64	1094	-0.64	636	-0.853	4287	-0.8	2631		-0.64	12417
-0.586	2440	-0.586	2781	-0.613	1712	-0.613	972	-0.613	587	-0.826	3920	-0.773	2552		-0.613	12308
-0.56	2280	-0.56	2641	-0.587	1547	-0.587	793	-0.587	531	-0.8	3603	-0.747	2305		-0.587	12581
-0.533	2287	-0.533	2735	-0.56	1557	-0.56	798	-0.56	486	-0.773	3599	-0.72	2228		-0.56	12909
-0.506	2281	-0.506	2704	-0.533	1521	-0.533	688	-0.533	503	-0.746	3103	-0.693	1929		-0.533	12387
-0.48	2245	-0.48	2744	-0.507	1421	-0.507	625	-0.507	414	-0.72	2921	-0.667	1769		-0.507	11986
-0.453	2527	-0.453	3012	-0.48	1516	-0.48	612	-0.48	396	-0.693	2876	-0.64	1681		-0.48	12477
-0.426	2465	-0.426	2838	-0.453	1488	-0.453	541	-0.453	339	-0.666	2686	-0.613	1561		-0.453	13495
-0.4	2715	-0.4	3280	-0.427	1665	-0.427	488	-0.427	348	-0.64	2625	-0.587	1451		-0.427	13736
-0.373	3170	-0.373	3797	-0.4	1779	-0.4	531	-0.4	425	-0.613	2625	-0.56	1363		-0.4	13990
-0.346	3564	-0.346	4140	-0.373	1989	-0.373	630	-0.373	378	-0.586	2365	-0.533	1424		-0.373	14244
-0.32	3995	-0.32	4545	-0.347	2098	-0.347	615	-0.347	375	-0.56	2303	-0.507	1156		-0.347	13784
-0.293	5693	-0.293	6376	-0.32	2600	-0.32	753	-0.32	476	-0.533	2121	-0.48	1253		-0.32	15696
-0.266	7319	-0.266	8583	-0.293	3504	-0.293	1077	-0.293	537	-0.506	2045	-0.453	1145		-0.293	17280
-0.24	10211	-0.24	12215	-0.267	4831	-0.267	1602	-0.267	719	-0.48	2045	-0.427	995		-0.267	18571
-0.213	14667	-0.213	17777	-0.24	7319	-0.24	2389	-0.24	1201	-0.453	2314	-0.4	1112		-0.24	21580
-0.186	19715	-0.186	24222	-0.213	9733	-0.213	3180	-0.213	1638	-0.426	2556	-0.373	1103		-0.213	26408
-0.16	24438	-0.16	29886	-0.187	12692	-0.187	4502	-0.187	2121	-0.4	2836	-0.347	1203		-0.187	30296
-0.133	36440	-0.133	44113	-0.16	17940	-0.16	5922	-0.16	2981	-0.373	3657	-0.32	1652		-0.16	38745
-0.106	50279	-0.106	60786	-0.133	23173	-0.133	8225	-0.133	3735	-0.346	4394	-0.293	1799		-0.133	53013
-0.08	67945	-0.08	83074	-0.107	30643	-0.107	10801	-0.107	4863	-0.32	5485	-0.267	2095		-0.107	65984
-0.053	101675	-0.053	124648	-0.08	45364	-0.08	16380	-0.08	6754	-0.293	7423	-0.24	2742		-0.08	90106
-0.026	144998	-0.026	182650	-0.053	67712	-0.053	21522	-0.053	8635	-0.266	9709	-0.213	3292		-0.053	127197
0	126524	0	173559	-0.027	96120	-0.027	29546	-0.027	11210	-0.24	12865	-0.187	4113		-0.027	152321
0.027	71420	0.027	94416	0	145730	0	43654	0	15772	-0.213	18328	-0.16	6044		0	139976
0.054	48583	0.054	60775	0.027	173933	0.027	62535	0.027	23220	-0.186	25105	-0.133	8210		0.027	102626
0.08	36735	0.08	44199	0.053	92887	0.053	81710	0.053	29839	-0.16	22781	-0.107	11936		0.053	81379
0.107	29107	0.107	33962	0.08	63256	0.08	90026	0.08	38369	-0.133	28345	-0.08	19680		0.08	68998
0.134	27935	0.134	31692	0.107	42712	0.107	57885	0.107	36258	-0.106	37132	-0.053	25448		0.107	60351
0.16	27240	0.16	30883	0.133	29517	0.133	41215	0.133	11726	-0.08	43943	-0.027	33764		0.133	55475
0.187	31193	0.187	35609	0.16	25739	0.16	30119	0.16	4435	-0.053	53935	0	40156		0.16	57603
0.214	34916	0.214	40360	0.187	23965	0.187	19687	0.187	1902	-0.026	67766	0.027	39123		0.187	58984
0.24	39967	0.24	47225	0.213	25628	0.213	10850	0.213	1073	0	73979	0.053	39113		0.213	70108
0.267	45648	0.267	53482	0.24	33289	0.24	4818	0.24	782	0.027	63643	0.08	33587		0.24	85726
0.294	49267	0.294	56645	0.267	41474	0.267	3062	0.267	593	0.054	42322	0.107	26000		0.267	104950
0.32	45181	0.32	51760	0.293	51044	0.293	2719	0.293	584	0.08	30028	0.133	19589		0.293	117239
0.347	36713	0.347	42371	0.32	66029	0.32	2876	0.32	566	0.107	23137	0.16	15758		0.32	121552
0.374	30312	0.374	33600	0.347	63415	0.347	3230	0.347	606	0.134	15782	0.187	11895		0.347	104454
0.4	26324	0.4	28569	0.373	51923	0.373	3289	0.373	805	0.16	10999	0.213	10011		0.373	92864
0.427	27106	0.427	29312	0.4	56773	0.4	3189	0.4	835	0.187	9659	0.24	8586		0.4	94357
0.454	27658	0.454	29827	0.427	68589	0.427	2408	0.427	752	0.214	9583	0.267	9287		0.427	96657
0.48	27507	0.48	29783	0.453	86573	0.453	1460	0.453	797	0.24	11163	0.293	10060		0.453	106686
0.507	26605	0.507	29317	0.48	129663	0.48	937	0.48	682	0.267	15479	0.32	13558		0.48	130260
0.534	20178	0.534	21547	0.507	155423	0.507	686	0.507	654	0.294	20815	0.347	16702		0.507	153178
0.56	13871	0.56	15039	0.533	82913	0.533	529	0.533	485	0.32	26798	0.373	20495		0.533	139270
0.587	10943	0.587	11537	0.56	53545	0.56	526	0.56	508	0.347	34749	0.4	23532		0.56	140965
0.614	8938	0.614	9400	0.587	37022	0.587	635	0.587	536	0.374	38172	0.427	25488		0.587	133614
0.64	6355	0.64	6496	0.613	22915	0.613	947	0.613	504	0.4	38991	0.453	23291		0.613	125293
0.667	5061	0.667	5221	0.64	18735	0.64	1178	0.64	647	0.427	33710	0.48	24303		0.64	140339
0.694	2816	0.694	2885	0.667	16811	0.667	1338	0.667	837	0.454	28689	0.507	21905		0.667	149402
0.72	1650	0.72	1706	0.693	16154	0.693	996	0.693	772	0.48	24693	0.533	22567		0.693	145433
0.747	1128	0.747	1179	0.72	20730	0.72	823	0.72	925	0.507	26775	0.56	27105		0.72	162301
0.774	681	0.774	717	0.747	24373	0.747	764	0.747	957	0.534	32963	0.587	34339		0.747	162928
0.8	307	0.8	324	0.773	31001	0.773	731	0.773	791	0.56	40506	0.613	42110		0.773	159104
0.827	298	0.827	325	0.8	37380	0.8	697	0.8	618	0.587	50011	0.64	53577		0.8	149254
0.854	146	0.854	157	0.827	38122	0.827	571	0.827	575	0.614	58672	0.667	59208		0.827	117810
0.88	45	0.88	46	0.853	22969	0.853	446	0.853	692	0.64	57839	0.693	59517		0.853	34757
0.907	4	0.907	6	0.88	13955	0.88	548	0.88	619	0.667	54342	0.72	61550		0.88	10634
0.934	0	0.934	0	0.907	7033	0.907	531	0.907	559	0.694	44409	0.747	58160		0.907	3100
0.96	0	0.96	0	0.933	3206	0.933	676	0.933	540	0.72	37271	0.773	52465		0.933	1167
0.987	0	0.987	0	0.96	2139	0.96	547	0.96	707	0.747	36340	0.8	54301		0.96	439
1.014	0	1.014	0	0.987	1669	0.987	522	0.987	942	0.774	37375	0.827	53381		0.987	157

## Sheet: figure 3c
py-3						0.1 V PyBz-3						0.7 V PyBz-3
-0.429	0.852	0.507	0.895	1.136	0.835	2	-0.029	2.5	-0.105	3	0.42	--	--	4.701	0.577	5.65	0.76
-0.428	0.851	0.508	0.885	1.137	0.835	2.002	-0.045	2.502	-0.1	3.002	0.411	4.001	1.045	4.703	--	5.652	0.76
-0.428	0.803	0.508	0.79	1.137	0.833	2.004	-0.03	2.504	-0.075	3.004	0.412	4.003	1.131	4.705	0.569	5.655	0.794
-0.427	0.807	0.509	0.784	1.138	0.825	2.006	-0.045	2.506	-0.102	3.006	0.41	4.005	1.07	4.707	0.571	5.657	0.723
-0.427	0.809	0.509	0.785	1.138	0.797	2.008	-0.053	2.508	-0.105	3.008	0.408	4.007	1.129	4.709	0.573	5.659	0.766
-0.426	0.825	0.51	0.791	1.139	0.834	2.01	-0.037	2.51	-0.126	3.01	0.412	4.009	1.131	4.712	0.573	5.661	0.767
-0.426	0.804	0.51	0.789	1.139	0.836	2.012	-0.047	2.512	-0.142	3.012	0.42	4.012	1.141	4.714	0.7	5.663	0.767
-0.425	0.827	0.511	0.783	1.14	0.833	2.014	-0.039	2.514	-0.14	3.014	0.413	4.014	1.141	4.716	0.695	5.666	0.743
-0.425	0.843	0.511	0.79	1.14	0.833	2.016	-0.025	2.516	-0.14	3.016	0.419	4.016	1.132	4.718	0.735	5.668	0.762
-0.424	0.84	0.512	0.788	1.141	0.837	2.018	-0.044	2.518	-0.2	3.018	0.417	4.018	1.123	4.72	0.702	5.67	0.739
-0.424	0.84	0.512	0.788	1.141	0.835	2.02	-0.038	2.52	-0.197	3.02	0.414	4.02	1.131	4.723	0.696	5.672	0.797
-0.423	0.841	0.513	0.786	1.142	0.836	2.022	-0.043	2.522	-0.104	3.022	0.408	4.023	1.127	4.725	0.698	5.674	0.797
-0.423	0.844	0.513	0.754	1.142	0.833	2.024	-0.042	2.524	-0.083	3.024	0.423	4.025	1.088	4.727	0.692	5.677	0.777
-0.422	0.823	0.514	0.758	1.143	0.835	2.026	-0.04	2.526	-0.027	3.026	0.462	4.027	1.048	4.729	0.684	5.679	0.774
-0.422	0.837	0.514	0.751	1.143	0.833	2.028	-0.052	2.528	-0.052	3.028	0.418	4.029	1.082	4.731	0.715	5.681	0.781
-0.421	0.842	0.515	0.76	1.144	0.83	2.03	-0.05	2.53	-0.006	3.03	0.443	4.031	1.059	4.734	0.755	5.683	0.788
-0.421	0.843	0.515	0.758	1.144	0.83	2.032	-0.047	2.532	-0.004	3.032	0.445	4.034	0.955	4.736	0.695	5.685	0.78
-0.42	0.841	0.516	0.756	1.145	0.83	2.034	-0.093	2.534	-0.002	3.034	0.364	4.036	0.939	4.738	0.696	5.688	0.751
-0.42	0.841	0.516	0.758	1.145	0.83	2.036	-0.111	2.536	-0.05	3.036	0.346	4.038	0.963	4.74	0.706	5.69	0.753
-0.419	0.841	0.517	0.749	1.146	0.831	2.038	-0.073	2.538	-0.022	3.038	0.33	4.04	0.99	4.742	0.536	5.692	0.76
-0.419	0.846	0.517	0.748	1.146	0.83	2.04	-0.052	2.54	-0.013	3.04	0.323	4.042	1.075	4.745	0.392	5.694	0.759
-0.418	0.84	0.518	0.728	1.147	0.834	2.042	-0.052	2.542	-0.073	3.042	0.35	4.045	1.018	4.747	0.383	5.696	0.723
-0.418	0.846	0.518	0.713	1.147	0.831	2.044	-0.033	2.544	-0.062	3.044	0.353	4.047	1.003	4.749	0.549	5.699	0.749
-0.417	0.842	0.519	0.711	1.148	0.831	2.046	-0.043	2.546	-0.033	3.046	0.353	4.049	0.992	4.751	0.522	5.701	0.738
-0.417	0.848	0.519	0.71	1.148	0.831	2.048	-0.044	2.548	-0.007	3.048	0.347	4.051	0.993	4.753	0.564	5.703	0.728
-0.416	0.841	0.52	0.708	1.149	0.831	2.05	-0.034	2.55	-0.007	3.05	0.342	4.053	1.005	4.756	0.509	5.705	0.718
-0.416	0.827	0.52	0.698	1.149	0.831	2.052	-0.026	2.552	-0.012	3.052	0.346	4.056	1.018	4.758	0.579	5.707	0.659
-0.415	0.84	0.521	0.708	1.15	0.832	2.054	-0.03	2.554	-0.012	3.054	0.34	4.058	1.018	4.76	0.582	5.71	0.725
-0.415	0.845	0.521	0.711	1.15	0.829	2.056	-0.031	2.556	-0.011	3.056	0.341	4.06	1.019	4.762	0.583	5.712	0.667
-0.414	0.839	0.522	0.71	1.151	0.829	2.058	-0.029	2.558	-0.013	3.058	0.342	4.062	1.024	4.764	0.582	5.714	0.647
-0.414	0.842	0.522	0.71	1.151	0.833	2.06	-0.033	2.56	-0.005	3.06	0.344	4.064	1.019	4.767	0.58	5.716	0.654
-0.413	0.841	0.523	0.712	1.152	0.829	2.062	-0.034	2.562	-0.005	3.062	0.338	4.067	1.016	4.769	0.586	5.718	0.646
-0.413	0.843	0.523	0.7	1.152	0.83	2.064	-0.044	2.564	-0.004	3.064	0.341	4.069	0.994	4.771	0.584	5.721	0.635
-0.412	0.842	0.524	0.711	1.153	0.829	2.066	-0.044	2.566	-0.005	3.066	0.34	4.071	0.992	4.773	0.583	5.723	0.726
-0.412	0.842	0.524	0.713	1.153	0.829	2.068	-0.048	2.568	-0.005	3.068	0.342	4.073	0.99	4.775	0.582	5.725	0.721
-0.411	0.84	0.525	0.73	1.154	0.829	2.07	-0.049	2.57	-0.002	3.07	0.34	4.075	0.983	4.778	0.582	5.727	0.73
-0.411	0.843	0.525	0.702	1.154	0.827	2.072	-0.05	2.572	-0.004	3.072	0.336	4.078	0.99	4.78	0.579	5.729	0.691
-0.41	0.844	0.526	0.706	1.155	0.828	2.074	-0.053	2.574	-0.005	3.074	0.345	4.08	1.026	4.782	0.577	5.732	0.727
-0.41	0.841	0.526	0.729	1.155	0.829	2.076	-0.055	2.576	-0.007	3.076	0.345	4.082	1.067	4.784	0.573	5.734	0.711
-0.409	0.844	0.527	0.723	1.156	0.799	2.078	-0.05	2.578	-0.01	3.078	0.348	4.084	1.069	4.786	0.576	5.736	0.716
-0.409	0.841	0.527	0.709	1.156	0.792	2.08	-0.05	2.58	-0.012	3.08	0.34	4.086	1.079	4.789	0.577	5.738	0.702
-0.408	0.844	0.528	0.596	1.157	0.793	2.082	-0.052	2.582	-0.009	3.082	0.338	4.089	1.066	4.791	0.579	5.74	0.672
-0.408	0.841	0.528	0.658	1.157	0.801	2.084	-0.05	2.584	-0.015	3.084	0.341	4.091	1.063	4.793	0.494	5.743	0.698
-0.407	0.84	0.529	0.688	1.158	0.794	2.086	-0.052	2.586	-0.01	3.086	0.341	4.093	1.067	4.795	0.569	5.745	0.753
-0.407	0.84	0.529	0.678	1.158	0.797	2.088	-0.049	2.588	-0.01	3.088	0.345	4.095	1.065	4.797	0.46	5.747	0.744
-0.406	0.837	0.53	0.67	1.159	0.794	2.09	-0.049	2.59	-0.008	3.09	0.295	4.097	1.065	4.8	0.444	5.749	0.757
-0.406	0.839	0.53	0.668	1.159	0.795	2.092	-0.05	2.592	-0.005	3.092	0.296	4.1	1.032	4.802	0.442	5.751	0.759
-0.405	0.837	0.531	0.65	1.16	0.825	2.094	-0.053	2.594	-0.005	3.094	0.303	4.102	1.067	4.804	0.44	5.754	0.753
-0.405	0.839	0.531	0.693	1.16	0.829	2.096	-0.055	2.596	-0.008	3.096	0.317	4.104	1.069	4.806	0.431	5.756	0.755
-0.404	0.837	0.532	0.672	1.161	0.827	2.098	-0.05	2.598	-0.01	3.098	0.323	4.106	1.067	4.808	0.427	5.758	0.741
-0.404	0.836	0.532	0.674	1.161	0.827	2.1	-0.05	2.6	-0.009	3.1	0.355	4.108	1.057	4.811	0.435	5.76	0.735
-0.403	0.834	0.533	0.682	1.162	0.827	2.102	-0.052	2.602	-0.008	3.102	0.377	4.111	1.06	4.813	0.426	5.762	0.75
-0.403	0.836	0.533	0.674	1.162	0.824	2.104	-0.054	2.604	-0.009	3.104	0.352	4.113	1.043	4.815	0.496	5.765	0.706
-0.402	0.835	0.534	0.674	1.163	0.825	2.106	-0.05	2.606	-0.009	3.106	0.275	4.115	1.052	4.817	0.469	5.767	0.693
-0.402	0.835	0.534	0.654	1.163	0.822	2.108	-0.054	2.608	-0.012	3.108	0.345	4.117	1.044	4.819	0.44	5.769	0.639
-0.401	0.838	0.535	0.665	1.164	0.825	2.11	-0.051	2.61	-0.01	3.11	0.367	4.119	1.052	4.822	0.436	5.771	0.549
-0.401	0.836	0.535	0.639	1.164	0.822	2.112	-0.056	2.612	-0.007	3.112	0.255	4.122	1.051	4.824	0.424	5.773	0.628
-0.4	0.835	0.536	0.641	1.165	0.826	2.114	-0.052	2.614	-0.007	3.114	0.233	4.124	1.054	4.826	0.448	5.776	0.585
-0.4	0.833	0.536	0.645	1.165	0.824	2.116	-0.055	2.616	-0.049	3.116	0.236	4.126	1.053	4.828	0.418	5.778	0.526
-0.399	0.835	0.537	0.74	1.166	0.822	2.118	-0.049	2.618	-0.027	3.118	0.246	4.128	1.055	4.83	0.421	5.78	0.486
-0.399	0.835	0.537	0.744	1.166	0.825	2.12	-0.052	2.62	-0.024	3.12	0.272	4.13	1.053	4.833	0.428	5.782	0.488
-0.398	0.832	0.538	0.678	1.166	0.823	2.122	-0.057	2.622	-0.015	3.122	0.232	4.133	1.047	4.835	0.419	5.784	0.492
-0.398	0.835	0.538	0.579	1.167	0.823	2.124	-0.055	2.624	-0.01	3.124	0.202	4.135	1.053	4.837	0.413	5.787	0.489
-0.397	0.831	0.539	0.606	1.167	0.822	2.126	-0.048	2.626	-0.017	3.126	0.192	4.137	1.057	4.839	0.41	5.789	0.491
-0.397	0.833	0.539	0.608	1.168	0.823	2.128	-0.054	2.628	-0.01	3.128	0.201	4.139	1.049	4.841	0.498	5.791	0.496
-0.396	0.838	0.54	0.609	1.168	0.822	2.13	-0.052	2.63	-0.009	3.13	0.172	4.141	1.051	4.844	0.55	5.793	0.49
-0.396	0.834	0.54	0.744	1.169	0.823	2.132	-0.055	2.632	-0.01	3.132	0.182	4.144	1.058	4.846	0.548	5.795	0.523
-0.395	0.835	0.541	0.73	1.169	0.823	2.134	-0.06	2.634	-0.01	3.134	0.18	4.146	1.058	4.848	0.566	5.798	0.533
-0.395	0.836	0.541	0.726	1.17	0.823	2.136	-0.055	2.636	-0.009	3.136	0.175	4.148	1.055	4.85	0.633	5.8	0.535
-0.394	0.836	0.542	0.743	1.17	0.82	2.138	-0.057	2.638	-0.01	3.138	0.173	4.15	1.06	4.852	0.856	5.802	0.476
-0.394	0.827	0.542	0.728	1.171	0.824	2.14	-0.052	2.64	-0.009	3.14	0.167	4.152	1.056	4.855	0.88	5.804	0.468
-0.393	0.829	0.543	0.724	1.171	0.82	2.142	-0.052	2.642	-0.009	3.142	0.184	4.155	1.058	4.857	0.89	5.806	0.434
-0.393	0.829	0.543	0.731	1.172	0.823	2.144	-0.069	2.644	-0.013	3.144	0.17	4.157	1.052	4.859	0.887	5.809	0.481
-0.393	0.83	0.543	0.727	1.172	0.82	2.146	-0.079	2.646	-0.01	3.146	0.169	4.159	1.05	4.861	0.877	5.811	0.485
-0.392	0.831	0.544	0.72	1.173	0.821	2.148	-0.062	2.648	-0.009	3.148	0.167	4.161	1.047	4.863	0.874	5.813	0.435
-0.392	0.831	0.544	0.742	1.173	0.82	2.15	-0.062	2.65	-0.067	3.15	0.17	4.163	1.045	4.866	0.86	5.815	0.457
-0.391	0.83	0.545	0.765	1.174	0.819	2.152	-0.06	2.652	-0.048	3.152	0.165	4.166	1.039	4.868	0.827	5.817	0.487
-0.391	0.835	0.545	0.765	1.174	0.818	2.154	-0.061	2.654	-0.085	3.154	0.163	4.168	1.041	4.87	0.872	5.82	0.487
-0.39	0.831	0.546	0.77	1.175	0.818	2.156	-0.062	2.656	-0.087	3.156	0.202	4.17	1.041	4.872	0.87	5.822	0.487
-0.39	0.833	0.546	0.768	1.175	0.815	2.158	-0.06	2.658	-0.04	3.158	0.199	4.172	1.038	4.874	0.874	5.824	0.485
-0.389	0.829	0.547	0.766	1.176	0.816	2.16	-0.089	2.66	-0.042	3.16	0.184	4.174	1.034	4.877	0.879	5.826	0.488
-0.389	0.813	0.547	0.769	1.176	0.816	2.162	-0.097	2.662	-0.065	3.162	0.181	4.177	1.048	4.879	0.878	5.828	0.486
-0.388	0.78	0.548	0.764	1.177	0.816	2.164	-0.074	2.664	-0.069	3.164	0.185	4.179	1.048	4.881	0.865	5.831	0.481
-0.388	0.779	0.548	0.765	1.177	0.818	2.166	-0.057	2.666	-0.057	3.166	0.207	4.181	1.049	4.883	0.863	5.833	0.485
-0.387	0.773	0.549	0.768	1.178	0.79	2.168	-0.06	2.668	-0.04	3.168	0.199	4.183	1.041	4.885	0.852	5.835	0.489
-0.387	0.778	0.549	0.767	1.178	0.791	2.17	-0.062	2.67	-0.04	3.17	0.212	4.185	1.037	4.888	0.881	5.837	0.486
-0.386	0.783	0.55	0.765	1.179	0.788	2.172	-0.059	2.672	-0.037	3.172	0.205	4.188	1.047	4.89	0.871	5.839	0.485
-0.386	0.782	0.551	0.766	1.179	0.79	2.174	-0.064	2.674	-0.038	3.174	0.217	4.19	1.043	4.892	0.737	5.842	0.479
-0.385	0.769	0.551	0.767	1.18	0.786	2.176	-0.062	2.676	-0.04	3.176	0.219	4.192	1.044	4.894	0.825	5.844	0.468
-0.385	0.784	0.552	0.765	1.18	0.786	2.178	-0.066	2.678	-0.063	3.178	0.234	4.194	1.041	4.896	0.72	5.846	0.474
-0.384	0.779	0.552	0.767	1.181	0.784	2.18	-0.063	2.68	-0.07	3.18	0.228	4.196	1.041	4.899	0.681	5.848	0.475
-0.384	0.773	0.553	0.767	1.181	0.785	2.182	-0.063	2.682	-0.057	3.182	0.234	4.199	1.041	4.901	0.694	5.85	0.469
-0.383	0.776	0.553	0.767	1.182	0.783	2.184	-0.06	2.684	-0.057	3.184	0.222	4.201	1.031	4.903	0.707	5.853	0.457
-0.383	0.78	0.554	0.767	1.182	0.783	2.186	-0.064	2.686	-0.044	3.186	0.224	4.203	1.039	4.905	0.684	5.855	0.472
-0.382	0.769	0.554	0.765	1.183	0.787	2.188	-0.064	2.688	-0.05	3.188	0.228	4.205	1.035	4.907	0.682	5.857	0.463
-0.382	0.774	0.555	0.766	1.183	0.778	2.19	-0.06	2.69	-0.049	3.19	0.228	4.207	1.037	4.91	0.677	5.859	0.466
-0.381	0.786	0.555	0.765	1.184	0.782	2.192	-0.075	2.692	-0.055	3.192	0.226	4.21	1.034	4.912	0.606	5.861	0.47
-0.381	0.771	0.556	0.767	1.184	0.776	2.194	-0.072	2.694	-0.047	3.194	0.224	4.212	1.039	4.914	0.629	5.864	0.465
-0.38	0.771	0.556	0.766	1.185	0.78	2.196	-0.075	2.696	-0.047	3.196	0.219	4.214	1.037	4.916	0.672	5.866	0.464
-0.38	0.768	0.557	0.791	1.185	0.779	2.198	-0.067	2.698	-0.051	3.198	0.226	4.216	1.042	4.918	0.69	5.868	0.466
-0.379	0.763	0.557	0.806	1.186	0.779	2.2	-0.064	2.7	-0.046	3.2	0.226	4.218	1.039	4.921	0.688	5.87	0.467
-0.379	0.771	0.558	0.793	1.186	0.78	2.202	-0.07	2.702	-0.051	3.202	0.226	4.221	1.031	4.923	0.689	5.872	0.458
-0.378	0.773	0.558	0.792	1.187	0.778	2.204	-0.07	2.704	-0.054	3.204	0.224	4.223	1.037	4.925	0.686	5.875	0.46
-0.378	0.765	0.559	0.765	1.188	0.765	2.206	-0.072	2.706	-0.048	3.206	0.215	4.225	1.027	4.927	0.682	5.877	0.453
-0.377	0.769	0.559	0.766	1.188	0.765	2.208	-0.081	2.708	-0.048	3.208	0.217	4.227	1.022	4.929	0.682	5.879	0.453
-0.377	0.773	0.56	0.767	1.189	0.756	2.21	-0.076	2.71	-0.047	3.21	0.206	4.229	1.022	4.932	0.678	5.881	0.459
-0.376	0.758	0.56	0.767	1.189	0.741	2.212	-0.082	2.712	-0.057	3.212	0.211	4.232	1.018	4.934	0.679	5.883	0.452
-0.376	0.765	0.561	0.765	1.19	0.741	2.214	-0.085	2.714	-0.051	3.214	0.217	4.234	1.023	4.936	0.671	5.886	0.446
-0.375	0.769	0.561	0.767	1.19	0.745	2.216	-0.081	2.716	-0.055	3.216	0.213	4.236	1.02	4.938	0.672	5.888	0.448
-0.374	0.767	0.562	0.767	1.191	0.752	2.218	-0.08	2.718	-0.054	3.218	0.218	4.238	1.015	4.94	0.669	5.89	0.46
-0.374	0.754	0.562	0.765	1.191	0.742	2.22	-0.087	2.72	-0.052	3.22	0.209	4.24	1.017	4.943	0.667	5.892	0.461
-0.373	0.759	0.563	0.745	1.192	0.766	2.222	-0.071	2.722	-0.059	3.222	0.207	4.243	1.009	4.945	0.662	5.894	0.444
-0.373	0.75	0.563	0.742	1.192	0.771	2.224	-0.059	2.724	-0.059	3.224	0.211	4.245	1.013	4.947	0.662	5.897	0.464
-0.372	0.75	0.564	0.746	1.193	0.771	2.226	-0.067	2.726	-0.05	3.226	0.206	4.247	0.989	4.949	0.668	5.899	0.443
-0.372	0.757	0.564	0.711	1.193	0.771	2.228	-0.063	2.728	-0.057	3.228	0.201	4.249	0.998	4.951	0.666	5.901	0.453
-0.371	0.754	0.565	0.742	1.194	0.774	2.23	-0.071	2.73	-0.052	3.23	0.206	4.251	0.927	4.954	0.669	5.903	0.463
-0.371	0.761	0.565	0.678	1.194	0.748	2.232	-0.073	2.732	-0.054	3.232	0.211	4.254	0.913	4.956	0.678	5.905	0.446
-0.37	0.768	0.566	0.674	1.195	0.734	2.234	-0.068	2.734	-0.065	3.234	0.214	4.256	0.945	4.958	0.664	5.908	0.454
-0.37	0.765	0.566	0.68	1.195	0.746	2.236	-0.075	2.736	-0.059	3.236	0.214	4.258	0.924	4.96	0.664	5.91	0.453
-0.369	0.764	0.567	0.677	1.196	0.742	2.238	-0.078	2.738	-0.063	3.238	0.227	4.26	0.92	4.962	0.665	5.912	0.45
-0.369	0.767	0.567	0.677	1.196	0.745	2.24	-0.076	2.74	-0.058	3.24	0.223	4.262	0.926	4.965	0.664	5.914	0.45
-0.368	0.761	0.568	0.679	1.197	0.739	2.242	-0.09	2.742	-0.052	3.242	0.193	4.265	0.922	4.967	0.665	5.916	0.45
-0.368	0.761	0.568	0.673	1.197	0.745	2.244	-0.089	2.744	-0.048	3.244	0.202	4.267	0.922	4.969	0.666	5.919	0.411
-0.367	0.756	0.569	0.673	1.198	0.739	2.246	-0.085	2.746	-0.041	3.246	0.205	4.269	0.966	4.971	0.666	5.921	0.45
-0.367	0.748	0.569	0.669	1.198	0.745	2.248	-0.089	2.748	-0.044	3.248	0.209	4.271	0.952	4.973	0.633	5.923	0.442
-0.366	0.754	0.57	0.665	1.199	0.739	2.25	-0.098	2.75	-0.045	3.25	0.202	4.273	0.886	4.976	0.662	5.925	0.448
-0.366	0.745	0.57	0.665	1.199	0.738	2.252	-0.097	2.752	-0.042	3.252	0.201	4.276	0.942	4.978	0.653	5.927	0.367
-0.365	0.739	0.571	0.664	1.2	0.722	2.254	-0.095	2.754	-0.039	3.254	0.217	4.278	0.897	4.98	0.664	5.93	0.442
-0.365	0.737	0.571	0.665	1.2	0.722	2.256	-0.107	2.756	-0.044	3.256	0.216	4.28	0.881	4.982	0.649	5.932	0.449
-0.364	0.745	0.572	0.664	1.201	0.721	2.258	-0.097	2.758	-0.044	3.258	0.184	4.282	0.85	4.984	0.597	5.934	0.415
-0.364	0.739	0.572	0.667	1.201	0.719	2.26	-0.109	2.76	-0.049	3.26	0.198	4.284	0.854	4.987	0.589	5.936	0.393
-0.363	0.741	0.573	0.664	1.202	0.719	2.262	-0.125	2.762	-0.052	3.262	0.203	4.287	0.913	4.989	0.592	5.938	0.445
-0.363	0.748	0.573	0.661	1.202	0.72	2.264	-0.109	2.764	-0.061	3.264	0.206	4.289	0.895	4.991	0.591	5.941	0.435
-0.362	0.74	0.574	0.664	1.203	0.712	2.266	-0.122	2.766	-0.047	3.266	0.182	4.291	0.839	4.993	0.597	5.943	0.43
-0.362	0.739	0.574	0.664	1.203	0.72	2.268	-0.171	2.768	-0.046	3.268	0.187	4.293	0.836	4.995	0.612	5.945	0.437
-0.361	0.746	0.575	0.658	1.204	0.719	2.27	-0.147	2.77	-0.044	3.27	0.223	4.295	0.856	4.998	0.645	5.947	0.435
-0.361	0.735	0.575	0.658	1.204	0.719	2.272	-0.149	2.772	-0.067	3.272	0.169	4.298	0.91	5	0.661	5.949	0.379
-0.36	0.735	0.576	0.656	1.205	0.717	2.274	-0.203	2.774	-0.095	3.274	0.217	4.3	0.928	5.002	0.676	5.952	0.435
-0.36	0.739	0.576	0.655	1.205	0.717	2.276	-0.17	2.776	-0.095	3.276	0.066	4.302	0.881	5.004	0.483	5.954	0.413
-0.359	0.726	0.577	0.656	1.206	0.72	2.278	-0.194	2.778	-0.1	3.278	0.061	4.304	0.911	5.006	0.45	5.956	0.32
-0.359	0.724	0.577	0.66	1.206	0.72	2.28	-0.202	2.78	-0.078	3.28	0.065	4.306	0.917	5.009	0.637	5.958	0.289
-0.358	0.731	0.578	0.654	1.207	0.722	2.282	-0.209	2.782	-0.099	3.282	0.058	4.309	0.888	5.011	0.556	5.96	0.141
-0.358	0.724	0.578	0.652	1.207	0.719	2.284	-0.203	2.784	-0.075	3.284	0.056	4.311	0.904	5.013	0.469	5.963	0.304
-0.357	0.726	0.579	0.654	1.208	0.718	2.286	-0.214	2.786	-0.057	3.286	0.058	4.313	0.905	5.015	0.592	5.965	0.383
-0.357	0.735	0.579	0.66	1.208	0.711	2.288	-0.224	2.788	-0.077	3.288	0.051	4.315	0.899	5.017	0.618	5.967	0.507
-0.356	0.734	0.58	0.668	1.209	0.713	2.29	-0.223	2.79	-0.09	3.29	0.063	4.317	0.901	5.02	0.613	5.969	0.361
-0.356	0.731	0.58	0.665	1.209	0.698	2.292	-0.243	2.792	-0.133	3.292	0.058	4.32	0.854	5.022	0.628	5.971	0.544
-0.355	0.737	0.581	0.662	1.21	0.689	2.294	-0.238	2.794	-0.134	3.294	0.055	4.322	0.867	5.024	0.656	5.974	0.526
-0.355	0.731	0.581	0.664	1.21	0.69	2.296	-0.259	2.796	-0.149	3.296	0.061	4.324	0.865	5.026	0.656	5.976	0.115
-0.354	0.721	0.582	0.66	1.211	0.684	2.298	-0.256	2.798	-0.139	3.298	0.061	4.326	0.91	5.028	0.654	5.978	-0.023
-0.354	0.726	0.582	0.667	1.211	0.658	2.3	-0.254	2.8	-0.126	3.3	0.076	4.328	0.973	5.031	0.659	5.98	0.005
-0.353	0.72	0.583	0.661	1.212	0.683	2.302	-0.233	2.802	-0.14	3.302	0.061	4.331	0.861	5.033	0.656	5.982	0.017
-0.353	0.721	0.583	0.663	1.212	0.717	2.304	-0.251	2.804	-0.14	3.304	0.06	4.333	0.881	5.035	0.655	5.985	0.021
-0.352	0.712	0.584	0.662	1.213	0.701	2.306	-0.249	2.806	-0.13	3.306	0.053	4.335	0.912	5.037	0.634	5.987	0.031
-0.352	0.714	0.584	0.657	1.213	0.717	2.308	-0.254	2.808	-0.145	3.308	0.059	4.337	0.893	5.039	0.633	5.989	0.032
-0.351	0.709	0.585	0.66	1.214	0.725	2.31	-0.243	2.81	-0.114	3.31	0.066	4.339	0.871	5.042	0.638	5.991	-0.014
-0.351	0.719	0.585	0.653	1.214	0.728	2.312	-0.241	2.812	-0.136	3.312	0.046	4.342	0.874	5.044	0.634	5.993	-0.069
-0.35	0.702	0.586	0.656	1.215	0.731	2.314	-0.227	2.814	-0.14	3.314	0.043	4.344	0.881	5.046	0.654	5.996	-0.069
-0.35	0.692	0.586	0.662	1.215	0.73	2.316	-0.244	2.816	-0.125	3.316	0.045	4.346	0.913	5.048	0.643	5.998	-0.067
-0.349	0.7	0.587	0.657	1.216	0.724	2.318	-0.248	2.818	-0.131	3.318	0.048	4.348	0.897	5.05	0.649	6	-1.953
-0.349	0.697	0.587	0.66	1.216	0.72	2.32	-0.251	2.82	-0.152	3.32	0.061	4.35	0.901	5.053	0.647	6.002	-2.387
-0.348	0.688	0.588	0.659	1.217	0.698	2.322	-0.205	2.822	-0.143	3.322	0.047	4.353	0.907	5.055	0.643	6.004	-2.408
-0.348	0.689	0.588	0.673	1.217	0.684	2.324	-0.155	2.824	-0.121	3.324	0.048	4.355	0.909	5.057	0.649	6.007	-2.544
-0.347	0.693	0.589	0.719	1.218	0.686	2.326	-0.14	2.826	-0.112	3.326	0.049	4.357	0.889	5.059	0.648	6.009	-2.856
-0.347	0.686	0.589	0.726	1.218	0.687	2.328	-0.142	2.828	-0.128	3.328	0.052	4.359	0.883	5.061	0.635	6.011	-3.198
-0.346	0.68	0.59	0.722	1.219	0.688	2.33	-0.14	2.83	-0.126	3.33	0.051	4.361	0.872	5.064	0.639	6.013	-2.905
-0.346	0.692	0.59	0.722	1.219	0.687	2.332	-0.137	2.832	-0.133	3.332	0.048	4.364	0.868	5.066	0.639	6.015	-3.247
-0.345	0.66	0.591	0.725	1.22	0.684	2.334	-0.132	2.834	-0.141	3.334	0.048	4.366	0.886	5.068	0.64	6.018	-3.532
-0.345	0.665	0.591	0.722	1.22	0.682	2.336	-0.133	2.836	-0.139	3.336	0.045	4.368	0.892	5.07	0.64	6.02	-3.657
-0.344	0.664	0.592	0.703	1.221	0.689	2.338	-0.128	2.838	-0.123	3.338	0.042	4.37	0.887	5.072	0.617	6.022	-4.022
-0.344	0.662	0.592	0.71	1.221	0.688	2.34	-0.138	2.84	-0.141	3.34	0.026	4.372	0.881	5.075	0.631	6.024	-3.964
-0.343	0.651	0.593	0.713	1.222	0.653	2.342	-0.125	2.842	-0.145	3.342	0.048	4.375	0.866	5.077	0.605	6.026	-3.892
-0.343	0.66	0.593	0.714	1.222	0.638	2.344	-0.127	2.844	-0.068	3.344	0.028	4.377	0.885	5.079	0.388	6.029	-3.951
-0.342	0.646	0.594	0.715	1.223	0.631	2.346	-0.133	2.846	-0.065	3.346	0.038	4.379	0.886	5.081	0.441	6.031	-3.809
-0.342	0.66	0.594	0.699	1.223	0.639	2.348	-0.137	2.848	-0.056	3.348	0.043	4.381	0.852	5.083	0.446	6.033	-3.726
-0.341	0.656	0.595	0.69	1.224	0.631	2.35	-0.161	2.85	-0.057	3.35	0.035	4.383	0.88	5.086	0.368	6.035	-3.679
-0.341	0.655	0.595	0.713	1.224	0.635	2.352	-0.138	2.852	-0.07	3.352	0.038	4.386	0.856	5.088	0.406	6.037	-3.775
-0.341	0.647	0.596	0.72	1.225	0.648	2.354	-0.14	2.854	-0.055	3.354	0.03	4.388	0.832	5.09	0.377	6.04	-3.725
-0.34	0.657	0.596	0.712	1.225	0.625	2.356	-0.144	2.856	-0.058	3.356	0.033	4.39	0.714	5.092	0.397	6.042	-3.786
-0.34	0.653	0.597	0.662	1.226	0.644	2.358	-0.143	2.858	-0.06	3.358	0.038	4.392	0.674	5.094	0.377	6.044	-4.026
-0.339	0.654	0.597	0.587	1.226	0.64	2.36	-0.159	2.86	-0.059	3.36	0.029	4.394	0.674	5.097	0.424	6.046	-3.897
-0.339	0.659	0.598	0.614	1.227	0.686	2.362	-0.152	2.862	-0.061	3.362	0.036	4.397	0.678	5.099	0.377	6.048	-3.832
-0.338	0.659	0.598	0.602	1.227	0.681	2.364	-0.141	2.864	-0.06	3.364	0.025	4.399	0.656	5.101	0.408	6.051	-3.866
-0.338	0.661	0.599	0.608	1.228	0.676	2.366	-0.133	2.866	-0.057	3.366	0.026	4.401	0.757	5.103	0.401	6.053	-3.866
-0.337	0.669	0.599	0.617	1.228	0.7	2.368	-0.114	2.868	-0.064	3.368	0.037	4.403	0.766	5.105	0.408	6.055	-3.77
-0.337	0.635	0.6	0.617	1.229	0.719	2.37	-0.13	2.87	-0.065	3.37	0.032	4.405	0.752	5.108	0.377	6.057	-3.781
-0.336	0.662	0.6	0.617	1.229	0.717	2.372	-0.12	2.872	-0.058	3.372	0.02	4.408	0.731	5.11	0.43	6.059	-3.837
-0.336	0.654	0.601	0.616	1.23	0.714	2.374	-0.133	2.874	-0.056	3.374	0.026	4.41	0.77	5.112	0.434	6.062	-3.752
-0.335	0.66	0.601	0.581	1.23	0.714	2.376	-0.143	2.876	-0.058	3.376	0.022	4.412	0.72	5.114	0.239	6.064	-3.882
-0.335	0.658	0.602	0.612	1.231	0.713	2.378	-0.129	2.878	-0.059	3.378	0.025	4.414	0.788	5.116	0.228	6.066	-3.812
-0.334	0.655	0.602	0.609	1.231	0.711	2.38	-0.142	2.88	-0.06	3.38	0.02	4.416	0.756	5.119	0.375	6.068	-3.848
-0.334	0.651	0.603	0.615	1.232	0.714	2.382	-0.143	2.882	-0.055	3.382	0.018	4.419	0.41	5.121	0.381	6.07	-3.816
-0.333	0.653	0.603	0.609	1.232	0.714	2.384	-0.124	2.884	-0.047	3.384	0.016	4.421	0.406	5.123	0.381	6.073	-3.781
-0.333	0.658	0.604	0.611	1.233	0.7	2.386	-0.143	2.886	-0.051	3.386	0.012	4.423	0.386	5.125	0.386	6.075	-3.811
-0.332	0.647	0.604	0.608	1.233	0.699	2.388	-0.141	2.888	-0.052	3.388	0.01	4.425	0.391	5.127	0.422	6.077	-3.698
-0.332	0.658	0.605	0.609	1.234	0.697	2.39	-0.132	2.89	-0.055	3.39	0.017	4.427	0.381	5.13	0.417	6.079	-3.775
-0.331	0.659	0.605	0.609	1.234	0.702	2.392	-0.14	2.892	-0.054	3.392	0.008	4.43	0.376	5.132	0.438	6.081	-3.695
-0.331	0.642	0.606	0.608	1.235	0.702	2.394	-0.15	2.894	-0.056	3.394	0.005	4.432	0.357	5.134	0.533	6.084	-3.772
-0.33	0.593	0.606	0.609	1.235	0.709	2.396	-0.143	2.896	-0.055	3.396	0.009	4.434	0.344	5.136	0.555	6.086	-3.685
-0.33	0.592	0.607	0.606	1.236	0.708	2.398	-0.142	2.898	-0.064	3.398	0.006	4.436	0.355	5.138	0.548	6.088	-3.845
-0.329	0.64	0.607	0.607	1.236	0.708	2.4	-0.137	2.9	-0.067	3.4	0.011	4.438	0.345	5.141	0.545	6.09	-3.721
-0.329	0.611	0.608	0.609	1.237	0.709	2.402	-0.143	2.902	-0.07	3.402	0.009	4.441	0.388	5.143	0.548	6.092	-3.832
-0.328	0.617	0.608	0.609	1.237	0.709	2.404	-0.132	2.904	-0.066	3.404	0.006	4.443	0.4	5.145	0.548	6.095	-3.874
-0.328	0.607	0.609	0.606	1.238	0.708	2.406	-0.145	2.906	-0.069	3.406	0.008	4.445	0.378	5.147	0.547	6.097	-3.987
-0.327	0.593	0.609	0.6	1.238	0.709	2.408	-0.147	2.908	-0.075	3.408	0.008	4.447	0.363	5.149	0.55	6.099	-3.95
-0.327	0.599	0.61	0.602	1.239	0.709	2.41	-0.147	2.91	-0.067	3.41	0.009	4.449	0.372	5.152	0.543	6.101	-3.965
-0.326	0.604	0.61	0.602	1.239	0.711	2.412	-0.134	2.912	-0.064	3.412	0.015	4.452	0.362	5.154	0.545	6.103	-3.981
-0.326	0.567	0.611	0.601	1.24	0.71	2.414	-0.147	2.914	-0.077	3.414	0.015	4.454	0.362	5.156	0.542	6.106	-3.879
-0.325	0.626	0.611	0.604	1.24	0.709	2.416	-0.122	2.916	-0.071	3.416	0.005	4.456	0.367	5.158	0.189	6.108	-3.897
-0.325	0.633	0.611	0.609	1.24	0.709	2.418	-0.2	2.918	-0.055	3.418	0.007	4.458	0.363	5.16	0.122	6.11	-3.876
-0.324	0.638	0.612	0.607	1.241	0.703	2.42	-0.179	2.92	-0.052	3.42	0.006	4.46	0.353	5.163	0.147	6.112	-3.98
-0.324	0.64	0.613	0.604	1.241	0.699	2.422	-0.134	2.922	-0.056	3.422	0.012	4.463	0.362	5.165	0.249	6.114	-4.062
-0.323	0.642	0.613	0.606	1.242	0.701	2.424	-0.147	2.924	-0.054	3.424	0.015	4.465	0.366	5.167	0.244	6.117	-3.99
-0.323	0.634	0.614	0.573	1.242	0.701	2.426	-0.13	2.926	-0.055	3.426	0.01	4.467	0.357	5.169	0.284	6.119	-3.826
-0.322	0.624	0.614	0.604	1.243	0.7	2.428	-0.135	2.928	-0.059	3.428	0.015	4.469	0.374	5.171	0.107	6.121	-3.887
-0.322	0.635	0.615	0.6	1.243	0.7	2.43	-0.133	2.93	-0.055	3.43	0.005	4.471	0.363	5.174	-0.15	6.123	-3.866
-0.321	0.626	0.615	0.603	1.244	0.698	2.432	-0.13	2.932	-0.056	3.432	0.001	4.474	0.379	5.176	-0.151	6.125	-3.852
-0.321	0.639	0.616	0.6	1.244	0.688	2.434	-0.134	2.934	-0.052	3.434	0.013	4.476	0.372	5.178	-0.144	6.128	-3.909
-0.32	0.624	0.616	0.6	1.245	0.693	2.436	-0.138	2.936	-0.057	3.436	0.02	4.478	0.372	5.18	-0.139	6.13	-3.863
-0.32	0.599	0.617	0.596	1.245	0.693	2.438	-0.145	2.938	-0.059	3.438	0.002	4.48	0.367	5.182	-0.146	6.132	-3.834
-0.319	0.591	0.617	0.593	1.246	0.695	2.44	-0.143	2.94	-0.062	3.44	0.009	4.482	0.365	5.185	-0.138	6.134	-3.958
-0.319	0.58	0.618	0.606	1.246	0.684	2.442	-0.147	2.942	-0.063	3.442	0.016	4.485	0.364	5.187	-0.125	6.136	-3.956
-0.318	0.549	0.618	0.598	1.247	0.684	2.444	-0.135	2.944	-0.057	3.444	0.023	4.487	0.363	5.189	-0.135	6.139	-3.953
-0.318	0.534	0.619	0.604	1.247	0.686	2.446	-0.135	2.946	-0.05	3.446	0.025	4.489	0.369	5.191	-0.135	6.141	-3.96
-0.317	0.533	0.619	0.604	1.248	0.69	2.448	-0.153	2.948	-0.052	3.448	0.024	4.491	0.363	5.193	-0.148	6.143	-4.008
-0.317	0.529	0.62	0.606	1.248	0.687	2.45	-0.143	2.95	-0.054	3.45	0.023	4.493	0.362	5.196	-0.127	6.145	-4.146
-0.316	0.533	0.62	0.604	1.249	0.69	2.452	-0.139	2.952	-0.052	3.452	0.033	4.496	0.354	5.198	-0.139	6.147	-4.013
-0.316	0.538	0.621	0.604	1.249	0.689	2.454	-0.142	2.954	-0.055	3.454	0.025	4.498	-0.098	5.2	-1.106	6.15	-4.057
-0.315	0.538	0.621	0.607	1.25	0.687	2.456	-0.274	2.956	-0.055	3.456	0.03	4.5	-0.505	5.202	-3.084	6.152	-3.993
-0.315	0.539	0.622	0.604	1.251	0.684	2.458	-0.249	2.958	-0.052	3.458	0.023	4.502	-0.524	5.204	-3.2	6.154	-3.906
-0.314	0.535	0.622	0.601	1.251	0.688	2.46	-0.237	2.96	-0.052	3.46	-0.099	4.504	-0.527	5.207	-3.178	6.156	-3.914
-0.314	0.534	0.623	0.598	1.252	0.686	2.462	-0.148	2.962	-0.063	3.462	-0.078	4.507	-0.553	5.209	-3.225	6.158	-3.963
-0.313	0.533	0.623	0.599	1.252	0.686	2.464	-0.141	2.964	-0.058	3.464	-0.074	4.509	-0.589	5.211	-3.204	6.161	-4.018
-0.312	0.533	0.624	0.599	1.253	0.689	2.466	-0.135	2.966	-0.051	3.466	-0.07	4.511	-0.59	5.213	-3.296	6.163	-3.667
-0.312	0.532	0.624	0.597	1.253	0.687	2.468	-0.14	2.968	-0.06	3.468	-0.078	4.513	-0.593	5.215	-3.12	6.165	-3.733
-0.311	0.536	0.625	0.592	1.254	0.689	2.47	-0.132	2.97	-0.074	3.47	-0.092	4.515	-2.007	5.218	-3.469	6.167	-3.741
-0.311	0.531	0.625	0.597	1.254	0.686	2.472	-0.147	2.972	-0.065	3.472	-0.095	4.518	-2.068	5.22	-3.587	6.169	-3.786
-0.31	0.531	0.626	0.595	1.255	0.686	2.474	-0.298	2.974	-0.069	3.474	-0.095	4.52	-1.97	5.222	-3.567	6.172	-3.751
-0.31	0.533	0.626	0.595	1.255	0.687	2.476	-0.26	2.976	-0.06	3.476	-0.085	4.522	-2.007	5.224	-3.589	6.174	-3.679
-0.309	0.532	0.627	0.597	1.256	0.684	2.478	-0.199	2.978	-0.062	3.478	-0.089	4.524	-2.043	5.226	-3.574	6.176	-3.838
-0.309	0.534	0.627	0.595	1.256	0.684	2.48	-0.166	2.98	-0.063	3.48	-0.1	4.526	-2.774	5.229	-3.546	6.178	-3.839
-0.308	0.536	0.628	0.602	1.257	0.682	2.482	-0.122	2.982	-0.062	3.482	-0.099	4.529	-3.841	5.231	-3.412	6.18	-3.632
-0.308	0.535	0.628	0.594	1.257	0.678	2.484	-0.181	2.984	-0.059	3.484	-0.092	4.531	-3.782	5.233	-3.358	6.183	-3.701
-0.307	0.525	0.629	0.595	1.258	0.688	2.486	-0.197	2.986	-0.06	3.486	-0.089	4.533	-3.701	5.235	-3.4	6.185	-3.64
-0.307	0.522	0.629	0.599	1.258	0.684	2.488	-0.188	2.988	-0.075	3.488	-0.093	4.535	-3.703	5.237	-3.345	6.187	-3.69
-0.306	0.522	0.63	0.591	1.259	0.681	2.49	-0.188	2.99	-0.069	3.49	-0.105	4.537	-3.704	5.24	-3.403	6.189	-3.797
-0.306	0.519	0.63	0.593	1.259	0.687	2.492	-0.192	2.992	-0.06	3.492	-0.155	4.54	-3.694	5.242	-3.653	6.191	-3.724
-0.305	0.524	0.631	0.59	1.26	0.68	2.494	-0.205	2.994	-0.062	3.494	-0.175	4.542	-3.733	5.244	-3.566	6.194	-3.782
-0.305	0.522	0.631	0.586	1.26	0.684	2.496	-0.198	2.996	-0.065	3.496	-0.15	4.544	-3.75	5.246	-3.679	6.196	-3.695
-0.304	0.518	0.632	0.59	1.261	0.686	2.498	-0.168	2.998	-0.063	3.498	-0.074	4.546	-3.746	5.248	-3.767	6.198	-3.67
-0.304	0.521	0.632	0.59	1.261	0.687	2.5	-0.486	3	-0.854	3.5	-0.527	4.548	-3.749	5.251	-3.727	6.2	-3.735
-0.303	0.531	0.633	0.588	1.262	0.687	2.502	-0.504	3.002	-0.067	3.502	-0.859	4.551	-3.779	5.253	-3.707	6.202	-3.72
-0.303	0.525	0.633	0.592	1.262	0.685	2.504	-1.52	3.004	-0.072	3.504	-0.91	4.553	-3.767	5.255	-3.667	6.205	-3.672
-0.302	0.52	0.634	0.588	1.263	0.684	2.506	-1.576	3.006	-0.07	3.506	-0.562	4.555	-3.764	5.257	-3.703	6.207	-3.706
-0.302	0.525	0.634	0.593	1.263	0.677	2.508	-1.571	3.008	-0.071	3.508	-0.326	4.557	-3.756	5.259	-3.659	6.209	-3.71
-0.301	0.519	0.635	0.589	1.264	0.682	2.51	-1.54	3.01	-0.069	3.51	-0.667	4.559	-3.756	5.262	-3.705	6.211	-3.726
-0.301	0.525	0.635	0.594	1.264	0.68	2.512	-1.338	3.012	-0.072	3.512	-1.087	4.562	-3.77	5.264	-3.687	6.213	-3.757
-0.3	0.523	0.636	0.595	1.265	0.682	2.514	-1.29	3.014	-0.075	3.514	-0.883	4.564	-3.785	5.266	-3.693	6.216	-3.753
-0.3	0.52	0.636	0.6	1.265	0.683	2.516	-1.289	3.016	-0.072	3.516	-1.048	4.566	-3.77	5.268	-3.723	6.218	-3.647
-0.299	0.517	0.637	0.588	1.266	0.684	2.518	-1.296	3.018	-0.065	3.518	-0.971	4.568	-3.783	5.27	-3.755	6.22	-3.595
-0.299	0.517	0.637	0.591	1.266	0.684	2.52	-1.233	3.02	-0.438	3.52	-0.978	4.57	-3.825	5.273	-3.781	6.222	-3.596
-0.298	0.513	0.638	0.586	1.267	0.679	2.522	-1.275	3.022	-3.038	3.522	-0.924	4.573	-3.886	5.275	-3.736	6.224	-3.732
-0.298	0.518	0.638	0.593	1.267	0.681	2.524	-2.205	3.024	-3.075	3.524	-1.019	4.575	-3.908	5.277	-3.628	6.227	-3.669
-0.297	0.513	0.639	0.586	1.268	0.673	2.526	-3.671	3.026	-3.327	3.526	-0.231	4.577	-3.906	5.279	-3.711	6.229	-3.723
-0.297	0.524	0.639	0.59	1.268	0.676	2.528	-3.921	3.028	-3.416	3.528	-0.082	4.579	-3.915	5.281	-3.783	6.231	-3.641
-0.296	0.514	0.64	0.59	1.269	0.68	2.53	-3.867	3.03	-3.544	3.53	-0.993	4.581	-3.937	5.284	-3.992	6.233	-3.685
-0.296	0.517	0.64	0.59	1.269	0.675	2.532	-3.764	3.032	-3.624	3.532	-1.188	4.584	-3.934	5.286	-3.926	6.235	-3.681
-0.295	0.514	0.641	0.582	1.27	0.678	2.534	-3.702	3.034	-3.665	3.534	-1.176	4.586	-3.914	5.288	-3.874	6.238	-3.751
-0.295	0.513	0.641	0.582	1.27	0.678	2.536	-3.685	3.036	-3.763	3.536	-0.854	4.588	-3.907	5.29	-3.955	6.24	-3.677
-0.294	0.511	0.642	0.581	1.271	0.669	2.538	-3.701	3.038	-3.82	3.538	-1.063	4.59	-3.894	5.292	-3.942	6.242	-3.731
-0.294	0.508	0.642	0.585	1.271	0.673	2.54	-3.724	3.04	-3.868	3.54	-1.081	4.592	-3.856	5.295	-3.794	6.244	-3.649
-0.293	0.514	0.643	0.58	1.272	0.672	2.542	-3.702	3.042	-3.922	3.542	-1.046	4.595	-3.906	5.297	-3.901	6.246	-3.638
-0.293	0.517	0.643	0.586	1.272	0.675	2.544	-3.702	3.044	-3.971	3.544	-1.107	4.597	-3.937	5.299	-4.006	6.249	-3.644
-0.292	0.535	0.644	0.602	1.273	0.667	2.546	-3.698	3.046	-4.005	3.546	-1.121	4.599	-3.967	5.301	-3.907	6.251	-3.662
-0.292	0.527	0.644	0.591	1.273	0.657	2.548	-3.705	3.048	-4.043	3.548	-1.117	4.601	-3.9	5.303	-3.88	6.253	-3.576
-0.291	0.508	0.645	0.588	1.274	0.662	2.55	-3.73	3.05	-4.051	3.55	-1.138	4.603	-3.905	5.306	-3.898	6.255	-3.647
-0.291	0.504	0.645	0.588	1.274	0.656	2.552	-3.745	3.052	-4.061	3.552	-1.133	4.606	-3.953	5.308	-3.838	6.257	-3.601
-0.29	0.515	0.646	0.583	1.275	0.653	2.554	-3.775	3.054	-4.072	3.554	-1.052	4.608	-3.977	5.31	-3.814	6.26	-3.587
-0.29	0.518	0.646	0.581	1.275	0.664	2.556	-3.792	3.056	-4.085	3.556	-1.757	4.61	-3.94	5.312	-3.838	6.262	-3.658
-0.289	0.505	0.647	0.579	1.276	0.657	2.558	-3.799	3.058	-4.095	3.558	-1.894	4.612	-3.934	5.314	-3.831	6.264	-3.705
-0.289	0.518	0.647	0.585	1.276	0.662	2.56	-3.862	3.06	-4.101	3.56	-1.447	4.614	-3.947	5.317	-3.839	6.266	-3.733
-0.288	0.517	0.648	0.582	1.277	0.664	2.562	-3.926	3.062	-4.109	3.562	-1.414	4.617	-3.916	5.319	-3.922	6.268	-3.736
-0.288	0.502	0.648	0.579	1.277	0.665	2.564	-3.968	3.064	-4.109	3.564	-1.436	4.619	-3.919	5.321	-3.953	6.271	-3.781
-0.287	0.499	0.649	0.582	1.278	0.668	2.566	-4.011	3.066	-4.116	3.566	-1.406	4.621	-3.896	5.323	-3.876	6.273	-3.732
-0.287	0.5	0.649	0.581	1.278	0.666	2.568	-4.039	3.068	-4.127	3.568	-1.418	4.623	-3.928	5.325	-3.876	6.275	-3.783
-0.286	0.497	0.65	0.58	1.279	0.661	2.57	-4.052	3.07	-4.135	3.57	-1.369	4.625	-3.97	5.328	-3.817	6.277	-3.75
-0.286	0.498	0.65	0.582	1.279	0.664	2.572	-4.064	3.072	-4.141	3.572	-1.422	4.628	-3.968	5.33	-3.852	6.279	-3.77
-0.285	0.497	0.651	0.576	1.28	0.662	2.574	-4.059	3.074	-4.143	3.574	-1.382	4.63	-3.955	5.332	-3.874	6.282	-3.75
-0.285	0.497	0.651	0.575	1.28	0.664	2.576	-4.061	3.076	-4.134	3.576	-1.425	4.632	-4.004	5.334	-3.867	6.284	-3.659
-0.284	0.494	0.652	0.577	1.28	0.664	2.578	-4.072	3.078	-4.156	3.578	-1.409	4.634	-4.049	5.336	-3.852	6.286	-3.951
-0.284	0.495	0.652	0.579	1.281	0.66	2.58	-4.067	3.08	-4.185	3.58	-1.35	4.636	-4.078	5.339	-3.686	6.288	-3.848
-0.283	0.494	0.653	0.577	1.282	0.66	2.582	-4.068	3.082	-4.23	3.582	-2.543	4.639	-4.078	5.341	-3.695	6.29	-3.834
-0.283	0.499	0.653	0.576	1.282	0.661	2.584	-4.07	3.084	-4.262	3.584	-2.502	4.641	-4.085	5.343	-3.784	6.293	-3.718
-0.282	0.49	0.654	0.575	1.283	0.655	2.586	-4.063	3.086	-4.296	3.586	-3.239	4.643	-4.083	5.345	-3.762	6.295	-3.773
-0.282	0.49	0.654	0.575	1.283	0.653	2.588	-4.049	3.088	-4.323	3.588	-3.018	4.645	-4.083	5.347	-3.778	6.297	-3.813
-0.281	0.489	0.655	0.577	1.284	0.654	2.59	-4.032	3.09	-4.317	3.59	-2.603	4.647	-4.088	5.35	-3.842	6.299	-3.749
-0.281	0.488	0.655	0.577	1.284	0.658	2.592	-4.022	3.092	-4.287	3.592	-3.236	4.65	-4.035	5.352	-3.992	6.301	-3.726
-0.28	0.489	0.656	0.57	1.285	0.655	2.594	-4.038	3.094	-4.252	3.594	-3.405	4.652	-3.967	5.354	-3.996	6.304	-3.773
-0.28	0.485	0.656	0.571	1.285	0.66	2.596	-4.051	3.096	-4.233	3.596	-3.404	4.654	-3.965	5.356	-4.007	6.306	-3.787
-0.279	0.483	0.657	0.57	1.286	0.659	2.598	-4.072	3.098	-4.227	3.598	-3.395	4.656	-4.001	5.358	-3.959	6.308	-3.801
-0.279	0.482	0.657	0.569	1.286	0.658	2.6	-4.094	3.1	-4.215	3.6	-3.389	4.658	-4.044	5.361	-3.947	6.31	-3.798
-0.278	0.483	0.658	0.581	1.287	0.657	2.602	-4.114	3.102	-4.204	3.602	-3.402	4.661	-4.091	5.363	-3.952	6.312	-3.856
-0.278	0.486	0.658	0.581	1.287	0.655	2.604	-4.12	3.104	-4.199	3.604	-3.406	4.663	-4.114	5.365	-3.968	6.315	-3.854
-0.277	0.485	0.659	0.576	1.288	0.656	2.606	-4.132	3.106	-4.202	3.606	-3.418	4.665	-4.073	5.367	-3.942	6.317	-3.866
-0.277	0.486	0.659	0.578	1.288	0.651	2.608	-4.15	3.108	-4.194	3.608	-3.441	4.667	-3.944	5.369	-3.898	6.319	-3.931
-0.276	0.487	0.66	0.577	1.289	0.651	2.61	-4.172	3.11	-4.194	3.61	-3.426	4.669	-3.861	5.372	-3.889	6.321	-3.77
-0.276	0.485	0.66	0.58	1.289	0.652	2.612	-4.184	3.112	-4.199	3.612	-3.411	4.672	-3.871	5.374	-3.835	6.323	-3.9
-0.275	0.476	0.661	0.572	1.29	0.652	2.614	-4.192	3.114	-4.213	3.614	-3.257	4.674	-3.931	5.376	-3.781	6.326	-3.914
-0.275	0.483	0.661	0.57	1.29	0.649	2.616	-4.206	3.116	-4.223	3.616	-3.359	4.676	-3.973	5.378	-3.792	6.328	-3.845
-0.274	0.478	0.662	0.574	1.291	0.644	2.618	-4.209	3.118	-4.22	3.618	-3.446	4.678	-3.985	5.38	-3.793	6.33	-3.86
-0.274	0.474	0.662	0.574	1.291	0.649	2.62	-4.215	3.12	-4.215	3.62	-3.492	4.68	-3.893	5.383	-3.797	6.332	-3.931
-0.273	0.483	0.663	0.572	1.292	0.649	2.622	-4.239	3.122	-4.218	3.622	-3.496	4.683	-3.901	5.385	-3.795	6.334	-3.886
-0.273	0.478	0.663	0.577	1.292	0.65	2.624	-4.258	3.124	-4.226	3.624	-3.505	4.685	-3.83	5.387	-3.791	6.337	-3.884
-0.272	0.48	0.664	0.578	1.293	0.652	2.626	-4.282	3.126	-4.226	3.626	-3.164	4.687	-3.914	5.389	-3.786	6.339	-3.905
-0.272	0.485	0.664	0.575	1.293	0.651	2.628	-4.296	3.128	-4.229	3.628	-2.819	4.689	-3.915	5.391	-3.829	6.341	-3.951
-0.271	0.483	0.665	0.577	1.294	0.646	2.63	-4.313	3.13	-4.233	3.63	-3.08	4.691	-3.887	5.394	-3.791	6.343	-4.059
-0.271	0.479	0.665	0.579	1.294	0.649	2.632	-4.324	3.132	-4.239	3.632	-3.384	4.694	-3.81	5.396	-3.804	6.345	-4.038
-0.27	0.487	0.666	0.574	1.295	0.649	2.634	-4.328	3.134	-4.246	3.634	-3.513	4.696	-3.844	5.398	-3.864	6.348	-4.016
-0.27	0.394	0.666	0.576	1.295	0.646	2.636	-4.348	3.136	-4.247	3.636	-3.574	4.698	-3.917	5.4	-3.915	6.35	-3.999
-0.269	0.49	0.667	0.574	1.296	0.649	2.638	-4.362	3.138	-4.246	3.638	-3.569	4.7	-3.993	5.402	-3.817	6.352	-4.029
-0.269	0.485	0.667	0.572	1.296	0.649	2.64	-4.372	3.14	-4.246	3.64	-3.548	4.702	-4.056	5.405	-3.854	6.354	-4.044
-0.268	0.362	0.668	0.572	1.297	0.643	2.642	-4.381	3.142	-4.251	3.642	-3.554	4.705	-4.032	5.407	-3.814	6.356	-3.885
-0.268	0.439	0.668	0.575	1.297	0.651	2.644	-4.386	3.144	-4.252	3.644	-3.61	4.707	-4.018	5.409	-3.84	6.359	-3.861
-0.267	0.423	0.669	0.566	1.298	0.646	2.646	-4.392	3.146	-4.258	3.646	-3.678	4.709	-4.062	5.411	-3.9	6.361	-3.942
-0.267	0.369	0.669	0.571	1.298	0.635	2.648	-4.4	3.148	-4.27	3.648	-3.743	4.711	-4.095	5.413	-3.851	6.363	-3.808
-0.266	0.47	0.67	0.568	1.299	0.651	2.65	-4.4	3.15	-4.284	3.65	-3.763	4.713	-4.106	5.416	-3.852	6.365	-3.805
-0.266	0.465	0.67	0.562	1.299	0.654	2.652	-4.403	3.152	-4.292	3.652	-3.821	4.716	-4.072	5.418	-3.801	6.367	-3.889
-0.265	0.478	0.671	0.567	1.3	0.653	2.654	-4.412	3.154	-4.304	3.654	-3.893	4.718	-4.07	5.42	-3.809	6.37	-3.887
-0.265	0.442	0.671	0.55	1.3	0.631	2.656	-4.419	3.156	-4.309	3.656	-3.94	4.72	-4.06	5.422	-3.814	6.372	-3.896
-0.264	0.446	0.672	0.567	1.301	0.651	2.658	-4.418	3.158	-4.316	3.658	-3.94	4.722	-4.048	5.424	-3.823	6.374	-3.903
-0.264	0.442	0.672	0.562	1.301	0.649	2.66	-4.423	3.16	-4.323	3.66	-3.951	4.724	-4.06	5.427	-3.815	6.376	-3.894
-0.263	0.452	0.673	0.572	1.302	0.651	2.662	-4.424	3.162	-4.331	3.662	-3.974	4.727	-4.069	5.429	-3.821	6.378	-3.863
-0.263	0.449	0.673	0.563	1.302	0.652	2.664	-4.431	3.164	-4.341	3.664	-4.004	4.729	-4.096	5.431	-3.817	6.381	-3.846
-0.262	0.45	0.674	0.565	1.303	0.64	2.666	-4.432	3.166	-4.349	3.666	-4.043	4.731	-4.077	5.433	-3.862	6.383	-3.914
-0.262	0.423	0.674	0.561	1.303	0.559	2.668	-4.439	3.168	-4.359	3.668	-4.08	4.733	-4.052	5.435	-3.855	6.385	-3.919
-0.261	0.436	0.675	0.565	1.304	0.542	2.67	-4.444	3.17	-4.363	3.67	-4.121	4.735	-4.057	5.438	-3.889	6.387	-3.868
-0.261	0.257	0.675	0.563	1.304	0.54	2.672	-4.447	3.172	-4.363	3.672	-4.149	4.738	-4.102	5.44	-3.871	6.389	-3.821
-0.26	0.425	0.676	0.566	1.305	0.544	2.674	-4.447	3.174	-4.361	3.674	-4.167	4.74	-4.105	5.442	-3.888	6.392	-3.894
-0.26	0.425	0.676	0.563	1.305	0.547	2.676	-4.446	3.176	-4.371	3.676	-4.174	4.742	-4.11	5.444	-3.853	6.394	-3.797
-0.259	0.444	0.677	0.558	1.306	0.547	2.678	-4.444	3.178	-4.373	3.678	-4.183	4.744	-4.11	5.446	-3.849	6.396	-3.847
-0.259	0.447	0.677	0.547	1.306	0.529	2.68	-4.443	3.18	-4.385	3.68	-4.182	4.746	-4.113	5.449	-3.834	6.398	-3.854
-0.258	0.446	0.678	0.559	1.307	0.551	2.682	-4.446	3.182	-4.389	3.682	-4.184	4.749	-4.124	5.451	-3.832	6.4	-3.826
-0.258	0.445	0.678	0.56	1.307	0.538	2.684	-4.449	3.184	-4.389	3.684	-4.197	4.751	-4.13	5.453	-3.836	6.403	-3.896
-0.257	0.418	0.679	0.563	1.308	0.545	2.686	-4.444	3.186	-4.39	3.686	-4.208	4.753	-4.141	5.455	-3.93	6.405	-3.858
-0.257	0.375	0.679	0.558	1.308	0.536	2.688	-4.449	3.188	-4.397	3.688	-4.22	4.755	-4.16	5.457	-3.834	6.407	-3.891
-0.256	0.264	0.68	0.562	1.309	0.54	2.69	-4.448	3.19	-4.405	3.69	-4.237	4.757	-4.017	5.46	-3.796	6.409	-3.93
-0.256	0.245	0.68	0.561	1.309	0.544	2.692	-4.444	3.192	-4.41	3.692	-4.258	4.76	-3.973	5.462	-3.76	6.411	-3.919
-0.255	0.45	0.681	0.563	1.31	0.55	2.694	-4.449	3.194	-4.411	3.694	-4.273	4.762	-4.073	5.464	-3.762	6.414	-3.894
-0.255	0.369	0.681	0.556	1.31	0.544	2.696	-4.453	3.196	-4.419	3.696	-4.292	4.764	-4.049	5.466	-3.728	6.416	-3.963
-0.254	0.474	0.682	0.559	1.311	0.543	2.698	-4.458	3.198	-4.425	3.698	-4.307	4.766	-3.89	5.468	-3.698	6.418	-3.976
-0.254	0.427	0.682	0.543	1.311	0.527	2.7	-4.459	3.2	-4.427	3.7	-4.322	4.768	-3.817	5.471	-3.705	6.42	-3.916
-0.253	0.433	0.683	0.55	1.312	0.524	2.702	-4.457	3.202	-4.436	3.702	-4.328	4.771	-3.783	5.473	-3.761	6.422	-4.101
-0.253	0.372	0.683	0.554	1.312	0.536	2.704	-4.459	3.204	-4.447	3.704	-4.331	4.773	-3.755	5.475	-3.857	6.425	-4.011
-0.253	0.388	0.684	0.557	1.313	0.545	2.706	-4.468	3.206	-4.446	3.706	-4.34	4.775	-3.74	5.477	-3.8	6.427	-4.037
-0.252	0.429	0.684	0.554	1.313	0.525	2.708	-4.471	3.208	-4.452	3.708	-4.354	4.777	-3.742	5.479	-3.808	6.429	-4.092
-0.252	0.254	0.685	0.555	1.314	0.531	2.71	-4.478	3.21	-4.461	3.71	-4.371	4.779	-3.76	5.482	-3.845	6.431	-4.137
-0.251	0.158	0.685	0.551	1.314	0.527	2.712	-4.484	3.212	-4.47	3.712	-4.39	4.782	-3.771	5.484	-4.032	6.433	-4.046
-0.251	0.184	0.686	0.551	1.315	0.527	2.714	-4.491	3.214	-4.476	3.714	-4.409	4.784	-3.854	5.486	-3.774	6.436	-4.046
-0.25	0.278	0.686	0.554	1.315	0.536	2.716	-4.502	3.216	-4.483	3.716	-4.419	4.786	-3.888	5.488	-3.897	6.438	-4.143
-0.249	0.431	0.687	0.552	1.316	0.539	2.718	-4.51	3.218	-4.498	3.718	-4.434	4.788	-3.816	5.49	-3.872	6.44	-4.096
-0.249	0.142	0.687	0.551	1.316	0.529	2.72	-4.52	3.22	-4.519	3.72	-4.444	4.79	-3.784	5.493	-3.846	6.442	-4.079
-0.248	0.105	0.688	0.546	1.317	0.534	2.722	-4.528	3.222	-4.539	3.722	-4.455	4.793	-3.819	5.495	-3.816	6.444	-4.113
-0.248	0.105	0.688	0.552	1.317	0.533	2.724	-4.531	3.224	-4.556	3.724	-4.469	4.795	-3.837	5.497	-3.806	6.447	-3.917
-0.247	0.131	0.689	0.545	1.318	0.515	2.726	-4.543	3.226	-4.572	3.726	-4.478	4.797	-3.818	5.499	-3.706	6.449	-4.077
-0.247	0.104	0.689	0.552	1.318	0.511	2.728	-4.548	3.228	-4.585	3.728	-4.491	4.799	-3.821	5.501	-3.744	6.451	-4.185
-0.246	0.095	0.69	0.55	1.319	0.529	2.73	-4.559	3.23	-4.602	3.73	-4.499	4.801	-3.866	5.504	-3.741	6.453	-4.034
-0.246	0.107	0.69	0.552	1.319	0.536	2.732	-4.569	3.232	-4.613	3.732	-4.505	4.804	-3.846	5.506	-3.715	6.455	-3.91
-0.245	0.112	0.691	0.437	1.32	0.538	2.734	-4.578	3.234	-4.626	3.734	-4.499	4.806	-3.816	5.508	-3.713	6.458	-3.92
-0.245	0.111	0.691	0.343	1.32	0.506	2.736	-4.585	3.236	-4.637	3.736	-4.501	4.808	-3.825	5.51	-3.766	6.46	-3.919
-0.244	0.116	0.692	0.257	1.321	0.504	2.738	-4.596	3.238	-4.657	3.738	-4.497	4.81	-3.878	5.512	-3.768	6.462	-3.957
-0.244	0.114	0.692	0.278	1.321	0.506	2.74	-4.605	3.24	-4.675	3.74	-4.491	4.812	-3.942	5.515	-3.808	6.464	-3.969
-0.243	0.11	0.693	0.316	1.322	0.511	2.742	-4.609	3.242	-4.694	3.742	-4.492	4.815	-3.955	5.517	-3.739	6.466	-4.087
-0.243	0.113	0.693	0.352	1.322	0.51	2.744	-4.618	3.244	-4.71	3.744	-4.49	4.817	-4.026	5.519	-3.757	6.469	-4.131
-0.242	0.107	0.694	0.376	1.323	0.504	2.746	-4.626	3.246	-4.723	3.746	-4.484	4.819	-4.02	5.521	-3.744	6.471	-3.989
-0.242	0.133	0.694	0.372	1.323	0.514	2.748	-4.632	3.248	-4.738	3.748	-4.481	4.821	-3.955	5.523	-3.732	6.473	-4.062
-0.241	0.18	0.695	0.328	1.324	0.511	2.75	-4.633	3.25	-4.754	3.75	-4.487	4.823	-3.98	5.526	-3.738	6.475	-4.044
-0.241	0.247	0.695	0.323	1.324	0.504	2.752	-4.644	3.252	-4.763	3.752	-4.494	4.826	-3.989	5.528	-3.728	6.477	-4.087
-0.24	0.192	0.696	0.325	1.325	0.507	2.754	-4.653	3.254	-4.78	3.754	-4.501	4.828	-3.902	5.53	-3.797	6.48	-4.117
-0.24	0.185	0.696	0.323	1.325	0.505	2.756	-4.661	3.256	-4.794	3.756	-4.508	4.83	-3.811	5.532	-3.845	6.482	-4.063
-0.239	0.247	0.697	0.321	1.326	0.455	2.758	-4.669	3.258	-4.803	3.758	-4.522	4.832	-3.836	5.534	-3.553	6.484	-4.059
-0.239	0.245	0.697	0.323	1.326	0.451	2.76	-4.673	3.26	-4.815	3.76	-4.534	4.834	-3.941	5.537	-3.711	6.486	-4.133
-0.238	0.249	0.698	0.324	1.327	0.453	2.762	-4.679	3.262	-4.826	3.762	-4.546	4.837	-4.021	5.539	-3.612	6.488	-4.151
-0.238	0.25	0.698	0.323	1.327	0.444	2.764	-4.686	3.264	-4.834	3.764	-4.567	4.839	-4.024	5.541	-3.62	6.491	-4.17
-0.237	0.249	0.699	0.328	1.328	0.452	2.766	-4.691	3.266	-4.85	3.766	-4.584	4.841	-3.982	5.543	-3.643	6.493	-4.082
-0.237	0.252	0.699	0.324	1.328	0.511	2.768	-4.692	3.268	-4.869	3.768	-4.599	4.843	-3.972	5.545	-3.665	6.495	-4.088
-0.236	0.247	0.7	0.324	1.329	0.527	2.77	-4.694	3.27	-4.877	3.77	-4.617	4.845	-3.982	5.548	-3.657	6.497	-4.135
-0.236	0.244	0.7	0.331	1.329	0.529	2.772	-4.697	3.272	-4.89	3.772	-4.638	4.848	-3.987	5.55	-3.704	6.499	-4.169
-0.235	0.248	0.701	0.294	1.33	0.529	2.774	-4.693	3.274	-4.902	3.774	-4.649	4.85	-4.019	5.552	-3.668	6.502	-4.2
-0.235	0.25	0.701	0.267	1.33	0.527	2.776	-4.697	3.276	-4.909	3.776	-4.661	4.852	-4.052	5.554	-3.726	6.504	-4.272
-0.234	0.249	0.702	0.307	1.331	0.529	2.778	-4.707	3.278	-4.922	3.778	-4.669	4.854	-4.08	5.556	-3.67	6.506	-4.278
-0.234	0.18	0.702	0.142	1.331	0.527	2.78	-4.708	3.28	-4.933	3.78	-4.677	4.856	-4.113	5.559	-3.716	6.508	-4.195
-0.233	0.199	0.703	0.093	1.332	0.526	2.782	-4.714	3.282	-4.94	3.782	-4.696	4.859	-4.089	5.561	-3.668	6.51	-4.227
-0.233	0.204	0.703	0.095	1.332	0.525	2.784	-4.718	3.284	-4.95	3.784	-4.7	4.861	-4.098	5.563	-3.679	6.513	-4.274
-0.232	0.187	0.704	0.095	1.333	0.528	2.786	-4.716	3.286	-4.961	3.786	-4.707	4.863	-4.062	5.565	-3.782	6.515	-4.281
-0.232	0.208	0.704	0.094	1.333	0.523	2.788	-4.713	3.288	-4.971	3.788	-4.705	4.865	-4.03	5.567	-3.597	6.517	-4.286
-0.231	0.18	0.705	0.069	1.334	0.526	2.79	-4.713	3.29	-4.981	3.79	-4.709	4.867	-4.039	5.57	-3.63	6.519	-4.301
-0.231	0.178	0.705	0.017	1.334	0.525	2.792	-4.715	3.292	-4.993	3.792	-4.717	4.87	-4.046	5.572	-3.662	6.521	-4.29
-0.23	0.236	0.706	0.018	1.335	0.523	2.794	-4.72	3.294	-4.999	3.794	-4.723	4.872	-4.042	5.574	-3.83	6.524	-4.201
-0.23	0.18	0.706	0.015	1.335	0.524	2.796	-4.734	3.296	-5.002	3.796	-4.723	4.874	-4.065	5.576	-3.77	6.526	-4.226
-0.229	0.172	0.707	0.017	1.336	0.525	2.798	-4.745	3.298	-5.013	3.798	-4.727	4.876	-4.067	5.578	-3.779	6.528	-4.327
-0.229	0.196	0.707	0.015	1.336	0.522	2.8	-4.75	3.3	-5.023	3.8	-4.73	4.878	-4.073	5.581	-3.798	6.53	-4.268
-0.228	0.232	0.708	0.011	1.337	0.521	2.802	-4.757	3.302	-5.036	3.802	-4.733	4.881	-4.076	5.583	-3.777	6.532	-4.27
-0.228	0.241	0.708	0.014	1.337	0.522	2.804	-4.768	3.304	-5.041	3.804	-4.735	4.883	-4.058	5.585	-3.76	6.535	-4.277
-0.227	0.251	0.709	0.01	1.338	0.52	2.806	-4.781	3.306	-5.054	3.806	-4.741	4.885	-4.04	5.587	-3.748	6.537	-4.336
-0.227	0.242	0.709	-0.001	1.338	0.52	2.808	-4.789	3.308	-5.06	3.808	-4.748	4.887	-4.049	5.589	-3.729	6.539	-4.337
-0.226	0.252	0.71	0.011	1.339	0.522	2.81	-4.804	3.31	-5.06	3.81	-4.756	4.889	-3.982	5.592	-3.675	6.541	-4.329
-0.226	0.257	0.71	0.009	1.339	0.52	2.812	-4.809	3.312	-5.073	3.812	-4.757	4.892	-3.765	5.594	-3.796	6.543	-4.339
-0.225	0.248	0.711	0.012	1.34	0.522	2.814	-4.82	3.314	-5.086	3.814	-4.758	4.894	-3.667	5.596	-4.051	6.546	-4.29
-0.225	0.244	0.711	0.009	1.34	0.522	2.816	-4.832	3.316	-5.092	3.816	-4.762	4.896	-3.767	5.598	-4.168	6.548	-4.291
-0.224	0.244	0.712	0.016	1.341	0.521	2.818	-4.842	3.318	-5.102	3.818	-4.766	4.898	-3.9	5.6	-4.152	6.55	-4.381
-0.224	0.229	0.712	0.014	1.341	0.525	2.82	-4.849	3.32	-5.114	3.82	-4.763	4.9	-3.942	5.603	-4.155	6.552	-4.429
-0.223	0.235	0.713	0.015	1.342	0.52	2.822	-4.864	3.322	-5.119	3.822	-4.759	4.903	-3.924	5.605	-4.134	6.554	-4.37
-0.223	0.235	0.713	0.012	1.342	0.522	2.824	-4.869	3.324	-5.126	3.824	-4.764	4.905	-3.939	5.607	-4.084	6.557	-4.364
-0.222	0.237	0.714	0.011	1.343	0.519	2.826	-4.878	3.326	-5.132	3.826	-4.767	4.907	-3.944	5.609	-4.073	6.559	-4.372
-0.222	0.238	0.714	0.012	1.343	0.522	2.828	-4.891	3.328	-5.138	3.828	-4.773	4.909	-3.944	5.611	-4.14	6.561	-4.286
-0.221	0.236	0.715	0.011	1.344	0.519	2.83	-4.903	3.33	-5.145	3.83	-4.774	4.911	-3.916	5.614	-4.194	6.563	-4.296
-0.221	0.232	0.715	0.021	1.344	0.519	2.832	-4.908	3.332	-5.156	3.832	-4.782	4.914	-3.798	5.616	-4.189	6.565	-4.357
-0.221	0.233	0.716	0.02	1.345	0.521	2.834	-4.914	3.334	-5.16	3.834	-4.788	4.916	-3.744	5.618	-4.181	6.568	-4.337
-0.22	0.24	0.716	0.021	1.345	0.522	2.836	-4.919	3.336	-5.164	3.836	-4.793	4.918	-3.849	5.62	-4.137	6.57	-4.311
-0.22	0.188	0.717	0.02	1.346	0.52	2.838	-4.929	3.338	-5.175	3.838	-4.795	4.92	-3.852	5.622	-4.16	6.572	-4.304
-0.219	0.185	0.717	0.017	1.346	0.522	2.84	-4.938	3.34	-5.18	3.84	-4.798	4.922	-3.815	5.625	-4.251	6.574	-4.3
-0.218	0.181	0.718	0.016	1.347	0.521	2.842	-4.94	3.342	-5.191	3.842	-4.807	4.925	-3.776	5.627	-4.234	6.576	-4.247
-0.218	0.189	0.718	0.013	1.347	0.521	2.844	-4.951	3.344	-5.199	3.844	-4.817	4.927	-3.785	5.629	-3.968	6.579	-4.244
-0.217	0.19	0.719	0.032	1.348	0.519	2.846	-4.953	3.346	-5.208	3.846	-4.825	4.929	-3.826	5.631	-3.861	6.581	-4.248
-0.217	0.213	0.719	0	1.348	0.518	2.848	-4.957	3.348	-5.216	3.848	-4.829	4.931	-3.856	5.633	-3.943	6.583	-4.351
-0.216	0.214	0.72	0.129	1.349	0.518	2.85	-4.967	3.35	-5.221	3.85	-4.836	4.933	-3.811	5.636	-3.973	6.585	-4.442
-0.216	0.215	0.72	0.026	1.349	0.52	2.852	-4.972	3.352	-5.219	3.852	-4.84	4.936	-3.805	5.638	-3.938	6.587	-4.46
-0.215	0.203	0.721	0.101	1.35	0.516	2.854	-4.971	3.354	-5.225	3.854	-4.846	4.938	-3.882	5.64	-3.877	6.59	-4.419
-0.215	0.165	0.721	0.189	1.35	0.517	2.856	-4.981	3.356	-5.235	3.856	-4.847	4.94	-3.921	5.642	-3.828	6.592	-4.381
-0.214	0.175	0.722	0.187	1.351	0.493	2.858	-4.986	3.358	-5.251	3.858	-4.855	4.942	-3.919	5.644	-3.847	6.594	-4.409
-0.214	0.189	0.722	0.15	1.351	0.481	2.86	-4.997	3.36	-5.256	3.86	-4.862	4.944	-3.918	5.647	-3.834	6.596	-4.427
-0.213	0.155	0.723	0.146	1.352	0.485	2.862	-5	3.362	-5.259	3.862	-4.866	4.947	-3.904	5.649	-3.85	6.598	-4.392
-0.213	0.245	0.723	0.129	1.352	0.484	2.864	-5.009	3.364	-5.267	3.864	-4.864	4.949	-3.919	5.651	-3.927	6.601	-4.446
-0.212	0.323	0.724	0.151	1.353	0.485	2.866	-5.015	3.366	-5.273	3.866	-4.864	4.951	-3.95	5.653	-3.966	6.603	-4.473
-0.212	0.29	0.724	0.136	1.353	0.488	2.868	-5.018	3.368	-5.277	3.868	-4.87	4.953	-3.944	5.655	-4.005	6.605	-4.462
-0.211	0.291	0.725	0.119	1.354	0.486	2.87	-5.02	3.37	-5.287	3.87	-4.873	4.955	-3.946	5.658	-4.028	6.607	-4.458
-0.211	0.293	0.725	0.109	1.354	0.484	2.872	-5.022	3.372	-5.288	3.872	-4.878	4.958	-3.911	5.66	-4.095	6.609	-4.495
-0.21	0.292	0.726	0.059	1.355	0.483	2.874	-5.024	3.374	-5.292	3.874	-4.883	4.96	-3.873	5.662	-4.089	6.612	-4.512
-0.21	0.293	0.726	0.023	1.355	0.478	2.876	-5.029	3.376	-5.298	3.876	-4.886	4.962	-3.928	5.664	-4.072	6.614	-4.535
-0.209	0.295	0.727	0.054	1.356	0.481	2.878	-5.033	3.378	-5.305	3.878	-4.888	4.964	-3.889	5.666	-4.03	6.616	-4.464
-0.209	0.295	0.727	0.06	1.356	0.483	2.88	-5.035	3.38	-5.313	3.88	-4.888	4.966	-3.873	5.669	-4.023	6.618	-4.42
-0.208	0.287	0.728	0.036	1.357	0.481	2.882	-5.039	3.382	-5.318	3.882	-4.897	4.969	-3.952	5.671	-4.072	6.62	-4.414
-0.208	0.288	0.728	0.058	1.357	0.481	2.884	-5.039	3.384	-5.322	3.884	-4.907	4.971	-3.916	5.673	-3.966	6.623	-4.412
-0.207	0.288	0.729	0.041	1.358	0.48	2.886	-5.04	3.386	-5.333	3.886	-4.913	4.973	-3.981	5.675	-4.021	6.625	-4.426
-0.207	0.294	0.729	0.06	1.358	0.48	2.888	-5.043	3.388	-5.339	3.888	-4.919	4.975	-3.996	5.677	-4.05	6.627	-4.403
-0.206	0.314	0.73	0.1	1.359	0.481	2.89	-5.043	3.39	-5.346	3.89	-4.931	4.977	-3.909	5.68	-3.924	6.629	-4.375
-0.206	0.315	0.73	0.068	1.359	0.481	2.892	-5.047	3.392	-5.347	3.892	-4.942	4.98	-3.839	5.682	-3.973	6.631	-4.319
-0.205	0.317	0.731	0.039	1.36	0.481	2.894	-5.049	3.394	-5.35	3.894	-4.941	4.982	-3.839	5.684	-4.085	6.634	-4.219
-0.205	0.317	0.731	0.018	1.36	0.483	2.896	-5.054	3.396	-5.357	3.896	-4.943	4.984	-3.794	5.686	-4.091	6.636	-4.201
-0.204	0.317	0.732	0.016	1.361	0.48	2.898	-5.056	3.398	-5.353	3.898	-4.95	4.986	-3.831	5.688	-4.053	6.638	-4.224
-0.204	0.32	0.732	0.01	1.361	0.48	2.9	-5.056	3.4	-5.363	3.9	-4.953	4.988	-3.876	5.691	-4.041	6.64	-4.259
-0.203	0.319	0.733	0.018	1.362	0.48	2.902	-5.06	3.402	-5.369	3.902	-4.958	4.991	-3.847	5.693	-4.05	6.642	-4.324
-0.203	0.314	0.733	0.085	1.362	0.478	2.904	-5.061	3.404	-5.373	3.904	-4.964	4.993	-3.852	5.695	-4.065	6.645	-4.32
-0.202	0.318	0.734	0.036	1.363	0.476	2.906	-5.062	3.406	-5.382	3.906	-4.969	4.995	-3.982	5.697	-4.037	6.647	-4.339
-0.202	0.318	0.734	0.035	1.363	0.478	2.908	-5.068	3.408	-5.384	3.908	-4.971	4.997	-4.068	5.699	-3.882	6.649	-4.234
-0.201	0.302	0.735	0.04	1.364	0.476	2.91	-5.07	3.41	-5.393	3.91	-4.976	4.999	-3.916	5.702	-3.83	6.651	-4.247
-0.201	0.305	0.735	0.02	1.364	0.478	2.912	-5.072	3.412	-5.396	3.912	-4.986	5.002	-3.722	5.704	-3.836	6.653	-4.249
-0.2	0.316	0.736	0.053	1.365	0.48	2.914	-5.075	3.414	-5.396	3.914	-4.996	5.004	-3.67	5.706	-3.851	6.656	-4.339
-0.2	0.284	0.736	0.026	1.365	0.48	2.916	-5.082	3.416	-5.398	3.916	-5.001	5.006	-3.816	5.708	-3.907	6.658	-4.63
-0.199	0.278	0.737	0.031	1.366	0.48	2.918	-5.083	3.418	-5.406	3.918	-5.007	5.008	-3.8	5.71	-3.889	6.66	-4.801
-0.199	0.267	0.737	0.007	1.366	0.48	2.92	-5.088	3.42	-5.41	3.92	-5.015	5.01	-3.898	5.713	-3.921	6.662	-4.888
-0.198	0.269	0.738	0.018	1.367	0.479	2.922	-5.09	3.422	-5.413	3.922	-5.026	5.013	-3.988	5.715	-3.989	6.664	-4.941
-0.198	0.267	0.738	0.024	1.367	0.479	2.924	-5.09	3.424	-5.422	3.924	-5.027	5.015	-3.919	5.717	-3.986	6.667	-4.983
-0.197	0.259	0.739	0.04	1.368	0.476	2.926	-5.096	3.426	-5.427	3.926	-5.038	5.017	-3.877	5.719	-3.992	6.669	-5.024
-0.197	0.264	0.739	0.019	1.368	0.475	2.928	-5.096	3.428	-5.433	3.928	-5.042	5.019	-3.887	5.721	-3.976	6.671	-5.06
-0.196	0.265	0.74	0.055	1.369	0.472	2.93	-5.095	3.43	-5.439	3.93	-5.046	5.021	-3.893	5.724	-3.932	6.673	-5.083
-0.196	0.262	0.74	0.022	1.369	0.472	2.932	-5.104	3.432	-5.442	3.932	-5.06	5.024	-3.869	5.726	-3.958	6.675	-5.105
-0.195	0.264	0.741	0.022	1.37	0.475	2.934	-5.106	3.434	-5.448	3.934	-5.067	5.026	-3.881	5.728	-3.994	6.678	-5.134
-0.195	0.26	0.741	0.026	1.37	0.474	2.936	-5.108	3.436	-5.452	3.936	-5.067	5.028	-3.89	5.73	-3.923	6.68	-5.152
-0.194	0.265	0.742	0.012	1.371	0.475	2.938	-5.113	3.438	-5.454	3.938	-5.072	5.03	-3.908	5.732	-4.082	6.682	-5.161
-0.194	0.261	0.742	0.023	1.371	0.476	2.94	-5.117	3.44	-5.46	3.94	-5.076	5.032	-3.877	5.735	-4.043	6.684	-5.181
-0.193	0.263	0.743	0.013	1.372	0.474	2.942	-5.118	3.442	-5.46	3.942	-5.079	5.035	-3.872	5.737	-4.102	6.686	-5.209
-0.193	0.264	0.743	0.021	1.372	0.473	2.944	-5.118	3.444	-5.467	3.944	-5.084	5.037	-3.887	5.739	-4.175	6.689	-5.254
-0.192	0.262	0.744	0.006	1.373	0.472	2.946	-5.123	3.446	-5.475	3.946	-5.092	5.039	-3.917	5.741	-4.005	6.691	-5.307
-0.192	0.264	0.744	0.037	1.373	0.472	2.948	-5.132	3.448	-5.475	3.948	-5.095	5.041	-3.951	5.743	-4.043	6.693	-5.352
-0.191	0.267	0.745	0.023	1.374	0.476	2.95	-5.138	3.45	-5.482	3.95	-5.106	5.043	-4.057	5.746	-4.058	6.695	-5.395
-0.191	0.316	0.745	0.034	1.374	0.472	2.952	-5.143	3.452	-5.487	3.952	-5.105	5.046	-4.002	5.748	-4.055	6.697	-5.43
-0.19	0.318	0.746	0.001	1.375	0.476	2.954	-5.151	3.454	-5.484	3.954	-5.112	5.048	-3.924	5.75	-4.026	6.7	-5.465
-0.19	0.316	0.746	0.011	1.375	0.472	2.956	-5.155	3.456	-5.484	3.956	-5.12	5.05	-3.901	5.752	-4.007	6.702	-5.49
-0.189	0.317	0.747	0.012	1.376	0.469	2.958	-5.159	3.458	-5.493	3.958	-5.132	5.052	-3.939	5.754	-4.073	6.704	-5.52
-0.189	0.32	0.747	0.001	1.376	0.474	2.96	-5.165	3.46	-5.501	3.96	-5.138	5.054	-3.974	5.757	-4.134	6.706	-5.553
-0.189	0.32	0.748	0.006	1.377	0.476	2.962	-5.173	3.462	-5.507	3.962	-5.149	5.057	-3.902	5.759	-3.971	6.708	-5.582
-0.188	0.319	0.748	0.005	1.377	0.476	2.964	-5.174	3.464	-5.515	3.964	-5.152	5.059	-3.915	5.761	-3.986	6.711	-5.608
-0.187	0.319	0.749	-0.001	1.378	0.474	2.966	-5.181	3.466	-5.514	3.966	-5.155	5.061	-4.034	5.763	-3.951	6.713	-5.636
-0.187	0.323	0.749	-0.001	1.378	0.471	2.968	-5.183	3.468	-5.523	3.968	-5.159	5.063	-4.08	5.765	-3.852	6.715	-5.659
-0.186	0.324	0.75	-0.005	1.379	0.475	2.97	-5.184	3.47	-5.529	3.97	-5.165	5.065	-4.05	5.768	-3.899	6.717	-5.68
-0.186	0.323	0.75	-0.001	1.379	0.475	2.972	-5.193	3.472	-5.528	3.972	-5.167	5.068	-4.029	5.77	-3.899	6.719	-5.7
-0.185	0.324	0.751	-0.002	1.38	0.476	2.974	-5.199	3.474	-5.533	3.974	-5.177	5.07	-4.013	5.772	-4.005	6.722	-5.719
-0.185	0.323	0.751	0	1.38	0.48	2.976	-5.202	3.476	-5.534	3.976	-5.182	5.072	-4.009	5.774	-3.965	6.724	-5.738
-0.184	0.323	0.752	0	1.381	0.517	2.978	-5.205	3.478	-5.538	3.978	-5.188	5.074	-4.065	5.776	-3.941	6.726	-5.761
-0.184	0.321	0.752	-0.002	1.381	0.519	2.98	-5.209	3.48	-5.544	3.98	-5.196	5.076	-4.075	5.779	-3.956	6.728	-5.782
-0.183	0.319	0.753	-0.001	1.382	0.519	2.982	-5.21	3.482	-5.546	3.982	-5.196	5.079	-4.021	5.781	-3.974	6.73	-5.794
-0.183	0.319	0.753	-0.003	1.382	0.517	2.984	-5.218	3.484	-5.546	3.984	-5.205	5.081	-4.014	5.783	-3.966	6.733	-5.817
-0.182	0.319	0.754	-0.003	1.383	0.52	2.986	-5.224	3.486	-5.552	3.986	-5.211	5.083	-3.98	5.785	-3.992	6.735	-5.835
-0.182	0.319	0.754	-0.005	1.383	0.522	2.988	-5.226	3.488	-5.56	3.988	-5.219	5.085	-3.985	5.787	-4.007	6.737	-5.845
-0.181	0.317	0.755	-0.01	1.384	0.52	2.99	-5.231	3.49	-5.563	3.99	-5.223	5.087	-4.037	5.79	-3.994	6.739	-5.866
-0.181	0.317	0.755	-0.005	1.384	0.51	2.992	-5.232	3.492	-5.57	3.992	-5.229	5.09	-4.083	5.792	-4.052	6.741	-5.88
-0.18	0.316	0.756	-0.008	1.385	0.512	2.994	-5.234	3.494	-5.569	3.994	-5.231	5.092	-4.099	5.794	-4.031	6.744	-5.892
-0.18	0.317	0.756	-0.008	1.385	0.513	2.996	-5.241	3.496	-5.576	3.996	-5.231	5.094	-4.088	5.796	-3.98	6.746	-5.909
-0.179	0.319	0.757	-0.008	1.386	0.517	2.998	-5.244	3.498	-5.587	3.998	-5.237	5.096	-4.093	5.798	-3.971	6.748	-5.921
-0.179	0.316	0.757	-0.004	1.386	0.517	3	-5.25	3.5	-5.589	4	-5.24	5.098	-4.096	5.801	-4.002	6.75	-5.934
-0.178	0.313	0.758	-0.006	1.387	0.515	3.002	-5.255	3.502	-5.585	4.002	-5.248	5.101	-4.088	5.803	-4.095	6.752	-5.944
-0.178	0.317	0.758	-0.006	1.387	0.517	3.004	-5.252	3.504	-5.591	4.004	-5.256	5.103	-4.065	5.805	-4.146	6.755	-5.955
-0.177	0.317	0.759	-0.007	1.388	0.517	3.006	-5.259	3.506	-5.588	4.006	-5.263	5.105	-4.036	5.807	-4.123	6.757	-5.962
-0.177	0.316	0.759	-0.008	1.388	0.507	3.008	-5.261	3.508	-5.589	4.008	-5.271	5.107	-4.029	5.809	-4.092	6.759	-5.975
-0.176	0.314	0.76	-0.005	1.389	0.511	3.01	-5.259	3.51	-5.598	4.01	-5.273	5.109	-4.046	5.812	-3.984	6.761	-5.988
-0.176	0.311	0.76	-0.006	1.389	0.411	3.012	-5.263	3.512	-5.599	4.012	-5.278	5.112	-4.055	5.814	-4.004	6.763	-5.999
-0.175	0.303	0.761	-0.006	1.39	0.395	3.014	-5.264	3.514	-5.605	4.014	-5.285	5.114	-4.059	5.816	-4.014	6.766	-6.01
-0.175	0.309	0.761	-0.006	1.39	0.37	3.016	-5.266	3.516	-5.61	4.016	-5.287	5.116	-4.078	5.818	-4.075	6.768	-6.022
-0.174	0.308	0.762	-0.009	1.391	0.373	3.018	-5.27	3.518	-5.613	4.018	-5.285	5.118	-4.063	5.82	-4.041	6.77	-6.034
-0.174	0.316	0.762	-0.007	1.391	0.367	3.02	-5.275	3.52	-5.62	4.02	-5.294	5.12	-4.043	5.823	-4.036	6.772	-6.045
-0.173	0.316	0.763	-0.01	1.392	0.369	3.022	-5.282	3.522	-5.623	4.022	-5.298	5.123	-4.055	5.825	-4.058	6.774	-6.054
-0.173	0.316	0.763	-0.006	1.392	0.372	3.024	-5.292	3.524	-5.625	4.024	-5.305	5.125	-4.067	5.827	-4.008	6.777	-6.067
-0.172	0.317	0.764	-0.008	1.393	0.374	3.026	-5.295	3.526	-5.631	4.026	-5.309	5.127	-4.095	5.829	-4.014	6.779	-6.078
-0.172	0.317	0.764	-0.011	1.393	0.37	3.028	-5.296	3.528	-5.632	4.028	-5.311	5.129	-4.087	5.831	-4.028	6.781	-6.088
-0.171	0.31	0.765	-0.007	1.394	0.373	3.03	-5.3	3.53	-5.633	4.03	-5.318	5.131	-4.07	5.834	-4.048	6.783	-6.097
-0.171	0.314	0.765	-0.007	1.394	0.378	3.032	-5.31	3.532	-5.637	4.032	-5.32	5.134	-4.056	5.836	-4.056	6.785	-6.106
-0.17	0.314	0.766	-0.008	1.395	0.379	3.034	-5.311	3.534	-5.642	4.034	-5.324	5.136	-4.056	5.838	-4.051	6.788	-6.114
-0.17	0.32	0.766	-0.007	1.395	0.375	3.036	-5.319	3.536	-5.641	4.036	-5.333	5.138	-4.113	5.84	-4.067	6.79	-6.12
-0.169	0.31	0.767	-0.01	1.396	0.383	3.038	-5.324	3.538	-5.647	4.038	-5.333	5.14	-4.149	5.842	-4.113	6.792	-6.135
-0.169	0.314	0.767	-0.01	1.396	0.374	3.04	-5.329	3.54	-5.652	4.04	-5.334	5.142	-4.131	5.845	-4.094	6.794	-6.144
-0.168	0.317	0.768	-0.011	1.397	0.374	3.042	-5.328	3.542	-5.653	4.042	-5.335	5.145	-4.101	5.847	-4.069	6.796	-6.156
-0.168	0.293	0.768	-0.01	1.397	0.374	3.044	-5.341	3.544	-5.659	4.044	-5.341	5.147	-4.049	5.849	-4.125	6.799	-6.162
-0.167	0.29	0.769	-0.015	1.398	0.38	3.046	-5.339	3.546	-5.663	4.046	-5.352	5.149	-4.043	5.851	-4.063	6.801	-6.168
-0.167	0.283	0.769	-0.013	1.398	0.371	3.048	-5.347	3.548	-5.669	4.048	-5.36	5.151	-4.054	5.853	-3.981	6.803	-6.177
-0.166	0.301	0.77	-0.016	1.399	0.372	3.05	-5.353	3.55	-5.673	4.05	-5.368	5.153	-4.069	5.856	-4.061	6.805	-6.185
-0.166	0.274	0.77	-0.014	1.399	0.377	3.052	-5.353	3.552	-5.672	4.052	-5.373	5.156	-4.147	5.858	-4.079	6.807	-6.189
-0.165	0.306	0.771	-0.013	1.4	0.371	3.054	-5.355	3.554	-5.673	4.054	-5.379	5.158	-4.211	5.86	-4.192	6.81	-6.198
-0.165	0.291	0.771	-0.013	1.4	0.369	3.056	-5.359	3.556	-5.678	4.056	-5.379	5.16	-4.243	5.862	-4.174	6.812	-6.204
-0.164	0.3	0.772	-0.012	1.401	0.371	3.058	-5.365	3.558	-5.68	4.058	-5.384	5.162	-4.214	5.864	-4.141	6.814	-6.214
-0.164	0.136	0.772	-0.01	1.401	0.369	3.06	-5.371	3.56	-5.686	4.06	-5.389	5.164	-4.207	5.867	-4.1	6.816	-6.223
-0.163	0.067	0.773	-0.013	1.402	0.371	3.062	-5.376	3.562	-5.693	4.062	-5.391	5.167	-4.228	5.869	-4.174	6.818	-6.232
-0.163	0.07	0.773	-0.012	1.402	0.371	3.064	-5.385	3.564	-5.693	4.064	-5.396	5.169	-4.225	5.871	-4.16	6.821	-6.236
-0.162	0.278	0.774	-0.014	1.403	0.369	3.066	-5.386	3.566	-5.689	4.066	-5.397	5.171	-4.228	5.873	-4.166	6.823	-6.244
-0.162	0.293	0.774	-0.013	1.403	0.373	3.068	-5.387	3.568	-5.703	4.068	-5.399	5.173	-4.239	5.875	-4.164	6.825	-6.253
-0.161	0.061	0.775	-0.015	1.404	0.375	3.07	-5.398	3.57	-5.706	4.07	-5.404	5.175	-4.226	5.878	-4.207	6.827	-6.264
-0.161	0.1	0.775	-0.017	1.404	0.369	3.072	-5.399	3.572	-5.705	4.072	-5.41	5.178	-4.21	5.88	-4.14	6.829	-6.269
-0.16	0.026	0.776	-0.017	1.405	0.368	3.074	-5.401	3.574	-5.706	4.074	-5.414	5.18	-4.184	5.882	-4.12	6.832	-6.274
-0.16	0.023	0.776	-0.016	1.405	0.369	3.076	-5.405	3.576	-5.708	4.076	-5.418	5.182	-4.18	5.884	-4.161	6.834	-6.278
-0.159	0.019	0.777	-0.008	1.406	0.375	3.078	-5.41	3.578	-5.71	4.078	-5.422	5.184	-4.203	5.886	-4.187	6.836	-6.286
-0.159	0.019	0.777	-0.011	1.406	0.368	3.08	-5.413	3.58	-5.716	4.08	-5.427	5.186	-4.194	5.889	-4.184	6.838	-6.289
-0.158	0.021	0.778	-0.016	1.407	0.37	3.082	-5.417	3.582	-5.717	4.082	-5.429	5.189	-4.165	5.891	-4.377	6.84	-6.293
-0.158	0.019	0.778	-0.023	1.407	0.368	3.084	-5.424	3.584	-5.719	4.084	-5.433	5.191	-4.139	5.893	-4.725	6.843	-6.299
-0.157	0.017	0.779	-0.013	1.408	0.367	3.086	-5.425	3.586	-5.721	4.086	-5.443	5.193	-4.176	5.895	-4.941	6.845	-6.305
-0.157	0.019	0.779	-0.015	1.408	0.369	3.088	-5.432	3.588	-5.73	4.088	-5.446	5.195	-4.354	5.897	-5.066	6.847	-6.311
-0.156	0.001	0.78	-0.018	1.409	0.368	3.09	-5.436	3.59	-5.735	4.09	-5.449	5.197	-4.516	5.9	-5.159	6.849	-6.319
-0.156	-0.023	0.78	-0.019	1.409	0.366	3.092	-5.432	3.592	-5.739	4.092	-5.454	5.2	-4.634	5.902	-5.237	6.851	-6.325
-0.155	0.007	0.781	-0.018	1.41	0.366	3.094	-5.431	3.594	-5.742	4.094	-5.457	5.202	-4.725	5.904	-5.297	6.854	-6.329
-0.155	-0.016	0.781	-0.016	1.41	0.37	3.096	-5.441	3.596	-5.738	4.096	-5.458	5.204	-4.795	5.906	-5.341	6.856	-6.332
-0.154	-0.05	0.782	-0.018	1.411	0.367	3.098	-5.454	3.598	-5.743	4.098	-5.463	5.206	-4.856	5.908	-5.381	6.858	-6.336
-0.154	-0.027	0.782	-0.021	1.411	0.365	3.1	-5.459	3.6	-5.744	4.1	-5.467	5.208	-4.912	5.911	-5.415	6.86	-6.346
-0.153	0.023	0.783	-0.02	1.412	0.368	3.102	-5.463	3.602	-5.743	4.102	-5.469	5.211	-4.96	5.913	-5.449	6.862	-6.353
-0.153	0.004	0.783	-0.042	1.412	0.368	3.104	-5.463	3.604	-5.747	4.104	-5.476	5.213	-5.004	5.915	-5.477	6.865	-6.356
-0.152	0.015	0.784	-0.065	1.413	0.365	3.106	-5.468	3.606	-5.748	4.106	-5.478	5.215	-5.046	5.917	-5.511	6.867	-6.364
-0.152	-0.006	0.784	-0.063	1.413	0.366	3.108	-5.455	3.608	-5.749	4.108	-5.481	5.217	-5.081	5.919	-5.541	6.869	-6.363
-0.151	-0.006	0.785	-0.074	1.414	0.371	3.11	-5.449	3.61	-5.758	4.11	-5.481	5.219	-5.111	5.922	-5.567	6.871	-6.374
-0.151	0.008	0.785	-0.065	1.414	0.371	3.112	-5.454	3.612	-5.766	4.112	-5.487	5.222	-5.142	5.924	-5.588	6.873	-6.38
-0.15	0.005	0.786	-0.061	1.415	0.369	3.114	-5.452	3.614	-5.768	4.114	-5.495	5.224	-5.173	5.926	-5.611	6.876	-6.389
-0.15	0.018	0.786	-0.066	1.415	0.367	3.116	-5.457	3.616	-5.766	4.116	-5.496	5.226	-5.201	5.928	-5.631	6.878	-6.389
-0.149	0.021	0.787	-0.077	1.416	0.367	3.118	-5.462	3.618	-5.772	4.118	-5.504	5.228	-5.229	5.93	-5.652	6.88	-6.398
-0.149	0.012	0.787	-0.049	1.416	0.37	3.12	-5.461	3.62	-5.778	4.12	-5.501	5.23	-5.257	5.933	-5.671	6.882	-6.402
-0.148	-0.014	0.788	-0.052	1.417	0.37	3.122	-5.468	3.622	-5.781	4.122	-5.501	5.233	-5.279	5.935	-5.674	6.884	-6.406
-0.148	0.018	0.788	-0.052	1.417	0.371	3.124	-5.465	3.624	-5.776	4.124	-5.511	5.235	-5.299	5.937	-5.677	6.887	-6.411
-0.147	-0.028	0.789	-0.057	1.418	0.371	3.126	-5.476	3.626	-5.783	4.126	-5.515	5.237	-5.32	5.939	-5.69	6.889	-6.415
-0.147	-0.044	0.789	-0.054	1.418	0.37	3.128	-5.481	3.628	-5.791	4.128	-5.522	5.239	-5.34	5.941	-5.701	6.891	-6.42
-0.146	-0.057	0.79	-0.057	1.419	0.368	3.13	-5.486	3.63	-5.795	4.13	-5.525	5.241	-5.356	5.944	-5.717	6.893	-6.43
-0.146	-0.047	0.79	-0.055	1.419	0.37	3.132	-5.483	3.632	-5.797	4.132	-5.531	5.244	-5.376	5.946	-5.731	6.895	-6.429
-0.145	-0.05	0.791	-0.054	1.42	0.369	3.134	-5.485	3.634	-5.799	4.134	-5.534	5.246	-5.395	5.948	-5.747	6.898	-6.431
-0.145	-0.054	0.791	-0.052	1.42	0.367	3.136	-5.488	3.636	-5.799	4.136	-5.541	5.248	-5.412	5.95	-5.763	6.9	-6.439
-0.144	-0.053	0.792	-0.052	1.421	0.368	3.138	-5.492	3.638	-5.796	4.138	-5.545	5.25	-5.428	5.952	-5.771	6.902	-6.444
-0.144	-0.056	0.792	-0.05	1.421	0.363	3.14	-5.501	3.64	-5.799	4.14	-5.545	5.252	-5.444	5.955	-5.792	6.904	-6.449
-0.143	-0.053	0.793	-0.054	1.422	0.366	3.142	-5.506	3.642	-5.802	4.142	-5.548	5.255	-5.458	5.957	-5.813	6.906	-6.453
-0.143	-0.059	0.793	-0.053	1.422	0.37	3.144	-5.515	3.644	-5.81	4.144	-5.551	5.257	-5.477	5.959	-5.83	6.909	-6.459
-0.142	-0.05	0.794	-0.055	1.423	0.368	3.146	-5.523	3.646	-5.812	4.146	-5.552	5.259	-5.49	5.961	-5.849	6.911	-6.467
-0.142	-0.046	0.794	-0.054	1.423	0.367	3.148	-5.526	3.648	-5.812	4.148	-5.557	5.261	-5.5	5.963	-5.865	6.913	-6.47
-0.141	-0.059	0.795	-0.048	1.424	0.367	3.15	-5.528	3.65	-5.816	4.15	-5.558	5.263	-5.516	5.966	-5.882	6.915	-6.471
-0.141	-0.064	0.795	-0.049	1.424	0.369	3.152	-5.528	3.652	-5.815	4.152	-5.558	5.266	-5.529	5.968	-5.889	6.917	-6.475
-0.141	-0.054	0.795	-0.035	1.424	0.365	3.154	-5.532	3.654	-5.816	4.154	-5.562	5.268	-5.541	5.97	-5.906	6.92	-6.478
-0.14	-0.048	0.796	-0.055	1.425	0.37	3.156	-5.538	3.656	-5.817	4.156	-5.567	5.27	-5.553	5.972	-5.92	6.922	-6.477
-0.14	-0.056	0.796	-0.055	1.425	0.369	3.158	-5.541	3.658	-5.822	4.158	-5.575	5.272	-5.567	5.974	-5.938	6.924	-6.481
-0.139	-0.068	0.797	-0.054	1.426	0.366	3.16	-5.541	3.66	-5.825	4.16	-5.579	5.274	-5.581	5.977	-5.956	6.926	-6.489
-0.139	-0.059	0.797	-0.047	1.426	0.363	3.162	-5.544	3.662	-5.834	4.162	-5.578	5.277	-5.592	5.979	-5.966	6.928	-6.494
-0.138	-0.065	0.798	-0.069	1.427	0.363	3.164	-5.546	3.664	-5.831	4.164	-5.586	5.279	-5.603	5.981	-5.98	6.931	-6.499
-0.138	-0.061	0.798	-0.077	1.427	0.361	3.166	-5.549	3.666	-5.84	4.166	-5.587	5.281	-5.613	5.983	-5.994	6.933	-6.508
-0.137	-0.057	0.799	-0.114	1.428	0.359	3.168	-5.556	3.668	-5.84	4.168	-5.589	5.283	-5.626	5.985	-6.008	6.935	-6.51
-0.137	-0.047	0.799	-0.233	1.428	0.364	3.17	-5.559	3.67	-5.843	4.17	-5.602	5.285	-5.638	5.988	-6.017	6.937	-6.514
-0.136	-0.043	0.8	-1.341	1.429	0.361	3.172	-5.56	3.672	-5.844	4.172	-5.604	5.288	-5.645	5.99	-6.03	6.939	-6.517
-0.136	-0.067	0.801	-1.335	1.429	0.36	3.174	-5.565	3.674	-5.846	4.174	-5.604	5.29	-5.656	5.992	-6.041	6.942	-6.515
-0.135	-0.067	0.801	-0.148	1.43	0.361	3.176	-5.567	3.676	-5.844	4.176	-5.607	5.292	-5.664	5.994	-6.055	6.944	-6.523
-0.135	-0.049	0.802	-0.083	1.43	0.358	3.178	-5.572	3.678	-5.85	4.178	-5.616	5.294	-5.672	5.996	-6.068	6.946	-6.524
-0.134	-0.045	0.802	-0.093	1.431	0.361	3.18	-5.578	3.68	-5.854	4.18	-5.618	5.296	-5.684	5.999	-6.076	6.948	-6.53
-0.134	-0.061	0.803	-0.119	1.431	0.362	3.182	-5.583	3.682	-5.85	4.182	-5.62	5.299	-5.699	6.001	-6.091	6.95	-6.535
-0.133	-0.05	0.803	-0.025	1.432	0.362	3.184	-5.583	3.684	-5.855	4.184	-5.624	5.301	-5.707	6.003	-6.102	6.953	-6.54
-0.133	-0.05	0.804	-0.025	1.432	0.359	3.186	-5.585	3.686	-5.86	4.186	-5.621	5.303	-5.717	6.005	-6.113	6.955	-6.546
-0.132	-0.053	0.804	-0.047	1.433	0.361	3.188	-5.594	3.688	-5.859	4.188	-5.626	5.305	-5.721	6.007	-6.125	6.957	-6.547
-0.132	-0.044	0.805	-0.037	1.433	0.356	3.19	-5.595	3.69	-5.863	4.19	-5.628	5.307	-5.732	6.01	-6.134	6.959	-6.549
-0.131	-0.068	0.805	-0.045	1.434	0.358	3.192	-5.6	3.692	-5.866	4.192	-5.631	5.31	-5.738	6.012	-6.141	6.961	-6.555
-0.131	-0.075	0.806	-0.033	1.434	0.356	3.194	-5.608	3.694	-5.86	4.194	-5.639	5.312	-5.744	6.014	-6.154	6.964	-6.559
-0.13	-0.077	0.806	-0.03	1.435	0.263	3.196	-5.611	3.696	-5.863	4.196	-5.638	5.314	-5.757	6.016	-6.163	6.966	-6.564
-0.13	-0.076	0.807	-0.032	1.435	0.245	3.198	-5.613	3.698	-5.866	4.198	-5.637	5.316	-5.765	6.018	-6.171	6.968	-6.562
-0.129	-0.074	0.807	-0.032	1.436	0.148	3.2	-5.618	3.7	-5.874	4.2	-5.633	5.318	-5.772	6.021	-6.177	6.97	-6.563
-0.129	-0.075	0.808	-0.045	1.436	0.142	3.202	-5.62	3.702	-5.883	4.202	-5.639	5.321	-5.785	6.023	-6.188	6.972	-6.569
-0.128	-0.089	0.808	-0.048	1.437	0.15	3.204	-5.624	3.704	-5.886	4.204	-5.65	5.323	-5.791	6.025	-6.197	6.975	-6.574
-0.128	-0.094	0.809	-0.049	1.438	0.176	3.206	-5.623	3.706	-5.887	4.206	-5.651	5.325	-5.799	6.027	-6.207	6.977	-6.577
-0.127	-0.084	0.809	-0.046	1.438	0.099	3.208	-5.627	3.708	-5.888	4.208	-5.658	5.327	-5.806	6.029	-6.214	6.979	-6.58
-0.127	-0.075	0.81	-0.045	1.439	0.141	3.21	-5.631	3.71	-5.889	4.21	-5.668	5.329	-5.814	6.032	-6.227	6.981	-6.585
-0.126	-0.075	0.81	-0.047	1.439	0.139	3.212	-5.629	3.712	-5.889	4.212	-5.675	5.332	-5.822	6.034	-6.235	6.983	-6.593
-0.126	-0.073	0.811	-0.047	1.44	0.129	3.214	-5.628	3.714	-5.895	4.214	-5.674	5.334	-5.832	6.036	-6.241	6.986	-6.59
-0.125	-0.089	0.811	-0.049	1.44	0.131	3.216	-5.634	3.716	-5.896	4.216	-5.676	5.336	-5.839	6.038	-6.244	6.988	-6.598
-0.124	-0.075	0.812	-0.047	1.441	0.148	3.218	-5.641	3.718	-5.897	4.218	-5.682	5.338	-5.842	6.04	-6.256	6.99	-6.603
-0.124	-0.087	0.812	-0.046	1.441	0.139	3.22	-5.642	3.72	-5.897	4.22	-5.68	5.34	-5.853	6.043	-6.261	6.992	-6.603
-0.123	-0.087	0.813	-0.048	1.442	0.143	3.222	-5.647	3.722	-5.896	4.222	-5.684	5.343	-5.859	6.045	-6.269	6.994	-6.608
-0.123	-0.068	0.813	-0.048	1.442	0.138	3.224	-5.656	3.724	-5.904	4.224	-5.689	5.345	-5.865	6.047	-6.28	6.997	-6.616
-0.122	-0.045	0.814	-0.034	1.443	0.144	3.226	-5.657	3.726	-5.904	4.226	-5.693	5.347	-5.874	6.049	-6.28	6.999	-6.619
-0.122	-0.043	0.814	-0.049	1.443	0.14	3.228	-5.664	3.728	-5.909	4.228	-5.696	5.349	-5.879	6.051	-6.288	7.001	-6.623
-0.121	-0.047	0.815	-0.054	1.444	0.243	3.23	-5.664	3.73	-5.911	4.23	-5.693	5.351	-5.887	6.054	-6.299	7.003	-6.626
-0.121	-0.047	0.815	-0.052	1.444	0.223	3.232	-5.664	3.732	-5.918	4.232	-5.698	5.354	-5.893	6.056	-6.304	7.005	-6.63
-0.12	-0.045	0.816	-0.055	1.445	0.229	3.234	-5.671	3.734	-5.913	4.234	-5.705	5.356	-5.899	6.058	-6.313	7.008	-6.632
-0.12	-0.043	0.816	-0.055	1.445	0.228	3.236	-5.671	3.736	-5.915	4.236	-5.708	5.358	-5.908	6.06	-6.317	7.01	-6.633
-0.119	-0.043	0.817	-0.056	1.446	0.225	3.238	-5.673	3.738	-5.919	4.238	-5.711	5.36	-5.914	6.062	-6.32	7.012	-6.639
-0.119	-0.047	0.817	-0.053	1.446	0.223	3.24	-5.675	3.74	-5.914	4.24	-5.712	5.362	-5.92	6.065	-6.33	7.014	-6.648
-0.118	-0.042	0.818	-0.052	1.447	0.214	3.242	-5.679	3.742	-5.919	4.242	-5.714	5.365	-5.929	6.067	-6.339	7.016	-6.642
-0.118	-0.05	0.818	-0.049	1.447	0.224	3.244	-5.681	3.744	-5.927	4.244	-5.713	5.367	-5.935	6.069	-6.341	7.019	-6.649
-0.117	-0.051	0.819	-0.052	1.448	0.218	3.246	-5.686	3.746	-5.932	4.246	-5.72	5.369	-5.938	6.071	-6.352	7.021	-6.657
-0.117	-0.053	0.819	-0.047	1.448	0.206	3.248	-5.687	3.748	-5.935	4.248	-5.724	5.371	-5.945	6.073	-6.356	7.023	-6.659
-0.116	-0.051	0.82	-0.05	1.449	0.206	3.25	-5.694	3.75	-5.936	4.25	-5.726	5.373	-5.954	6.076	-6.366	7.025	-6.663
-0.116	-0.045	0.82	-0.05	1.449	0.204	3.252	-5.692	3.752	-5.933	4.252	-5.734	5.376	-5.958	6.078	-6.372	7.027	-6.668
-0.115	-0.043	0.821	-0.055	1.45	0.19	3.254	-5.69	3.754	-5.936	4.254	-5.733	5.378	-5.963	6.08	-6.382	7.03	-6.666
-0.115	-0.043	0.821	-0.06	1.45	0.165	3.256	-5.698	3.756	-5.94	4.256	-5.735	5.38	-5.971	6.082	-6.387	7.032	-6.669
-0.114	-0.042	0.822	-0.062	1.451	0.116	3.258	-5.702	3.758	-5.943	4.258	-5.738	5.382	-5.975	6.084	-6.394	7.034	-6.675
-0.114	-0.04	0.822	-0.059	1.451	0.171	3.26	-5.704	3.76	-5.948	4.26	-5.741	5.384	-5.981	6.087	-6.399	7.036	-6.679
-0.113	-0.044	0.823	-0.065	1.452	0.162	3.262	-5.706	3.762	-5.953	4.262	-5.745	5.387	-5.985	6.089	-6.399	7.038	-6.683
-0.113	-0.042	0.823	-0.057	1.452	0.213	3.264	-5.712	3.764	-5.954	4.264	-5.747	5.389	-5.988	6.091	-6.411	7.041	-6.687
-0.112	-0.045	0.824	-0.057	1.453	0.196	3.266	-5.717	3.766	-5.952	4.266	-5.746	5.391	-5.997	6.093	-6.416	7.043	-6.695
-0.112	-0.043	0.824	-0.057	1.453	0.163	3.268	-5.722	3.768	-5.951	4.268	-5.753	5.393	-6.005	6.095	-6.418	7.045	-6.696
-0.111	-0.043	0.825	-0.057	1.454	0.177	3.27	-5.722	3.77	-5.956	4.27	-5.754	5.395	-6.009	6.098	-6.423	7.047	-6.699
-0.111	-0.044	0.825	-0.056	1.454	0.218	3.272	-5.725	3.772	-5.96	4.272	-5.757	5.398	-6.011	6.1	-6.426	7.049	-6.701
-0.11	-0.046	0.826	-0.053	1.455	0.187	3.274	-5.729	3.774	-5.955	4.274	-5.76	5.4	-6.016	6.102	-6.437	7.052	-6.702
-0.11	-0.042	0.826	-0.057	1.455	0.201	3.276	-5.729	3.776	-5.958	4.276	-5.76	5.402	-6.023	6.104	-6.441	7.054	-6.709
-0.109	-0.042	0.827	-0.054	1.456	0.22	3.278	-5.731	3.778	-5.962	4.278	-5.756	5.404	-6.032	6.106	-6.447	7.056	-6.71
-0.109	-0.044	0.827	-0.055	1.456	0.218	3.28	-5.736	3.78	-5.963	4.28	-5.765	5.406	-6.033	6.109	-6.452	7.058	-6.716
-0.108	-0.047	0.828	-0.06	1.457	0.211	3.282	-5.738	3.782	-5.963	4.282	-5.766	5.409	-6.04	6.111	-6.46	7.06	-6.72
-0.108	-0.045	0.828	-0.061	1.457	0.083	3.284	-5.739	3.784	-5.972	4.284	-5.771	5.411	-6.047	6.113	-6.466	7.063	-6.718
-0.107	-0.043	0.829	-0.065	1.458	0.034	3.286	-5.743	3.786	-5.968	4.286	-5.772	5.413	-6.055	6.115	-6.474	7.065	-6.72
-0.107	-0.04	0.829	-0.065	1.458	0.032	3.288	-5.743	3.788	-5.98	4.288	-5.778	5.415	-6.06	6.117	-6.478	7.067	-6.726
-0.106	-0.043	0.83	-0.067	1.459	-0.009	3.29	-5.745	3.79	-5.987	4.29	-5.781	5.417	-6.061	6.12	-6.48	7.069	-6.729
-0.106	-0.045	0.83	-0.065	1.459	-0.018	3.292	-5.751	3.792	-5.987	4.292	-5.786	5.42	-6.059	6.122	-6.49	7.071	-6.734
-0.105	-0.045	0.831	-0.065	1.46	-0.018	3.294	-5.753	3.794	-5.987	4.294	-5.788	5.422	-6.066	6.124	-6.491	7.074	-6.736
-0.105	-0.045	0.831	-0.061	1.46	-0.024	3.296	-5.754	3.796	-5.992	4.296	-5.791	5.424	-6.08	6.126	-6.494	7.076	-6.735
-0.104	-0.045	0.832	-0.064	1.461	-0.022	3.298	-5.763	3.798	-5.986	4.298	-5.793	5.426	-6.078	6.128	-6.505	7.078	-6.745
-0.104	-0.046	0.832	-0.069	1.461	-0.02	3.3	-5.764	3.8	-5.99	4.3	-5.796	5.428	-6.078	6.131	-6.507	7.08	-6.746
-0.103	-0.044	0.833	-0.067	1.462	-0.023	3.302	-5.768	3.802	-5.992	4.302	-5.797	5.431	-6.078	6.133	-6.515	7.082	-6.749
-0.103	-0.049	0.833	-0.064	1.462	-0.019	3.304	-5.778	3.804	-5.996	4.304	-5.806	5.433	-6.087	6.135	-6.514	7.085	-6.754
-0.102	-0.045	0.834	-0.065	1.463	-0.028	3.306	-5.779	3.806	-6.001	4.306	-5.801	5.435	-6.099	6.137	-6.518	7.087	-6.766
-0.102	-0.043	0.834	-0.068	1.463	-0.02	3.308	-5.781	3.808	-6.002	4.308	-5.805	5.437	-6.105	6.139	-6.515	7.089	-6.768
-0.101	-0.046	0.835	-0.065	1.464	-0.024	3.31	-5.784	3.81	-6.004	4.31	-5.808	5.439	-6.107	6.142	-6.521	7.091	-6.771
-0.101	-0.043	0.835	-0.068	1.464	-0.031	3.312	-5.778	3.812	-6.01	4.312	-5.81	5.442	-6.107	6.144	-6.53	7.093	-6.768
-0.1	-0.043	0.836	-0.069	1.465	-0.018	3.314	-5.78	3.814	-6.003	4.314	-5.813	5.444	-6.112	6.146	-6.527	7.096	-6.769
-0.1	-0.042	0.836	-0.067	1.465	-0.022	3.316	-5.787	3.816	-6.001	4.316	-5.812	5.446	-6.117	6.148	-6.529	7.098	-6.771
-0.099	-0.046	0.837	-0.073	1.466	-0.02	3.318	-5.786	3.818	-6.011	4.318	-5.819	5.448	-6.127	6.15	-6.535	7.1	-6.775
-0.099	-0.047	0.837	-1.54	1.466	-0.018	3.32	-5.79	3.82	-6.013	4.32	-5.814	5.45	-6.133	6.153	-6.537	7.102	-6.779
-0.098	-0.042	0.838	-1.616	1.467	-0.02	3.322	-5.796	3.822	-6.015	4.322	-5.815	5.453	-6.136	6.155	-6.539	7.104	-6.786
-0.098	-0.04	0.838	-1.617	1.467	-0.025	3.324	-5.794	3.824	-6.025	4.324	-5.82	5.455	-6.142	6.157	-6.542	7.107	-6.785
-0.097	-0.04	0.839	-1.602	1.468	-0.029	3.326	-5.797	3.826	-6.023	4.326	-5.827	5.457	-6.141	6.159	-6.547	7.109	-6.792
-0.097	-0.045	0.839	-1.604	1.468	-0.046	3.328	-5.802	3.828	-6.034	4.328	-5.833	5.459	-6.145	6.161	-6.549	7.111	-6.794
-0.096	-0.047	0.84	-1.607	1.469	-0.043	3.33	-5.801	3.83	-6.028	4.33	-5.837	5.461	-6.155	6.164	-6.552	7.113	-6.799
-0.096	-0.049	0.84	-1.609	1.469	-0.02	3.332	-5.803	3.832	-6.021	4.332	-5.846	5.464	-6.159	6.166	-6.559	7.115	-6.798
-0.095	-0.053	0.841	-1.599	1.47	-0.014	3.334	-5.805	3.834	-6.032	4.334	-5.847	5.466	-6.162	6.168	-6.558	7.118	-6.802
-0.095	-0.045	0.841	-1.62	1.47	-0.013	3.336	-5.801	3.836	-6.038	4.336	-5.84	5.468	-6.166	6.17	-6.56	7.12	-6.799
-0.094	-0.046	0.842	-1.621	1.471	-0.011	3.338	-5.806	3.838	-6.035	4.338	-5.846	5.47	-6.166	6.172	-6.565	7.122	-6.807
-0.094	-0.046	0.842	-1.628	1.471	-0.078	3.34	-5.81	3.84	-6.04	4.34	-5.848	5.472	-6.171	6.175	-6.565	7.124	-6.807
-0.093	-0.044	0.843	-1.639	1.472	-0.092	3.342	-5.818	3.842	-6.046	4.342	-5.847	5.475	-6.17	6.177	-6.569	7.126	-6.807
-0.093	-0.045	0.843	-1.661	1.472	-0.102	3.344	-5.826	3.844	-6.046	4.344	-5.854	5.477	-6.175	6.179	-6.572	7.129	-6.811
-0.092	-0.047	0.844	-1.649	1.473	-0.063	3.346	-5.828	3.846	-6.052	4.346	-5.853	5.479	-6.183	6.181	-6.585	7.131	-6.817
-0.092	-0.044	0.844	-1.637	1.473	-0.087	3.348	-5.826	3.848	-6.053	4.348	-5.858	5.481	-6.189	6.183	-6.59	7.133	-6.821
-0.091	-0.045	0.845	-1.637	1.474	-0.053	3.35	-5.832	3.85	-6.051	4.35	-5.863	5.483	-6.193	6.186	-6.592	7.135	-6.818
-0.091	-0.044	0.845	-1.642	1.474	-0.104	3.352	-5.839	3.852	-6.057	4.352	-5.863	5.486	-6.197	6.188	-6.593	7.137	-6.822
-0.09	-0.03	0.846	-1.644	1.475	-0.038	3.354	-5.835	3.854	-6.055	4.354	-5.868	5.488	-6.2	6.19	-6.596	7.14	-6.829
-0.09	-0.029	0.846	-1.649	1.475	-0.046	3.356	-5.843	3.856	-6.049	4.356	-5.871	5.49	-6.208	6.192	-6.602	7.142	-6.829
-0.089	-0.028	0.847	-1.641	1.476	-0.047	3.358	-5.84	3.858	-6.057	4.358	-5.875	5.492	-6.212	6.194	-6.601	7.144	-6.83
-0.089	-0.025	0.847	-1.643	1.476	-0.049	3.36	-5.848	3.86	-6.062	4.36	-5.867	5.494	-6.212	6.197	-6.602	7.146	-6.837
-0.088	-0.025	0.848	-1.633	1.477	-0.042	3.362	-5.854	3.862	-6.061	4.362	-5.871	5.497	-6.217	6.199	-6.612	7.148	-6.845
-0.088	-0.029	0.848	-1.636	1.477	-0.043	3.364	-5.849	3.864	-6.069	4.364	-5.876	5.499	-6.222	6.201	-6.624	7.151	-6.851
-0.087	-0.03	0.849	-1.601	1.478	-0.05	3.366	-5.849	3.866	-6.074	4.366	-5.883	5.501	-6.226	6.203	-6.627	7.153	-6.852
-0.087	-0.028	0.849	-1.579	1.478	-0.047	3.368	-5.851	3.868	-6.075	4.368	-5.886	5.503	-6.226	6.205	-6.633	7.155	-6.854
-0.086	-0.024	0.85	-1.627	1.479	-0.05	3.37	-5.853	3.87	-6.078	4.37	-5.885	5.505	-6.229	6.208	-6.632	7.157	-6.853
-0.086	-0.023	0.85	-1.619	1.479	-0.047	3.372	-5.861	3.872	-6.074	4.372	-5.895	5.508	-6.234	6.21	-6.639	7.159	-6.858
-0.085	-0.025	0.851	-1.628	1.48	-0.048	3.374	-5.86	3.874	-6.076	4.374	-5.898	5.51	-6.237	6.212	-6.642	7.162	-6.853
-0.085	-0.047	0.851	-1.634	1.48	-0.048	3.376	-5.858	3.876	-6.079	4.376	-5.897	5.512	-6.245	6.214	-6.646	7.164	-6.856
-0.084	-0.049	0.852	-1.615	1.481	-0.048	3.378	-5.869	3.878	-6.079	4.378	-5.899	5.514	-6.246	6.216	-6.645	7.166	-6.864
-0.084	-0.039	0.852	-1.374	1.481	-0.05	3.38	-5.869	3.88	-6.081	4.38	-5.901	5.516	-6.247	6.219	-6.65	7.168	-6.864
-0.083	-0.042	0.853	-1.409	1.482	-0.049	3.382	-5.869	3.882	-6.089	4.382	-5.905	5.519	-6.253	6.221	-6.653	7.17	-6.87
-0.083	-0.046	0.853	-1.425	1.482	-0.059	3.384	-5.87	3.884	-6.085	4.384	-5.907	5.521	-6.257	6.223	-6.66	7.173	-6.871
-0.082	-0.044	0.854	-1.435	1.483	-0.067	3.386	-5.88	3.886	-6.082	4.386	-5.911	5.523	-6.256	6.225	-6.665	7.175	-6.879
-0.082	-0.044	0.854	-1.424	1.483	-0.069	3.388	-5.875	3.888	-6.082	4.388	-5.909	5.525	-6.262	6.227	-6.671	7.177	-6.881
-0.081	-0.042	0.855	-1.425	1.484	-0.062	3.39	-5.887	3.89	-6.082	4.39	-5.914	5.527	-6.268	6.23	-6.68	7.179	-6.882
-0.081	-0.042	0.855	-1.435	1.484	-0.054	3.392	-5.887	3.892	-6.099	4.392	-5.914	5.53	-6.268	6.232	-6.682	7.181	-6.885
-0.08	-0.043	0.856	-1.444	1.485	-0.053	3.394	-5.89	3.894	-6.1	4.394	-5.92	5.532	-6.275	6.234	-6.683	7.184	-6.884
-0.08	-0.043	0.856	-1.431	1.485	-0.049	3.396	-5.895	3.896	-6.095	4.396	-5.926	5.534	-6.277	6.236	-6.683	7.186	-6.889
-0.079	-0.046	0.857	-1.419	1.486	-0.047	3.398	-5.891	3.898	-6.098	4.398	-5.926	5.536	-6.282	6.238	-6.684	7.188	-6.886
-0.079	-0.049	0.857	-1.418	1.486	-0.042	3.4	-5.893	3.9	-6.105	4.4	-5.921	5.538	-6.285	6.241	-6.684	7.19	-6.891
-0.078	-0.05	0.858	-1.428	1.487	-0.061	3.402	-5.885	3.902	-6.101	4.402	-5.927	5.541	-6.288	6.243	-6.693	7.192	-6.897
-0.078	-0.049	0.858	-1.417	1.487	-0.049	3.404	-5.885	3.904	-6.115	4.404	-5.934	5.543	-6.29	6.245	-6.695	7.195	-6.9
-0.077	-0.049	0.859	-1.391	1.488	-0.046	3.406	-5.895	3.906	-6.12	4.406	-5.937	5.545	-6.298	6.247	-6.696	7.197	-6.899
-0.077	-0.049	0.859	-1.378	1.488	-0.074	3.408	-5.907	3.908	-6.117	4.408	-5.942	5.547	-6.298	6.249	-6.704	7.199	-6.903
-0.077	-0.046	0.859	-1.414	1.488	-0.083	3.41	-5.902	3.91	-6.117	4.41	-5.945	5.549	-6.303	6.252	-6.712	7.201	-6.906
-0.076	-0.042	0.86	-1.394	1.489	-0.058	3.412	-5.908	3.912	-6.118	4.412	-5.95	5.552	-6.306	6.254	-6.713	7.203	-6.902
-0.076	-0.042	0.86	-1.363	1.489	-0.033	3.414	-5.91	3.914	-6.114	4.414	-5.954	5.554	-6.309	6.256	-6.725	7.206	-6.903
-0.075	-0.042	0.861	-1.345	1.49	-0.053	3.416	-5.914	3.916	-6.116	4.416	-5.952	5.556	-6.314	6.258	-6.725	7.208	-6.907
-0.075	-0.043	0.861	-1.392	1.49	-0.054	3.418	-5.914	3.918	-6.123	4.418	-5.955	5.558	-6.314	6.26	-6.726	7.21	-6.905
-0.074	-0.042	0.862	-1.404	1.491	-0.106	3.42	-5.917	3.92	-6.118	4.42	-5.953	5.56	-6.318	6.263	-6.73	7.212	-6.907
-0.074	-0.041	0.862	-1.382	1.491	-0.074	3.422	-5.918	3.922	-6.125	4.422	-5.96	5.563	-6.327	6.265	-6.736	7.214	-6.916
-0.073	-0.038	0.863	-1.788	1.492	-0.064	3.424	-5.92	3.924	-6.125	4.424	-5.96	5.565	-6.331	6.267	-6.736	7.217	-6.923
-0.073	-0.041	0.864	-1.791	1.492	-0.052	3.426	-5.935	3.926	-6.127	4.426	-5.968	5.567	-6.329	6.269	-6.74	7.219	-6.931
-0.072	-0.04	0.864	-1.806	1.493	-0.06	3.428	-5.93	3.928	-6.128	4.428	-5.963	5.569	-6.333	6.271	-6.745	7.221	-6.929
-0.072	-0.043	0.865	-1.794	1.493	-0.061	3.43	-5.93	3.93	-6.131	4.43	-5.964	5.571	-6.336	6.274	-6.749	7.223	-6.927
-0.071	-0.048	0.865	-1.826	1.494	-0.065	3.432	-5.931	3.932	-6.132	4.432	-5.968	5.574	-6.333	6.276	-6.757	7.225	-6.93
-0.071	-0.049	0.866	-1.82	1.494	-0.07	3.434	-5.929	3.934	-6.122	4.434	-5.968	5.576	-6.336	6.278	-6.757	7.228	-6.929
-0.07	-0.052	0.866	-1.808	1.495	-0.07	3.436	-5.932	3.936	-6.119	4.436	-5.976	5.578	-6.344	6.28	-6.761	7.23	-6.932
-0.07	-0.05	0.867	-1.796	1.495	-0.083	3.438	-5.934	3.938	-6.145	4.438	-5.974	5.58	-6.347	6.282	-6.768	7.232	-6.94
-0.069	-0.047	0.867	-2.371	1.496	-0.067	3.44	-5.933	3.94	-6.153	4.44	-5.972	5.582	-6.352	6.285	-6.77	7.234	-6.943
-0.069	-0.05	0.868	-2.458	1.496	-0.035	3.442	-5.939	3.942	-6.145	4.442	-5.975	5.585	-6.355	6.287	-6.77	7.236	-6.947
-0.068	-0.048	0.868	-2.435	1.497	-0.024	3.444	-5.944	3.944	-6.15	4.444	-5.976	5.587	-6.353	6.289	-6.772	7.239	-6.948
-0.068	-0.05	0.869	-2.43	1.497	-0.063	3.446	-5.939	3.946	-6.143	4.446	-5.977	5.589	-6.359	6.291	-6.774	7.241	-6.947
-0.067	-0.046	0.869	-2.39	1.498	-0.061	3.448	-5.938	3.948	-6.151	4.448	-5.986	5.591	-6.365	6.293	-6.78	7.243	-6.948
-0.067	-0.047	0.87	-2.403	1.498	-0.047	3.45	-5.951	3.95	-6.154	4.45	-5.99	5.593	-6.363	6.296	-6.779	7.245	-6.952
-0.066	-0.048	0.87	-2.415	1.499	-0.163	3.452	-5.954	3.952	-6.155	4.452	-5.991	5.596	-6.367	6.298	-6.787	7.247	-6.951
-0.066	-0.049	0.871	-2.392	1.499	-0.191	3.454	-5.956	3.954	-6.158	4.454	-5.996	5.598	-6.371	6.3	-6.793	7.25	-6.95
-0.065	-0.049	0.871	-2.419	1.5	-0.313	3.456	-5.953	3.956	-6.162	4.456	-5.998	5.6	-6.374	6.302	-6.796	7.252	-6.951
-0.065	-0.049	0.872	-2.432	1.501	-1.486	3.458	-5.958	3.958	-6.165	4.458	-5.998	5.602	-6.378	6.304	-6.802	7.254	-6.955
-0.064	-0.045	0.872	-2.392	1.501	-1.559	3.46	-5.965	3.96	-6.167	4.46	-5.998	5.604	-6.376	6.307	-6.807	7.256	-6.962
-0.064	-0.047	0.873	-2.41	1.502	-1.493	3.462	-5.967	3.962	-6.168	4.462	-5.997	5.607	-6.385	6.309	-6.812	7.258	-6.97
-0.063	-0.047	0.873	-2.454	1.502	-1.482	3.464	-5.973	3.964	-6.172	4.464	-6.004	5.609	-6.392	6.311	-6.81	7.261	-6.967
-0.062	-0.044	0.874	-2.4	1.503	-1.445	3.466	-5.977	3.966	-6.168	4.466	-6.007	5.611	-6.385	6.313	-6.817	7.263	-6.977
-0.062	-0.045	0.874	-2.462	1.503	-1.507	3.468	-5.975	3.968	-6.179	4.468	-6.008	5.613	-6.388	6.315	-6.822	7.265	-6.976
-0.061	-0.044	0.875	-2.449	1.504	-1.505	3.47	-5.978	3.97	-6.175	4.47	-6.012	5.615	-6.393	6.318	-6.819	7.267	-6.976
-0.061	-0.045	0.875	-2.575	1.504	-1.493	3.472	-5.986	3.972	-6.171	4.472	-6.018	5.618	-6.393	6.32	-6.825	7.269	-6.977
-0.06	-0.047	0.876	-2.458	1.505	-1.546	3.474	-5.981	3.974	-6.173	4.474	-6.015	5.62	-6.397	6.322	-6.828	7.272	-6.98
-0.06	-0.043	0.876	-2.425	1.505	-1.539	3.476	-5.987	3.976	-6.164	4.476	-6.014	5.622	-6.401	6.324	-6.833	7.274	-6.98
-0.059	-0.045	0.877	-2.417	1.506	-1.576	3.478	-5.986	3.978	-6.17	4.478	-6.019	5.624	-6.401	6.326	-6.834	7.276	-6.985
-0.059	-0.043	0.877	-2.459	1.506	-1.594	3.48	-5.985	3.98	-6.173	4.48	-6.023	5.626	-6.409	6.329	-6.838	7.278	-6.98
-0.058	-0.042	0.878	-2.427	1.507	-1.594	3.482	-5.987	3.982	-6.179	4.482	-6.023	5.629	-6.412	6.331	-6.84	7.28	-6.981
-0.058	-0.042	0.878	-2.464	1.507	-1.563	3.484	-5.989	3.984	-6.183	4.484	-6.028	5.631	-6.411	6.333	-6.847	7.283	-6.988
-0.057	-0.042	0.879	-2.424	1.508	-1.598	3.486	-5.993	3.986	-6.192	4.486	-6.032	5.633	-6.419	6.335	-6.851	7.285	-6.993
-0.057	-0.042	0.879	-2.467	1.508	-1.591	3.488	-5.994	3.988	-6.189	4.488	-6.035	5.635	-6.423	6.337	-6.855	7.287	-6.997
-0.056	-0.041	0.88	-2.496	1.509	-1.579	3.49	-6.001	3.99	-6.179	4.49	-6.041	5.637	-6.426	6.34	-6.854	7.289	-6.998
-0.056	-0.043	0.88	-2.44	1.509	-1.612	3.492	-5.993	3.992	-6.181	4.492	-6.044	5.64	-6.426	6.342	-6.857	7.291	-7.003
-0.055	-0.098	0.881	-2.5	1.51	-1.581	3.494	-5.988	3.994	-6.19	4.494	-6.05	5.642	-6.431	6.344	-6.862	7.294	-6.998
-0.055	-0.102	0.881	-2.483	1.51	-1.554	3.496	-6.002	3.996	-6.201	4.496	-6.052	5.644	-6.433	6.346	-6.868	7.296	-7.004
-0.054	-0.094	0.882	-2.504	1.511	-1.597	3.498	-6.004	3.998	-6.198	4.498	-6.05	5.646	-6.432	6.348	-6.869	7.298	-7.007
-0.054	-0.107	0.882	-2.529	1.511	-1.578	3.5	-6.009	4	-6.198	4.5	-6.056	5.648	-6.443	6.351	-6.872	7.3	-7.012
-0.053	-0.097	0.883	-2.492	1.512	-1.595	3.502	-6.015	4.002	-6.207	4.502	-6.057	5.651	-6.443	6.353	-6.875	7.302	-7.012
-0.053	-0.069	0.883	-2.534	1.512	-1.602	3.504	-6.019	4.004	-6.2	4.504	-6.053	5.653	-6.446	6.355	-6.874	7.305	-7.017
-0.052	-0.043	0.884	-2.55	1.513	-1.616	3.506	-6.018	4.006	-6.21	4.506	-6.061	5.655	-6.452	6.357	-6.875	7.307	-7.017
-0.052	-0.035	0.884	-2.559	1.513	-1.634	3.508	-6.015	4.008	-6.208	4.508	-6.059	5.657	-6.452	6.359	-6.881	7.309	-7.011
-0.051	-0.054	0.885	-2.579	1.514	-1.634	3.51	-6.025	4.01	-6.214	4.51	-6.072	5.659	-6.454	6.362	-6.888	7.311	-7.016
-0.051	-0.045	0.885	-2.541	1.514	-1.591	3.512	-6.03	4.012	-6.209	4.512	-6.073	5.662	-6.455	6.364	-6.895	7.313	-7.024
-0.05	-0.044	0.886	-2.517	1.515	-1.579	3.514	-6.032	4.014	-6.221	4.514	-6.075	5.664	-6.461	6.366	-6.897	7.316	-7.024
-0.05	-0.046	0.886	-2.507	1.515	-1.765	3.516	-6.036	4.016	-6.216	4.516	-6.069	5.666	-6.465	6.368	-6.894	7.318	-7.025
-0.049	-0.044	0.887	-2.571	1.516	-1.601	3.518	-6.036	4.018	-6.218	4.518	-6.064	5.668	-6.468	6.37	-6.901	7.32	-7.03
-0.049	-0.044	0.887	-2.553	1.516	-1.594	3.52	-6.036	4.02	-6.223	4.52	-6.056	5.67	-6.469	6.373	-6.903	7.322	-7.034
-0.048	-0.042	0.888	-2.574	1.517	-1.609	3.522	-6.039	4.022	-6.225	4.522	-6.055	5.673	-6.477	6.375	-6.904	7.324	-7.037
-0.048	-0.042	0.888	-2.617	1.517	-1.647	3.524	-6.033	4.024	-6.227	4.524	-6.06	5.675	-6.48	6.377	-6.904	7.327	-7.04
-0.047	-0.042	0.889	-2.494	1.518	-1.639	3.526	-6.044	4.026	-6.233	4.526	-6.057	5.677	-6.486	6.379	-6.914	7.329	-7.048
-0.047	-0.043	0.889	-2.636	1.518	-1.729	3.528	-6.05	4.028	-6.237	4.528	-6.059	5.679	-6.483	6.381	-6.916	7.331	-7.043
-0.046	-0.04	0.89	-2.823	1.519	-1.803	3.53	-6.053	4.03	-6.237	4.53	-6.062	5.681	-6.484	6.384	-6.92	7.333	-7.052
-0.046	-0.042	0.89	-2.797	1.519	-1.798	3.532	-6.047	4.032	-6.237	4.532	-6.064	5.684	-6.495	6.386	-6.927	7.335	-7.054
-0.045	-0.044	0.891	-2.833	1.52	-1.823	3.534	-6.049	4.034	-6.23	4.534	-6.068	5.686	-6.494	6.388	-6.931	7.338	-7.047
-0.045	-0.043	0.891	-2.855	1.52	-1.827	3.536	-6.054	4.036	-6.228	4.536	-6.063	5.688	-6.498	6.39	-6.935	7.34	-7.054
-0.044	-0.043	0.892	-2.842	1.521	-1.679	3.538	-6.05	4.038	-6.241	4.538	-6.06	5.69	-6.503	6.392	-6.941	7.342	-7.061
-0.044	-0.043	0.892	-2.852	1.521	-1.708	3.54	-6.049	4.04	-6.242	4.54	-6.058	5.692	-6.505	6.395	-6.938	7.344	-7.063
-0.043	-0.046	0.893	-2.891	1.522	-1.898	3.542	-6.063	4.042	-6.24	4.542	-6.062	5.695	-6.505	6.397	-6.938	7.346	-7.07
-0.043	-0.044	0.893	-2.903	1.522	-1.877	3.544	-6.067	4.044	-6.249	4.544	-6.069	5.697	-6.513	6.399	-6.945	7.349	-7.073
-0.042	-0.042	0.894	-2.923	1.523	-1.958	3.546	-6.075	4.046	-6.247	4.546	-6.072	5.699	-6.512	6.401	-6.946	7.351	-7.074
-0.042	-0.043	0.894	-2.916	1.523	-1.96	3.548	-6.071	4.048	-6.247	4.548	-6.072	5.701	-6.511	6.403	-6.948	7.353	-7.074
-0.041	-0.047	0.895	-2.942	1.524	-1.99	3.55	-6.075	4.05	-6.249	4.55	-6.07	5.703	-6.516	6.406	-6.948	7.355	-7.077
-0.041	-0.048	0.895	-2.905	1.524	-2.044	3.552	-6.076	4.052	-6.249	4.552	-6.075	5.706	-6.518	6.408	-6.954	7.357	-7.075
-0.04	-0.046	0.896	-2.873	1.525	-2.063	3.554	-6.081	4.054	-6.25	4.554	-6.074	5.708	-6.515	6.41	-6.963	7.36	-7.079
-0.04	-0.04	0.896	-2.874	1.525	-1.874	3.556	-6.082	4.056	-6.252	4.556	-6.071	5.71	-6.524	6.412	-6.967	7.362	-7.078
-0.039	-0.042	0.897	-2.832	1.526	-2.006	3.558	-6.081	4.058	-6.245	4.558	-6.072	5.712	-6.529	6.414	-6.968	7.364	-7.083
-0.039	-0.041	0.897	-2.851	1.526	-2.013	3.56	-6.088	4.06	-6.253	4.56	-6.061	5.714	-6.533	6.417	-6.974	7.366	-7.084
-0.038	-0.042	0.898	-2.907	1.527	-1.922	3.562	-6.083	4.062	-6.268	4.562	-6.065	5.717	-6.537	6.419	-6.976	7.368	-7.085
-0.038	-0.043	0.898	-2.999	1.527	-1.977	3.564	-6.096	4.064	-6.267	4.564	-6.073	5.719	-6.536	6.421	-6.978	7.371	-7.09
-0.037	-0.042	0.899	-3.027	1.528	-2.011	3.566	-6.096	4.066	-6.266	4.566	-6.072	5.721	-6.54	6.423	-6.977	7.373	-7.09
-0.037	-0.042	0.899	-2.997	1.528	-1.968	3.568	-6.104	4.068	-6.265	4.568	-6.074	5.723	-6.542	6.425	-6.979	7.375	-7.085
-0.036	-0.043	0.9	-2.975	1.529	-2.071	3.57	-6.106	4.07	-6.269	4.57	-6.078	5.725	-6.544	6.428	-6.984	7.377	-7.09
-0.036	-0.042	0.9	-3	1.529	-2.043	3.572	-6.106	4.072	-6.271	4.572	-6.079	5.728	-6.547	6.43	-6.986	7.379	-7.1
-0.035	-0.045	0.901	-3.033	1.53	-2.003	3.574	-6.106	4.074	-6.275	4.574	-6.078	5.73	-6.549	6.432	-6.987	7.382	-7.094
-0.035	-0.045	0.901	-3.242	1.53	-2.077	3.576	-6.111	4.076	-6.275	4.576	-6.08	5.732	-6.549	6.434	-6.993	7.384	-7.101
-0.034	-0.046	0.902	-3.455	1.531	-2.082	3.578	-6.106	4.078	-6.279	4.578	-6.079	5.734	-6.559	6.436	-6.994	7.386	-7.107
-0.034	-0.047	0.902	-3.537	1.531	-2.033	3.58	-6.114	4.08	-6.279	4.58	-6.079	5.736	-6.56	6.439	-6.999	7.388	-7.105
-0.033	-0.049	0.903	-3.672	1.532	-2.036	3.582	-6.114	4.082	-6.279	4.582	-6.078	5.739	-6.555	6.441	-7.005	7.39	-7.107
-0.033	-0.045	0.903	-3.8	1.532	-2.03	3.584	-6.112	4.084	-6.279	4.584	-6.069	5.741	-6.555	6.443	-7.006	7.393	-7.115
-0.032	-0.047	0.904	-3.892	1.533	-2.006	3.586	-6.116	4.086	-6.278	4.586	-6.076	5.743	-6.566	6.445	-7.003	7.395	-7.119
-0.032	-0.046	0.904	-3.956	1.533	-2.025	3.588	-6.121	4.088	-6.275	4.588	-6.088	5.745	-6.566	6.447	-7.009	7.397	-7.124
-0.031	-0.047	0.905	-3.994	1.534	-2.074	3.59	-6.124	4.09	-6.278	4.59	-6.089	5.747	-6.573	6.45	-7.008	7.399	-7.119
-0.031	-0.045	0.905	-4.016	1.534	-2.078	3.592	-6.129	4.092	-6.277	4.592	-6.091	5.75	-6.579	6.452	-7.004	7.401	-7.125
-0.03	-0.043	0.906	-4.041	1.535	-2.014	3.594	-6.129	4.094	-6.28	4.594	-6.095	5.752	-6.582	6.454	-7.008	7.404	-7.129
-0.03	-0.049	0.906	-4.044	1.535	-1.864	3.596	-6.128	4.096	-6.281	4.596	-6.096	5.754	-6.582	6.456	-7.003	7.406	-7.13
-0.029	-0.046	0.907	-3.964	1.536	-1.968	3.598	-6.126	4.098	-6.287	4.598	-6.1	5.756	-6.585	6.458	-7.006	7.408	-7.131
-0.029	-0.044	0.907	-3.926	1.536	-2.019	3.6	-6.123	4.1	-6.287	4.6	-6.099	5.758	-6.582	6.461	-7.019	7.41	-7.137
-0.028	-0.043	0.908	-3.916	1.537	-1.942	3.602	-6.131	4.102	-6.298	4.602	-6.101	5.761	-6.587	6.463	-7.024	7.412	-7.133
-0.028	-0.042	0.908	-3.917	1.537	-1.945	3.604	-6.146	4.104	-6.292	4.604	-6.102	5.763	-6.588	6.465	-7.026	7.415	-7.138
-0.027	-0.043	0.909	-3.919	1.538	-2.034	3.606	-6.145	4.106	-6.296	4.606	-6.103	5.765	-6.591	6.467	-7.029	7.417	-7.141
-0.027	-0.045	0.909	-3.931	1.538	-1.964	3.608	-6.144	4.108	-6.312	4.608	-6.101	5.767	-6.595	6.469	-7.034	7.419	-7.141
-0.026	-0.042	0.91	-3.934	1.539	-1.98	3.61	-6.144	4.11	-6.306	4.61	-6.118	5.769	-6.598	6.472	-7.037	7.421	-7.139
-0.026	-0.037	0.91	-3.909	1.539	-2.085	3.612	-6.144	4.112	-6.311	4.612	-6.119	5.772	-6.602	6.474	-7.04	7.423	-7.144
-0.025	-0.04	0.911	-3.889	1.54	-1.966	3.614	-6.158	4.114	-6.313	4.614	-6.113	5.774	-6.608	6.476	-7.042	7.426	-7.136
-0.025	-0.04	0.911	-3.88	1.54	-2.363	3.616	-6.164	4.116	-6.308	4.616	-6.12	5.776	-6.609	6.478	-7.043	7.428	-7.138
-0.024	-0.04	0.912	-3.733	1.541	-2.345	3.618	-6.162	4.118	-6.306	4.618	-6.121	5.778	-6.607	6.48	-7.044	7.43	-7.149
-0.024	-0.042	0.912	-3.576	1.541	-2.213	3.62	-6.158	4.12	-6.317	4.62	-6.117	5.78	-6.612	6.483	-7.044	7.432	-7.149
-0.023	-0.044	0.913	-3.499	1.542	-2.308	3.622	-6.163	4.122	-6.315	4.622	-6.116	5.783	-6.608	6.485	-7.053	7.434	-7.155
-0.023	-0.044	0.913	-3.467	1.542	-2.306	3.624	-6.16	4.124	-6.317	4.624	-6.121	5.785	-6.612	6.487	-7.055	7.437	-7.156
-0.022	-0.042	0.914	-3.487	1.543	-2.319	3.626	-6.161	4.126	-6.316	4.626	-6.111	5.787	-6.618	6.489	-7.054	7.439	-7.16
-0.022	-0.042	0.914	-3.481	1.543	-2.325	3.628	-6.172	4.128	-6.308	4.628	-6.116	5.789	-6.616	6.491	-7.055	7.441	-7.167
-0.021	-0.048	0.915	-3.446	1.544	-2.37	3.63	-6.171	4.13	-6.32	4.63	-6.121	5.791	-6.618	6.494	-7.061	7.443	-7.165
-0.021	-0.047	0.915	-3.439	1.544	-2.172	3.632	-6.175	4.132	-6.321	4.632	-6.122	5.794	-6.629	6.496	-7.055	7.445	-7.162
-0.02	-0.043	0.916	-3.446	1.545	-2.399	3.634	-6.173	4.134	-6.318	4.634	-6.126	5.796	-6.627	6.498	-7.062	7.448	-7.169
-0.02	-0.043	0.916	-3.453	1.545	-3.33	3.636	-6.172	4.136	-6.318	4.636	-6.135	5.798	-6.628	6.5	-7.065	7.45	-7.168
-0.019	-0.045	0.917	-3.454	1.546	-3.551	3.638	-6.181	4.138	-6.322	4.638	-6.135	5.8	-6.641	6.502	-7.062	7.452	-7.178
-0.019	-0.043	0.917	-3.481	1.546	-3.555	3.64	-6.179	4.14	-6.325	4.64	-6.129	5.802	-6.643	6.505	-7.066	7.454	-7.18
-0.018	-0.045	0.918	-3.547	1.547	-3.543	3.642	-6.183	4.142	-6.33	4.642	-6.131	5.805	-6.643	6.507	-7.061	7.456	-7.178
-0.018	-0.05	0.918	-3.616	1.547	-3.494	3.644	-6.191	4.144	-6.336	4.644	-6.134	5.807	-6.645	6.509	-7.069	7.459	-7.179
-0.017	-0.045	0.919	-3.629	1.548	-3.441	3.646	-6.192	4.146	-6.344	4.646	-6.145	5.809	-6.642	6.511	-7.085	7.461	-7.177
-0.017	-0.048	0.919	-3.62	1.548	-3.422	3.648	-6.189	4.148	-6.338	4.648	-6.138	5.811	-6.644	6.513	-7.079	7.463	-7.182
-0.016	-0.044	0.92	-3.605	1.549	-3.422	3.65	-6.196	4.15	-6.331	4.65	-6.143	5.813	-6.645	6.516	-7.082	7.465	-7.18
-0.016	-0.05	0.92	-3.659	1.549	-3.413	3.652	-6.192	4.152	-6.334	4.652	-6.149	5.816	-6.643	6.518	-7.094	7.467	-7.186
-0.015	-0.056	0.921	-3.573	1.55	-3.403	3.654	-6.188	4.154	-6.349	4.654	-6.152	5.818	-6.643	6.52	-7.092	7.47	-7.185
-0.015	-0.055	0.921	-3.503	1.55	-3.393	3.656	-6.202	4.156	-6.356	4.656	-6.145	5.82	-6.64	6.522	-7.095	7.472	-7.183
-0.014	-0.06	0.922	-3.468	1.551	-3.394	3.658	-6.211	4.158	-6.359	4.658	-6.149	5.822	-6.651	6.524	-7.103	7.474	-7.187
-0.014	-0.055	0.922	-3.432	1.551	-3.387	3.66	-6.204	4.16	-6.359	4.66	-6.15	5.824	-6.664	6.527	-7.103	7.476	-7.182
-0.013	-0.052	0.923	-3.387	1.552	-3.376	3.662	-6.208	4.162	-6.353	4.662	-6.155	5.827	-6.667	6.529	-7.105	7.478	-7.185
-0.013	-0.038	0.923	-3.405	1.552	-3.379	3.664	-6.206	4.164	-6.361	4.664	-6.158	5.829	-6.668	6.531	-7.108	7.481	-7.196
-0.013	-0.049	0.923	-3.418	1.552	-3.375	3.666	-6.203	4.166	-6.361	4.666	-6.158	5.831	-6.668	6.533	-7.107	7.483	-7.202
-0.012	-0.04	0.924	-3.427	1.553	-3.374	3.668	-6.212	4.168	-6.373	4.668	-6.158	5.833	-6.669	6.535	-7.11	7.485	-7.206
-0.012	-0.038	0.924	-3.429	1.553	-3.373	3.67	-6.211	4.17	-6.371	4.67	-6.16	5.835	-6.669	6.538	-7.113	7.487	-7.206
-0.011	-0.039	0.925	-3.446	1.554	-3.295	3.672	-6.209	4.172	-6.371	4.672	-6.165	5.838	-6.678	6.54	-7.119	7.489	-7.207
-0.011	-0.039	0.926	-3.426	1.554	-3.251	3.674	-6.222	4.174	-6.363	4.674	-6.171	5.84	-6.684	6.542	-7.117	7.492	-7.207
-0.01	-0.042	0.926	-3.437	1.555	-3.244	3.676	-6.22	4.176	-6.365	4.676	-6.172	5.842	-6.683	6.544	-7.123	7.494	-7.216
-0.01	-0.042	0.927	-3.458	1.555	-3.246	3.678	-6.224	4.178	-6.365	4.678	-6.17	5.844	-6.683	6.546	-7.118	7.496	-7.212
-0.009	-0.042	0.927	-3.446	1.556	-3.254	3.68	-6.223	4.18	-6.367	4.68	-6.175	5.846	-6.678	6.549	-7.127	7.498	-7.212
-0.009	-0.044	0.928	-3.454	1.556	-3.239	3.682	-6.23	4.182	-6.373	4.682	-6.181	5.849	-6.69	6.551	-7.127	7.5	-7.214
-0.008	-0.043	0.928	-3.469	1.557	-3.251	3.684	-6.234	4.184	-6.375	4.684	-6.193	5.851	-6.695	6.553	-7.127	7.503	-7.213
-0.008	-0.043	0.929	-3.473	1.557	-3.189	3.686	-6.232	4.186	-6.381	4.686	-6.199	5.853	-6.692	6.555	-7.129	7.505	-7.221
-0.007	-0.043	0.929	-3.48	1.558	-3.196	3.688	-6.23	4.188	-6.39	4.688	-6.2	5.855	-6.695	6.557	-7.132	7.507	-7.226
-0.007	-0.042	0.93	-3.473	1.558	-3.245	3.69	-6.23	4.19	-6.385	4.69	-6.193	5.857	-6.698	6.56	-7.135	7.509	-7.222
-0.006	-0.045	0.93	-3.454	1.559	-3.275	3.692	-6.249	4.192	-6.379	4.692	-6.195	5.86	-6.695	6.562	-7.136	7.511	-7.231
-0.006	-0.042	0.931	-3.454	1.559	-3.286	3.694	-6.242	4.194	-6.38	4.694	-6.207	5.862	-6.706	6.564	-7.135	7.514	-7.228
-0.005	-0.039	0.931	-3.482	1.56	-3.284	3.696	-6.245	4.196	-6.377	4.696	-6.21	5.864	-6.707	6.566	-7.14	7.516	-7.227
-0.005	-0.043	0.932	-3.448	1.56	-3.262	3.698	-6.244	4.198	-6.384	4.698	-6.211	5.866	-6.704	6.568	-7.153	7.518	-7.234
-0.004	-0.047	0.932	-3.432	1.561	-3.309	3.7	-6.244	4.2	-6.388	4.7	-6.207	5.868	-6.716	6.571	-7.153	7.52	-7.232
-0.004	-0.042	0.933	-3.439	1.561	-3.378	3.702	-6.248	4.202	-6.394	4.702	-6.211	5.871	-6.722	6.573	-7.154	7.522	-7.227
-0.003	-0.046	0.933	-3.431	1.562	-3.42	3.704	-6.258	4.204	-6.388	4.704	-6.215	5.873	-6.72	6.575	-7.161	7.525	-7.239
-0.003	-0.069	0.934	-3.423	1.562	-3.453	3.706	-6.256	4.206	-6.395	4.706	-6.216	5.875	-6.716	6.577	-7.169	7.527	-7.248
-0.002	-0.056	0.934	-3.402	1.563	-3.443	3.708	-6.261	4.208	-6.395	4.708	-6.219	5.877	-6.726	6.579	-7.164	7.529	-7.241
-0.002	-0.048	0.935	-3.398	1.564	-3.474	3.71	-6.263	4.21	-6.403	4.71	-6.222	5.879	-6.727	6.582	-7.167	7.531	-7.25
-0.001	-0.048	0.935	-3.426	1.564	-3.496	3.712	-6.257	4.212	-6.406	4.712	-6.21	5.882	-6.729	6.584	-7.175	7.533	-7.249
-0.001	-0.042	0.936	-3.431	1.565	-3.468	3.714	-6.261	4.214	-6.406	4.714	-6.219	5.884	-6.734	6.586	-7.176	7.536	-7.256
0	-0.745	0.936	-3.433	1.565	-3.454	3.716	-6.263	4.216	-6.406	4.716	-6.235	5.886	-6.736	6.588	-7.179	7.538	-7.256
0.001	-0.053	0.937	-3.455	1.566	-3.485	3.718	-6.253	4.218	-6.413	4.718	-6.243	5.888	-6.739	6.59	-7.179	7.54	-7.253
0.001	-0.04	0.937	-3.46	1.566	-3.519	3.72	-6.269	4.22	-6.409	4.72	-6.241	5.89	-6.741	6.593	-7.176	7.542	-7.259
0.002	-0.041	0.938	-3.458	1.567	-3.563	3.722	-6.274	4.222	-6.418	4.722	-6.248	5.893	-6.743	6.595	-7.182	7.544	-7.258
0.002	-0.07	0.938	-3.498	1.567	-3.56	3.724	-6.272	4.224	-6.428	4.724	-6.236	5.895	-6.748	6.597	-7.191	7.547	-7.256
0.003	-2.122	0.939	-3.532	1.568	-3.549	3.726	-6.275	4.226	-6.438	4.726	-6.24	5.897	-6.746	6.599	-7.196	7.549	-7.262
0.003	-2.578	0.939	-3.544	1.568	-3.564	3.728	-6.271	4.228	-6.431	4.728	-6.248	5.899	-6.746	6.601	-7.193	7.551	-7.268
0.004	-2.864	0.94	-3.565	1.569	-3.555	3.73	-6.279	4.23	-6.431	4.73	-6.243	5.901	-6.752	6.604	-7.19	7.553	-7.269
0.004	-2.815	0.94	-3.604	1.569	-3.518	3.732	-6.275	4.232	-6.428	4.732	-6.241	5.904	-6.751	6.606	-7.194	7.555	-7.274
0.005	-2.798	0.941	-3.628	1.57	-3.528	3.734	-6.276	4.234	-6.433	4.734	-6.244	5.906	-6.754	6.608	-7.199	7.558	-7.268
0.005	-2.787	0.941	-3.623	1.57	-3.535	3.736	-6.28	4.236	-6.435	4.736	-6.248	5.908	-6.758	6.61	-7.196	7.56	-7.267
0.006	-2.887	0.942	-3.611	1.571	-3.556	3.738	-6.295	4.238	-6.426	4.738	-6.253	5.91	-6.753	6.612	-7.201	7.562	-7.274
0.006	-2.909	0.942	-3.635	1.571	-3.572	3.74	-6.292	4.24	-6.42	4.74	-6.258	5.912	-6.758	6.615	-7.212	7.564	-7.278
0.007	-2.878	0.943	-3.731	1.572	-3.579	3.742	-6.295	4.242	-6.436	4.742	-6.266	5.915	-6.758	6.617	-7.216	7.566	-7.277
0.007	-2.916	0.943	-3.777	1.572	-3.591	3.744	-6.298	4.244	-6.439	4.744	-6.264	5.917	-6.764	6.619	-7.221	7.569	-7.284
0.008	-3.074	0.944	-3.757	1.573	-3.606	3.746	-6.302	4.246	-6.444	4.746	-6.266	5.919	-6.771	6.621	-7.225	7.571	-7.289
0.008	-3.295	0.944	-3.717	1.573	-3.601	3.748	-6.302	4.248	-6.451	4.748	-6.274	5.921	-6.771	6.623	-7.224	7.573	-7.289
0.009	-3.382	0.945	-3.669	1.574	-3.596	3.75	-6.305	4.25	-6.448	4.75	-6.269	5.923	-6.779	6.626	-7.228	7.575	-7.289
0.009	-3.385	0.945	-3.722	1.574	-3.602	3.752	-6.309	4.252	-6.45	4.752	-6.266	5.926	-6.775	6.628	-7.228	7.577	-7.294
0.01	-3.352	0.946	-3.7	1.575	-3.597	3.754	-6.314	4.254	-6.454	4.754	-6.27	5.928	-6.774	6.63	-7.231	7.58	-7.294
0.01	-3.331	0.946	-3.614	1.575	-3.606	3.756	-6.314	4.256	-6.457	4.756	-6.276	5.93	-6.776	6.632	-7.231	7.582	-7.297
0.011	-3.315	0.947	-3.552	1.576	-3.609	3.758	-6.311	4.258	-6.459	4.758	-6.262	5.932	-6.78	6.634	-7.227	7.584	-7.296
0.011	-3.345	0.947	-3.508	1.576	-3.608	3.76	-6.317	4.26	-6.459	4.76	-6.256	5.934	-6.79	6.637	-7.236	7.586	-7.293
0.012	-3.352	0.948	-3.486	1.577	-3.628	3.762	-6.307	4.262	-6.459	4.762	-6.268	5.937	-6.786	6.639	-7.233	7.588	-7.294
0.012	-3.315	0.948	-3.471	1.577	-3.566	3.764	-6.32	4.264	-6.463	4.764	-6.289	5.939	-6.786	6.641	-7.241	7.591	-7.291
0.013	-3.32	0.949	-3.476	1.578	-3.392	3.766	-6.325	4.266	-6.479	4.766	-6.296	5.941	-6.792	6.643	-7.24	7.593	-7.296
0.013	-3.321	0.949	-3.526	1.578	-3.282	3.768	-6.337	4.268	-6.471	4.768	-6.295	5.943	-6.794	6.645	-7.246	7.595	-7.304
0.014	-3.285	0.95	-3.576	1.579	-3.294	3.77	-6.328	4.27	-6.474	4.77	-6.299	5.945	-6.797	6.648	-7.252	7.597	-7.305
0.014	-3.241	0.95	-3.602	1.579	-3.314	3.772	-6.328	4.272	-6.472	4.772	-6.307	5.948	-6.795	6.65	-7.254	7.599	-7.308
0.015	-3.249	0.951	-3.631	1.58	-3.34	3.774	-6.338	4.274	-6.474	4.774	-6.318	5.95	-6.802	6.652	-7.257	7.602	-7.306
0.015	-3.215	0.951	-3.642	1.58	-3.431	3.776	-6.328	4.276	-6.477	4.776	-6.316	5.952	-6.801	6.654	-7.261	7.604	-7.3
0.016	-3.152	0.952	-3.655	1.581	-3.479	3.778	-6.341	4.278	-6.485	4.778	-6.314	5.954	-6.808	6.656	-7.26	7.606	-7.302
0.016	-3.196	0.952	-3.667	1.581	-3.45	3.78	-6.338	4.28	-6.485	4.78	-6.31	5.956	-6.806	6.659	-7.263	7.608	-7.308
0.017	-3.267	0.953	-3.666	1.582	-3.389	3.782	-6.339	4.282	-6.474	4.782	-6.311	5.959	-6.806	6.661	-7.249	7.61	-7.312
0.017	-3.294	0.953	-3.667	1.582	-3.385	3.784	-6.344	4.284	-6.469	4.784	-6.316	5.961	-6.811	6.663	-7.261	7.613	-7.326
0.018	-3.298	0.954	-3.666	1.583	-3.457	3.786	-6.344	4.286	-6.482	4.786	-6.323	5.963	-6.818	6.665	-7.269	7.615	-7.326
0.018	-3.229	0.954	-3.662	1.583	-3.461	3.788	-6.35	4.288	-6.493	4.788	-6.321	5.965	-6.822	6.667	-7.267	7.617	-7.321
0.019	-3.082	0.955	-3.648	1.584	-3.44	3.79	-6.351	4.29	-6.485	4.79	-6.32	5.967	-6.827	6.67	-7.272	7.619	-7.324
0.019	-3.069	0.955	-3.675	1.584	-3.425	3.792	-6.347	4.292	-6.493	4.792	-6.328	5.97	-6.824	6.672	-7.282	7.621	-7.327
0.02	-3.114	0.956	-3.695	1.585	-3.415	3.794	-6.36	4.294	-6.489	4.794	-6.324	5.972	-6.831	6.674	-7.281	7.624	-7.323
0.02	-3.157	0.956	-3.709	1.585	-3.397	3.796	-6.361	4.296	-6.486	4.796	-6.336	5.974	-6.831	6.676	-7.286	7.626	-7.328
0.021	-3.15	0.957	-3.725	1.586	-3.397	3.798	-6.361	4.298	-6.499	4.798	-6.337	5.976	-6.828	6.678	-7.287	7.628	-7.336
0.021	-3.151	0.957	-3.738	1.586	-3.39	3.8	-6.36	4.3	-6.507	4.8	-6.327	5.978	-6.836	6.681	-7.291	7.63	-7.335
0.022	-3.138	0.958	-3.743	1.587	-3.403	3.802	-6.375	4.302	-6.496	4.802	-6.336	5.981	-6.842	6.683	-7.296	7.632	-7.337
0.022	-3.129	0.958	-3.751	1.587	-3.425	3.804	-6.373	4.304	-6.499	4.804	-6.343	5.983	-6.839	6.685	-7.303	7.635	-7.338
0.023	-3.163	0.959	-3.76	1.588	-3.437	3.806	-6.385	4.306	-6.51	4.806	-6.334	5.985	-6.836	6.687	-7.301	7.637	-7.335
0.023	-3.157	0.959	-3.764	1.588	-3.442	3.808	-6.384	4.308	-6.507	4.808	-6.347	5.987	-6.839	6.689	-7.302	7.639	-7.338
0.024	-3.139	0.96	-3.784	1.589	-3.431	3.81	-6.384	4.31	-6.51	4.81	-6.355	5.989	-6.843	6.692	-7.305	7.641	-7.336
0.024	-3.18	0.96	-3.796	1.589	-3.433	3.812	-6.385	4.312	-6.51	4.812	-6.352	5.992	-6.848	6.694	-7.305	7.643	-7.346
0.025	-3.18	0.961	-3.809	1.59	-3.455	3.814	-6.393	4.314	-6.501	4.814	-6.349	5.994	-6.844	6.696	-7.303	7.646	-7.347
0.025	-3.178	0.961	-3.82	1.59	-3.488	3.816	-6.393	4.316	-6.51	4.816	-6.359	5.996	-6.848	6.698	-7.312	7.648	-7.348
0.026	-3.175	0.962	-3.844	1.591	-3.483	3.818	-6.388	4.318	-6.515	4.818	-6.362	5.998	-6.855	6.7	-7.312	7.65	-7.354
0.026	-3.188	0.962	-3.898	1.591	-3.45	3.82	-6.402	4.32	-6.512	4.82	-6.379	6	-6.855	6.703	-7.316	7.652	-7.359
0.027	-3.182	0.963	-3.938	1.592	-3.449	3.822	-6.385	4.322	-6.52	4.822	-6.376	6.003	-6.848	6.705	-7.324	7.654	-7.36
0.027	-3.195	0.963	-3.971	1.592	-3.442	3.824	-6.388	4.324	-6.52	4.824	-6.377	6.005	-6.85	6.707	-7.316	7.657	-7.366
0.028	-3.187	0.964	-3.966	1.593	-3.453	3.826	-6.4	4.326	-6.513	4.826	-6.376	6.007	-6.85	6.709	-7.326	7.659	-7.376
0.028	-3.165	0.964	-3.928	1.593	-3.488	3.828	-6.4	4.328	-6.505	4.828	-6.39	6.009	-6.861	6.711	-7.327	7.661	-7.374
0.029	-3.172	0.965	-3.89	1.594	-3.493	3.83	-6.408	4.33	-6.509	4.83	-6.391	6.011	-6.865	6.714	-7.331	7.663	-7.375
0.029	-3.156	0.965	-3.87	1.594	-3.491	3.832	-6.41	4.332	-6.523	4.832	-6.396	6.014	-6.87	6.716	-7.332	7.665	-7.377
0.03	-3.155	0.966	-3.846	1.595	-3.476	3.834	-6.402	4.334	-6.543	4.834	-6.388	6.016	-6.88	6.718	-7.337	7.668	-7.377
0.03	-3.174	0.966	-3.824	1.595	-3.477	3.836	-6.426	4.336	-6.532	4.836	-6.391	6.018	-6.873	6.72	-7.343	7.67	-7.38
0.031	-3.156	0.967	-3.819	1.596	-3.485	3.838	-6.421	4.338	-6.535	4.838	-6.393	6.02	-6.872	6.722	-7.347	7.672	-7.379
0.031	-3.15	0.967	-3.817	1.596	-3.501	3.84	-6.422	4.34	-6.54	4.84	-6.39	6.022	-6.874	6.725	-7.351	7.674	-7.379
0.032	-3.176	0.968	-3.812	1.597	-3.549	3.842	-6.424	4.342	-6.532	4.842	-6.382	6.025	-6.881	6.727	-7.352	7.676	-7.386
0.032	-3.186	0.968	-3.82	1.597	-3.591	3.844	-6.421	4.344	-6.542	4.844	-6.401	6.027	-6.877	6.729	-7.359	7.679	-7.386
0.033	-3.191	0.969	-3.821	1.598	-3.615	3.846	-6.424	4.346	-6.552	4.846	-6.402	6.029	-6.888	6.731	-7.355	7.681	-7.387
0.033	-3.196	0.969	-3.821	1.598	-3.622	3.848	-6.432	4.348	-6.55	4.848	-6.412	6.031	-6.88	6.733	-7.356	7.683	-7.387
0.034	-3.2	0.97	-3.824	1.599	-3.629	3.85	-6.429	4.35	-6.555	4.85	-6.421	6.033	-6.876	6.736	-7.356	7.685	-7.395
0.034	-3.195	0.97	-3.827	1.599	-3.636	3.852	-6.429	4.352	-6.555	4.852	-6.418	6.036	-6.89	6.738	-7.366	7.687	-7.392
0.035	-3.191	0.971	-3.832	1.6	-3.652	3.854	-6.445	4.354	-6.55	4.854	-6.42	6.038	-6.894	6.74	-7.365	7.69	-7.385
0.035	-3.19	0.971	-3.842	1.6	-3.659	3.856	-6.439	4.356	-6.555	4.856	-6.426	6.04	-6.898	6.742	-7.367	7.692	-7.391
0.036	-3.211	0.972	-3.85	1.601	-3.661	3.858	-6.447	4.358	-6.559	4.858	-6.415	6.042	-6.906	6.744	-7.359	7.694	-7.394
0.036	-3.198	0.972	-3.852	1.601	-3.657	3.86	-6.452	4.36	-6.559	4.86	-6.418	6.044	-6.909	6.747	-7.367	7.696	-7.399
0.037	-3.195	0.973	-3.86	1.602	-3.692	3.862	-6.442	4.362	-6.571	4.862	-6.426	6.047	-6.906	6.749	-7.374	7.698	-7.397
0.037	-3.166	0.973	-3.86	1.602	-3.742	3.864	-6.447	4.364	-6.576	4.864	-6.433	6.049	-6.914	6.751	-7.369	7.701	-7.399
0.038	-3.188	0.974	-3.855	1.603	-3.757	3.866	-6.453	4.366	-6.564	4.866	-6.443	6.051	-6.914	6.753	-7.37	7.703	-7.408
0.038	-3.218	0.974	-3.85	1.603	-3.771	3.868	-6.455	4.368	-6.584	4.868	-6.458	6.053	-6.922	6.755	-7.369	7.705	-7.414
0.039	-3.226	0.975	-3.847	1.604	-3.76	3.87	-6.458	4.37	-6.582	4.87	-6.445	6.055	-6.931	6.758	-7.377	7.707	-7.409
0.039	-3.211	0.975	-3.848	1.604	-3.768	3.872	-6.46	4.372	-6.575	4.872	-6.457	6.058	-6.931	6.76	-7.379	7.709	-7.418
0.04	-3.22	0.976	-3.85	1.605	-3.759	3.874	-6.467	4.374	-6.561	4.874	-6.457	6.06	-6.931	6.762	-7.386	7.712	-7.423
0.04	-3.21	0.976	-3.859	1.605	-3.737	3.876	-6.462	4.376	-6.575	4.876	-6.457	6.062	-6.932	6.764	-7.391	7.714	-7.42
0.041	-3.209	0.977	-3.872	1.606	-3.754	3.878	-6.462	4.378	-6.569	4.878	-6.472	6.064	-6.937	6.766	-7.386	7.716	-7.43
0.041	-3.224	0.977	-3.877	1.606	-3.769	3.88	-6.47	4.38	-6.585	4.88	-6.467	6.066	-6.944	6.769	-7.384	7.718	-7.424
0.042	-3.226	0.978	-3.881	1.607	-3.771	3.882	-6.481	4.382	-6.596	4.882	-6.467	6.069	-6.951	6.771	-7.39	7.72	-7.428
0.042	-3.229	0.978	-3.881	1.607	-3.763	3.884	-6.474	4.384	-6.591	4.884	-6.478	6.071	-6.944	6.773	-7.399	7.723	-7.427
0.043	-3.233	0.979	-3.879	1.608	-3.764	3.886	-6.495	4.386	-6.576	4.886	-6.474	6.073	-6.946	6.775	-7.399	7.725	-7.431
0.043	-3.241	0.979	-3.879	1.608	-3.765	3.888	-6.493	4.388	-6.584	4.888	-6.479	6.075	-6.947	6.777	-7.406	7.727	-7.439
0.044	-3.251	0.98	-3.88	1.609	-3.759	3.89	-6.497	4.39	-6.594	4.89	-6.488	6.077	-6.946	6.78	-7.412	7.729	-7.44
0.044	-3.244	0.98	-3.879	1.609	-3.752	3.892	-6.505	4.392	-6.6	4.892	-6.499	6.08	-6.952	6.782	-7.41	7.731	-7.436
0.045	-3.243	0.981	-3.883	1.61	-3.746	3.894	-6.489	4.394	-6.591	4.894	-6.499	6.082	-6.957	6.784	-7.407	7.734	-7.434
0.045	-3.231	0.981	-3.887	1.61	-3.738	3.896	-6.498	4.396	-6.604	4.896	-6.497	6.084	-6.954	6.786	-7.41	7.736	-7.438
0.046	-3.236	0.982	-3.886	1.611	-3.724	3.898	-6.504	4.398	-6.609	4.898	-6.499	6.086	-6.951	6.788	-7.407	7.738	-7.442
0.046	-3.246	0.982	-3.875	1.611	-3.714	3.9	-6.52	4.4	-6.598	4.9	-6.508	6.088	-6.955	6.791	-7.419	7.74	-7.44
0.047	-3.271	0.983	-3.871	1.612	-3.715	3.902	-6.518	4.402	-6.607	4.902	-6.514	6.091	-6.977	6.793	-7.425	7.742	-7.448
0.047	-3.274	0.983	-3.869	1.612	-3.709	3.904	-6.518	4.404	-6.615	4.904	-6.497	6.093	-6.987	6.795	-7.418	7.745	-7.452
0.048	-3.3	0.984	-3.866	1.613	-3.696	3.906	-6.526	4.406	-6.609	4.906	-6.508	6.095	-6.979	6.797	-7.416	7.747	-7.462
0.048	-3.293	0.984	-3.856	1.613	-3.69	3.908	-6.541	4.408	-6.619	4.908	-6.508	6.097	-6.985	6.799	-7.428	7.749	-7.466
0.049	-3.291	0.985	-3.849	1.614	-3.727	3.91	-6.531	4.41	-6.617	4.91	-6.521	6.099	-6.984	6.802	-7.416	7.751	-7.467
0.049	-3.279	0.985	-3.842	1.614	-3.771	3.912	-6.531	4.412	-6.609	4.912	-6.527	6.102	-6.99	6.804	-7.421	7.753	-7.476
0.05	-3.249	0.986	-3.838	1.615	-3.781	3.914	-6.527	4.414	-6.609	4.914	-6.541	6.104	-6.982	6.806	-7.421	7.756	-7.47
0.05	-3.246	0.986	-3.836	1.615	-3.772	3.916	-6.543	4.416	-6.609	4.916	-6.523	6.106	-6.993	6.808	-7.434	7.758	-7.466
0.051	-3.265	0.987	-3.822	1.616	-3.757	3.918	-6.548	4.418	-6.604	4.918	-6.531	6.108	-6.998	6.81	-7.439	7.76	-7.465
0.051	-3.253	0.987	-3.818	1.616	-3.737	3.92	-6.537	4.42	-6.617	4.92	-6.525	6.11	-7.01	6.813	-7.437	7.762	-7.479
0.051	-3.248	0.987	-3.818	1.616	-3.712	3.922	-6.527	4.422	-6.621	4.922	-6.525	6.113	-7.002	6.815	-7.445	7.764	-7.479
0.052	-3.263	0.988	-3.822	1.617	-3.68	3.924	-6.529	4.424	-6.625	4.924	-6.541	6.115	-6.998	6.817	-7.451	7.767	-7.479
0.052	-3.261	0.989	-3.83	1.617	-3.664	3.926	-6.554	4.426	-6.628	4.926	-6.541	6.117	-7.002	6.819	-7.45	7.769	-7.49
0.053	-3.27	0.989	-3.842	1.618	-3.666	3.928	-6.556	4.428	-6.64	4.928	-6.548	6.119	-7.007	6.821	-7.459	7.771	-7.483
0.053	-3.279	0.99	-3.845	1.618	-3.689	3.93	-6.558	4.43	-6.65	4.93	-6.56	6.121	-7.005	6.824	-7.457	7.773	-7.487
0.054	-3.279	0.99	-3.855	1.619	-3.745	3.932	-6.554	4.432	-6.65	4.932	-6.579	6.124	-7.005	6.826	-7.47	7.775	-7.484
0.054	-3.273	0.991	-3.867	1.619	-3.831	3.934	-6.558	4.434	-6.64	4.934	-6.573	6.126	-7.01	6.828	-7.47	7.778	-7.477
0.055	-3.274	0.991	-3.871	1.62	-3.902	3.936	-6.568	4.436	-6.654	4.936	-6.571	6.128	-7	6.83	-7.478	7.78	-7.479
0.055	-3.28	0.992	-3.867	1.62	-3.958	3.938	-6.56	4.438	-6.654	4.938	-6.573	6.13	-7.01	6.832	-7.473	7.782	-7.481
0.056	-3.301	0.992	-3.88	1.621	-3.997	3.94	-6.576	4.44	-6.664	4.94	-6.575	6.132	-7.025	6.835	-7.472	7.784	-7.493
0.056	-3.311	0.993	-3.897	1.621	-4.015	3.942	-6.576	4.442	-6.656	4.942	-6.575	6.135	-7.018	6.837	-7.473	7.786	-7.501
0.057	-3.299	0.993	-3.911	1.622	-3.986	3.944	-6.582	4.444	-6.656	4.944	-6.575	6.137	-7.032	6.839	-7.473	7.789	-7.5
0.057	-3.307	0.994	-3.919	1.622	-3.967	3.946	-6.578	4.446	-6.666	4.946	-6.581	6.139	-7.037	6.841	-7.48	7.791	-7.501
0.058	-3.313	0.994	-3.922	1.623	-3.939	3.948	-6.58	4.448	-6.656	4.948	-6.587	6.141	-7.036	6.843	-7.488	7.793	-7.507
0.058	-3.302	0.995	-3.927	1.623	-3.909	3.95	-6.582	4.45	-6.67	4.95	-6.589	6.143	-7.044	6.846	-7.484	7.795	-7.498
0.059	-3.288	0.995	-3.933	1.624	-3.899	3.952	-6.582	4.452	-6.66	4.952	-6.6	6.146	-7.052	6.848	-7.498	7.797	-7.498
0.059	-3.286	0.996	-3.942	1.624	-3.892	3.954	-6.594	4.454	-6.67	4.954	-6.587	6.148	-7.052	6.85	-7.498	7.8	-7.504
0.06	-3.289	0.996	-3.943	1.625	-3.898	3.956	-6.582	4.456	-6.662	4.956	-6.609	6.15	-7.062	6.852	-7.493	7.802	-7.5
0.06	-3.292	0.997	-3.936	1.626	-3.907	3.958	-6.594	4.458	-6.654	4.958	-6.609	6.152	-7.064	6.854	-7.478	7.804	-7.507
0.061	-3.299	0.997	-3.937	1.626	-3.91	3.96	-6.588	4.46	-6.67	4.96	-6.6	6.154	-7.064	6.857	-7.496	7.806	-7.503
0.061	-3.296	0.998	-3.937	1.627	-3.921	3.962	-6.572	4.462	-6.672	4.962	-6.591	6.157	-7.07	6.859	-7.501	7.808	-7.512
0.062	-3.307	0.998	-3.936	1.627	-3.932	3.964	-6.586	4.464	-6.683	4.964	-6.609	6.159	-7.071	6.861	-7.503	7.811	-7.514
0.062	-3.32	0.999	-3.934	1.628	-3.934	3.966	-6.605	4.466	-6.683	4.966	-6.619	6.161	-7.068	6.863	-7.508	7.813	-7.523
0.063	-3.312	0.999	-3.932	1.628	-3.937	3.968	-6.603	4.468	-6.687	4.968	-6.615	6.163	-7.077	6.865	-7.499	7.815	-7.523
0.064	-3.323	1	-3.936	1.629	-3.94	3.97	-6.613	4.47	-6.685	4.97	-6.633	6.165	-7.079	6.868	-7.504	7.817	-7.523
0.064	-3.324	1	-3.936	1.629	-3.934	3.972	-6.622	4.472	-6.706	4.972	-6.635	6.168	-7.075	6.87	-7.518	7.819	-7.526
0.065	-3.322	1.001	-3.945	1.63	-3.947	3.974	-6.62	4.474	-6.7	4.974	-6.626	6.17	-7.081	6.872	-7.523	7.822	-7.51
0.065	-3.318	1.001	-3.942	1.63	-3.963	3.976	-6.637	4.476	-6.689	4.976	-6.633	6.172	-7.083	6.874	-7.518	7.824	-7.506
0.066	-3.324	1.002	-3.949	1.631	-3.972	3.978	-6.651	4.478	-6.696	4.978	-6.631	6.174	-7.088	6.876	-7.523	7.826	-7.52
0.066	-3.322	1.002	-3.948	1.631	-3.974	3.98	-6.637	4.48	-6.689	4.98	-6.633	6.176	-7.086	6.879	-7.518	7.828	-7.528
0.067	-3.318	1.003	-3.952	1.632	-3.959	3.982	-6.644	4.482	-6.689	4.982	-6.642	6.179	-7.088	6.881	-7.523	7.83	-7.532
0.067	-3.307	1.003	-3.951	1.632	-3.929	3.984	-6.63	4.484	-6.691	4.984	-6.658	6.181	-7.102	6.883	-7.523	7.833	-7.544
0.068	-3.325	1.004	-3.952	1.633	-3.911	3.986	-6.646	4.486	-6.698	4.986	-6.656	6.183	-7.107	6.885	-7.53	7.835	-7.538
0.068	-3.333	1.004	-3.952	1.633	-3.903	3.988	-6.648	4.488	-6.689	4.988	-6.663	6.185	-7.098	6.887	-7.526	7.837	-7.538
0.069	-3.342	1.005	-3.952	1.634	-3.887	3.99	-6.646	4.49	-6.7	4.99	-6.656	6.187	-7.105	6.89	-7.535	7.839	-7.546
0.069	-3.382	1.005	-3.952	1.634	-3.873	3.992	-6.657	4.492	-6.696	4.992	-6.665	6.19	-7.117	6.892	-7.532	7.841	-7.538
0.07	-3.369	1.006	-3.959	1.635	-3.868	3.994	-6.66	4.494	-6.704	4.994	-6.663	6.192	-7.117	6.894	-7.539	7.844	-7.547
0.07	-3.337	1.006	-3.957	1.635	-3.855	3.996	-6.646	4.496	-6.72	4.996	-6.663	6.194	-7.121	6.896	-7.539	7.846	-7.547
0.071	-3.336	1.007	-3.949	1.636	-3.855	3.998	-6.651	4.498	-6.72	4.998	-6.673	6.196	-7.123	6.898	-7.533	7.848	-7.544
0.071	-3.339	1.007	-3.942	1.636	-3.855	4	-6.674	4.5	-6.704	5	-6.661	6.198	-7.117	6.901	-7.539	7.85	-7.555
0.072	-3.337	1.008	-3.946	1.637	-3.855	4.002	-6.679	4.502	-6.724	5.002	-6.658	6.201	-7.133	6.903	-7.537	7.852	-7.554
0.072	-3.366	1.008	-3.948	1.637	-3.857	4.004	-6.681	4.504	-6.72	5.004	-6.663	6.203	-7.139	6.905	-7.54	7.855	-7.552
0.073	-3.38	1.009	-3.959	1.638	-3.856	4.006	-6.683	4.506	-6.702	5.006	-6.67	6.205	-7.141	6.907	-7.56	7.857	-7.555
0.073	-3.389	1.009	-3.966	1.638	-3.855	4.008	-6.676	4.508	-6.709	5.008	-6.665	6.207	-7.137	6.909	-7.553	7.859	-7.552
0.074	-3.42	1.01	-3.974	1.639	-3.846	4.01	-6.686	4.51	-6.717	5.01	-6.69	6.209	-7.154	6.912	-7.555	7.861	-7.557
0.074	-3.464	1.01	-3.981	1.639	-3.83	4.012	-6.679	4.512	-6.724	5.012	-6.703	6.212	-7.141	6.914	-7.564	7.863	-7.558
0.075	-3.496	1.011	-3.987	1.64	-3.827	4.014	-6.66	4.514	-6.738	5.014	-6.697	6.214	-7.147	6.916	-7.564	7.866	-7.554
0.075	-3.482	1.011	-3.99	1.64	-3.817	4.016	-6.686	4.516	-6.74	5.016	-6.703	6.216	-7.156	6.918	-7.571	7.868	-7.555
0.076	-3.493	1.012	-3.99	1.641	-3.814	4.018	-6.693	4.518	-6.757	5.018	-6.695	6.218	-7.152	6.92	-7.578	7.87	-7.561
0.076	-3.492	1.012	-3.984	1.641	-3.822	4.02	-6.691	4.52	-6.759	5.02	-6.697	6.22	-7.158	6.923	-7.58	7.872	-7.555
0.077	-3.498	1.013	-3.969	1.642	-3.84	4.022	-6.698	4.522	-6.754	5.022	-6.71	6.223	-7.16	6.925	-7.578	7.874	-7.557
0.077	-3.509	1.013	-3.961	1.642	-3.857	4.024	-6.705	4.524	-6.759	5.024	-6.718	6.225	-7.158	6.927	-7.586	7.877	-7.568
0.078	-3.497	1.014	-3.95	1.643	-3.863	4.026	-6.71	4.526	-6.754	5.026	-6.713	6.227	-7.16	6.929	-7.584	7.879	-7.58
0.078	-3.465	1.014	-3.939	1.643	-3.869	4.028	-6.718	4.528	-6.745	5.028	-6.726	6.229	-7.166	6.931	-7.592	7.881	-7.587
0.079	-3.482	1.015	-3.94	1.644	-3.867	4.03	-6.71	4.53	-6.764	5.03	-6.715	6.231	-7.166	6.934	-7.601	7.883	-7.59
0.079	-3.51	1.015	-3.94	1.644	-3.871	4.032	-6.713	4.532	-6.769	5.032	-6.729	6.234	-7.173	6.936	-7.601	7.885	-7.58
0.08	-3.497	1.016	-3.943	1.645	-3.865	4.034	-6.718	4.534	-6.769	5.034	-6.748	6.236	-7.16	6.938	-7.599	7.888	-7.587
0.08	-3.497	1.016	-3.946	1.645	-3.867	4.036	-6.713	4.536	-6.783	5.036	-6.75	6.238	-7.175	6.94	-7.607	7.89	-7.59
0.081	-3.496	1.017	-3.95	1.646	-3.867	4.038	-6.71	4.538	-6.778	5.038	-6.742	6.24	-7.186	6.942	-7.596	7.892	-7.589
0.081	-3.503	1.017	-3.952	1.646	-3.862	4.04	-6.713	4.54	-6.771	5.04	-6.739	6.242	-7.179	6.945	-7.603	7.894	-7.592
0.082	-3.512	1.018	-3.956	1.647	-3.865	4.042	-6.72	4.542	-6.774	5.042	-6.731	6.245	-7.195	6.947	-7.605	7.896	-7.605
0.082	-3.523	1.018	-3.957	1.647	-3.868	4.044	-6.723	4.544	-6.781	5.044	-6.745	6.247	-7.195	6.949	-7.605	7.899	-7.597
0.083	-3.53	1.019	-3.967	1.648	-3.87	4.046	-6.726	4.546	-6.766	5.046	-6.756	6.249	-7.202	6.951	-7.615	7.901	-7.6
0.083	-3.516	1.019	-3.981	1.648	-3.87	4.048	-6.715	4.548	-6.778	5.048	-6.75	6.251	-7.218	6.953	-7.615	7.903	-7.598
0.083	-3.492	1.019	-3.984	1.648	-3.868	4.05	-6.747	4.55	-6.788	5.05	-6.764	6.253	-7.225	6.956	-7.635	7.905	-7.595
0.084	-3.478	1.02	-3.994	1.649	-3.872	4.052	-6.76	4.552	-6.788	5.052	-6.776	6.256	-7.213	6.958	-7.643	7.907	-7.595
0.084	-3.482	1.02	-3.998	1.649	-3.888	4.054	-6.731	4.554	-6.796	5.054	-6.782	6.258	-7.218	6.96	-7.627	7.91	-7.605
0.085	-3.493	1.021	-3.996	1.65	-3.885	4.056	-6.749	4.556	-6.791	5.056	-6.782	6.26	-7.208	6.962	-7.627	7.912	-7.605
0.085	-3.492	1.021	-4.008	1.65	-3.879	4.058	-6.741	4.558	-6.799	5.058	-6.785	6.262	-7.211	6.964	-7.635	7.914	-7.612
0.086	-3.48	1.022	-4.018	1.651	-3.877	4.06	-6.747	4.56	-6.804	5.06	-6.77	6.264	-7.215	6.967	-7.631	7.916	-7.608
0.086	-3.505	1.022	-4.018	1.651	-3.872	4.062	-6.758	4.562	-6.788	5.062	-6.791	6.267	-7.215	6.969	-7.631	7.918	-7.612
0.087	-3.531	1.023	-4.018	1.652	-3.862	4.064	-6.777	4.564	-6.801	5.064	-6.779	6.269	-7.204	6.971	-7.664	7.921	-7.625
0.087	-3.541	1.023	-4.028	1.652	-3.868	4.066	-6.774	4.566	-6.814	5.066	-6.791	6.271	-7.222	6.973	-7.658	7.923	-7.63
0.088	-3.538	1.024	-4.027	1.653	-3.869	4.068	-6.766	4.568	-6.822	5.068	-6.794	6.273	-7.227	6.975	-7.654	7.925	-7.617
0.088	-3.538	1.024	-4.018	1.653	-3.872	4.07	-6.78	4.57	-6.836	5.07	-6.806	6.275	-7.232	6.978	-7.656	7.927	-7.618
0.089	-3.54	1.025	-4.019	1.654	-3.872	4.072	-6.777	4.572	-6.83	5.072	-6.818	6.278	-7.249	6.98	-7.654	7.929	-7.624
0.089	-3.548	1.025	-4.014	1.654	-3.872	4.074	-6.78	4.574	-6.822	5.074	-6.797	6.28	-7.241	6.982	-7.652	7.932	-7.632
0.09	-3.553	1.026	-4.023	1.655	-3.87	4.076	-6.786	4.576	-6.849	5.076	-6.803	6.282	-7.251	6.984	-7.658	7.934	-7.639
0.09	-3.562	1.026	-4.026	1.655	-3.871	4.078	-6.777	4.578	-6.844	5.078	-6.803	6.284	-7.232	6.986	-7.641	7.936	-7.639
0.091	-3.558	1.027	-4.037	1.656	-3.87	4.08	-6.788	4.58	-6.827	5.08	-6.812	6.286	-7.249	6.989	-7.65	7.938	-7.637
0.091	-3.556	1.027	-4.045	1.656	-3.879	4.082	-6.78	4.582	-6.827	5.082	-6.809	6.289	-7.246	6.991	-7.66	7.94	-7.643
0.092	-3.552	1.028	-4.044	1.657	-3.88	4.084	-6.794	4.584	-6.838	5.084	-6.806	6.291	-7.256	6.993	-7.658	7.943	-7.643
0.092	-3.547	1.028	-4.046	1.657	-3.889	4.086	-6.806	4.586	-6.83	5.086	-6.815	6.293	-7.256	6.995	-7.673	7.945	-7.641
0.093	-3.541	1.029	-4.048	1.658	-3.889	4.088	-6.806	4.588	-6.827	5.088	-6.803	6.295	-7.254	6.997	-7.684	7.947	-7.646
0.093	-3.556	1.029	-4.048	1.658	-3.888	4.09	-6.812	4.59	-6.847	5.09	-6.834	6.297	-7.264	7	-7.691	7.949	-7.653
0.094	-3.562	1.03	-4.048	1.659	-3.878	4.092	-6.809	4.592	-6.844	5.092	-6.844	6.3	-7.241	7.002	-7.702	7.951	-7.659
0.094	-3.563	1.03	-4.052	1.659	-3.874	4.094	-6.794	4.594	-6.861	5.094	-6.861	6.302	-7.274	7.004	-7.707	7.954	-7.652
0.095	-3.569	1.031	-4.055	1.66	-3.877	4.096	-6.806	4.596	-6.867	5.096	-6.861	6.304	-7.271	7.006	-7.7	7.956	-7.644
0.095	-3.579	1.031	-4.059	1.66	-3.87	4.098	-6.812	4.598	-6.864	5.098	-6.847	6.306	-7.264	7.008	-7.684	7.958	-7.652
0.096	-3.575	1.032	-4.058	1.661	-3.869	4.1	-6.803	4.6	-6.869	5.1	-6.857	6.308	-7.269	7.011	-7.693	7.96	-7.652
0.096	-3.558	1.032	-4.055	1.661	-3.879	4.102	-6.834	4.602	-6.852	5.102	-6.864	6.311	-7.305	7.013	-7.711	7.962	-7.65
0.097	-3.533	1.033	-4.064	1.662	-3.899	4.104	-6.856	4.604	-6.878	5.104	-6.868	6.313	-7.297	7.015	-7.716	7.965	-7.659
0.097	-3.518	1.033	-4.07	1.662	-3.916	4.106	-6.84	4.606	-6.89	5.106	-6.871	6.315	-7.295	7.017	-7.718	7.967	-7.653
0.098	-3.514	1.034	-4.066	1.663	-3.924	4.108	-6.843	4.608	-6.887	5.108	-6.885	6.317	-7.279	7.019	-7.693	7.969	-7.657
0.098	-3.505	1.034	-4.064	1.663	-3.941	4.11	-6.846	4.61	-6.89	5.11	-6.903	6.319	-7.274	7.022	-7.716	7.971	-7.664
0.099	-3.504	1.035	-4.064	1.664	-3.955	4.112	-6.843	4.612	-6.905	5.112	-6.889	6.322	-7.3	7.024	-7.733	7.973	-7.67
0.099	-3.508	1.035	-4.062	1.664	-3.964	4.114	-6.846	4.614	-6.872	5.114	-6.911	6.324	-7.295	7.026	-7.73	7.976	-7.677
0.1	-3.513	1.036	-4.063	1.665	-3.98	4.116	-6.85	4.616	-6.869	5.116	-6.914	6.326	-7.281	7.028	-7.728	7.978	-7.675
0.1	-3.513	1.036	-4.063	1.665	-3.985	4.118	-6.834	4.618	-6.884	5.118	-6.892	6.328	-7.311	7.03	-7.725	7.98	-7.675
0.101	-3.51	1.037	-4.066	1.666	-3.979	4.12	-6.859	4.62	-6.884	5.12	-6.892	6.33	-7.305	7.033	-7.723	7.982	-7.688
0.101	-3.516	1.037	-4.072	1.666	-3.982	4.122	-6.876	4.622	-6.899	5.122	-6.911	6.333	-7.295	7.035	-7.728	7.984	-7.681
0.102	-3.519	1.038	-4.075	1.667	-3.986	4.124	-6.873	4.624	-6.905	5.124	-6.899	6.335	-7.303	7.037	-7.745	7.987	-7.681
0.102	-3.522	1.038	-4.076	1.667	-3.974	4.126	-6.89	4.626	-6.905	5.126	-6.922	6.337	-7.322	7.039	-7.74	7.989	-7.683
0.103	-3.52	1.039	-4.079	1.668	-3.978	4.128	-6.876	4.628	-6.912	5.128	-6.922	6.339	-7.322	7.041	-7.752	7.991	-7.692
0.103	-3.513	1.039	-4.083	1.668	-3.979	4.13	-6.908	4.63	-6.924	5.13	-6.922	6.341	-7.325	7.044	-7.745	7.993	-7.683
0.104	-3.52	1.04	-4.085	1.669	-3.977	4.132	-6.893	4.632	-6.915	5.132	-6.957	6.344	-7.322	7.046	-7.762	7.995	-7.69
0.104	-3.528	1.04	-4.091	1.669	-3.969	4.134	-6.886	4.634	-6.934	5.134	-6.949	6.346	-7.344	7.048	-7.777	7.998	-7.683
0.105	-3.536	1.041	-4.094	1.67	-3.971	4.136	-6.897	4.636	-6.915	5.136	-6.962	6.348	-7.353	7.05	-7.762	8	-7.684
0.105	-3.522	1.041	-4.098	1.67	-3.979	4.138	-6.911	4.638	-6.937	5.138	-6.949	6.35	-7.327	7.052	-7.775	8.002	-7.686
0.106	-3.518	1.042	-4.103	1.671	-3.987	4.14	-6.911	4.64	-6.941	5.14	-7	6.352	-7.339	7.055	-7.762	8.004	-7.702
0.106	-3.519	1.042	-4.111	1.671	-3.999	4.142	-6.926	4.642	-6.954	5.142	-6.97	6.355	-7.35	7.057	-7.762	8.006	-7.69
0.107	-3.506	1.043	-4.111	1.672	-4.003	4.144	-6.945	4.644	-6.951	5.144	-6.987	6.357	-7.344	7.059	-7.793	8.009	-7.703
0.107	-3.507	1.043	-4.11	1.672	-4.007	4.146	-6.926	4.646	-6.964	5.146	-6.957	6.359	-7.359	7.061	-7.821	8.011	-7.719
0.108	-3.532	1.044	-4.105	1.673	-3.999	4.148	-6.941	4.648	-6.961	5.148	-6.957	6.361	-7.371	7.063	-7.807	8.013	-7.717
0.108	-3.542	1.044	-4.102	1.673	-4.001	4.15	-6.949	4.65	-6.964	5.15	-6.966	6.363	-7.356	7.066	-7.807	8.015	-7.721
0.109	-3.566	1.045	-4.11	1.674	-4.006	4.152	-6.957	4.652	-6.961	5.152	-6.983	6.366	-7.374	7.068	-7.815	8.017	-7.709
0.109	-3.572	1.045	-4.115	1.674	-4.006	4.154	-6.957	4.654	-6.961	5.154	-6.983	6.368	-7.39	7.07	-7.815	8.02	-7.703
0.11	-3.561	1.046	-4.117	1.675	-3.995	4.156	-6.973	4.656	-6.997	5.156	-7.014	6.37	-7.396	7.072	-7.818	8.022	-7.711
0.11	-3.556	1.046	-4.117	1.675	-3.974	4.158	-6.933	4.658	-6.978	5.158	-7	6.372	-7.384	7.074	-7.807	8.024	-7.725
0.111	-3.562	1.047	-4.114	1.676	-3.961	4.16	-6.977	4.66	-6.971	5.16	-6.991	6.374	-7.377	7.077	-7.807	8.026	-7.727
0.111	-3.565	1.047	-4.122	1.676	-3.954	4.162	-6.989	4.662	-6.964	5.162	-6.987	6.377	-7.368	7.079	-7.815	8.028	-7.737
0.112	-3.56	1.048	-4.122	1.677	-3.949	4.164	-6.973	4.664	-6.971	5.164	-7.018	6.379	-7.377	7.081	-7.826	8.031	-7.729
0.112	-3.574	1.048	-4.123	1.677	-3.941	4.166	-7.007	4.666	-6.947	5.166	-6.987	6.381	-7.384	7.083	-7.818	8.033	-7.733
0.113	-3.625	1.049	-4.13	1.678	-3.947	4.168	-7.011	4.668	-6.958	5.168	-7.032	6.383	-7.406	7.085	-7.838	8.035	-7.737
0.113	-3.68	1.049	-4.132	1.678	-3.959	4.17	-7.007	4.67	-6.964	5.17	-7.032	6.385	-7.439	7.088	-7.852	8.037	-7.727
0.114	-3.71	1.05	-4.125	1.679	-3.959	4.172	-7.038	4.672	-6.978	5.172	-7.087	6.388	-7.433	7.09	-7.852	8.039	-7.725
0.114	-3.73	1.051	-4.123	1.679	-3.971	4.174	-7.015	4.674	-6.989	5.174	-7.057	6.39	-7.426	7.092	-7.846	8.042	-7.729
0.115	-3.759	1.051	-4.126	1.68	-3.975	4.176	-7.015	4.676	-6.978	5.176	-7.047	6.392	-7.429	7.094	-7.861	8.044	-7.731
0.115	-3.784	1.052	-4.126	1.68	-3.978	4.178	-7.033	4.678	-6.982	5.178	-7.077	6.394	-7.433	7.096	-7.846	8.046	-7.741
0.116	-3.788	1.052	-4.13	1.681	-3.962	4.18	-7.038	4.68	-7.004	5.18	-7.057	6.396	-7.422	7.099	-7.861	8.048	-7.75
0.116	-3.775	1.053	-4.131	1.681	-3.943	4.182	-7.029	4.682	-7.023	5.182	-7.032	6.399	-7.419	7.101	-7.858	8.05	-7.745
0.117	-3.744	1.053	-4.134	1.682	-3.932	4.184	-7.052	4.684	-6.993	5.184	-7.072	6.401	-7.422	7.103	-7.846	8.053	-7.758
0.117	-3.751	1.054	-4.137	1.682	-3.932	4.186	-7.087	4.686	-7.011	5.186	-7.109	6.403	-7.439	7.105	-7.838	8.055	-7.764
0.118	-3.756	1.054	-4.139	1.683	-3.939	4.188	-7.103	4.688	-7.011	5.188	-7.109	6.405	-7.436	7.107	-7.861	8.057	-7.76
0.118	-3.763	1.055	-4.14	1.683	-3.952	4.19	-7.092	4.69	-7.019	5.19	-7.126	6.407	-7.439	7.11	-7.877	8.059	-7.775
0.119	-3.756	1.055	-4.135	1.684	-3.976	4.192	-7.072	4.692	-7.031	5.192	-7.162	6.41	-7.468	7.112	-7.909	8.061	-7.777
0.119	-3.763	1.056	-4.14	1.684	-3.999	4.194	-7.097	4.694	-7.008	5.194	-7.138	6.412	-7.475	7.114	-7.902	8.064	-7.76
0.12	-3.768	1.056	-4.147	1.685	-4.002	4.196	-7.108	4.696	-7	5.196	-7.174	6.414	-7.475	7.116	-7.919	8.066	-7.769
0.12	-3.784	1.057	-4.148	1.685	-3.977	4.198	-7.113	4.698	-7.019	5.198	-7.162	6.416	-7.472	7.118	-7.905	8.068	-7.758
0.121	-3.787	1.057	-4.151	1.686	-3.945	4.2	-7.135	4.7	-7.023	5.2	-7.104	6.418	-7.475	7.121	-7.899	8.07	-7.75
0.121	-3.789	1.058	-4.148	1.686	-3.95	4.202	-7.153	4.702	-7.023	5.202	-7.143	6.421	-7.49	7.123	-7.909	8.072	-7.762
0.122	-3.805	1.058	-4.153	1.687	-3.957	4.204	-7.153	4.704	-7.023	5.204	-7.155	6.423	-7.479	7.125	-7.936	8.075	-7.766
0.122	-3.801	1.059	-4.157	1.687	-3.952	4.206	-7.108	4.706	-7.055	5.206	-7.187	6.425	-7.49	7.127	-7.922	8.077	-7.771
0.123	-3.797	1.059	-4.155	1.688	-3.959	4.208	-7.147	4.708	-7.047	5.208	-7.214	6.427	-7.494	7.129	-7.936	8.079	-7.777
0.123	-3.767	1.06	-4.156	1.689	-3.976	4.21	-7.153	4.71	-7.063	5.21	-7.228	6.429	-7.483	7.132	-7.936	8.081	-7.788
0.124	-3.707	1.06	-4.158	1.689	-3.999	4.212	-7.153	4.712	-7.051	5.212	-7.265	6.432	-7.506	7.134	-7.943	8.083	-7.775
0.124	-3.677	1.061	-4.169	1.69	-4.024	4.214	-7.177	4.714	-7.039	5.214	-7.257	6.434	-7.506	7.136	-7.964	8.086	-7.766
0.125	-3.678	1.061	-4.172	1.69	-4.043	4.216	-7.141	4.716	-7.063	5.216	-7.207	6.436	-7.526	7.138	-7.964	8.088	-7.779
0.126	-3.663	1.062	-4.177	1.691	-4.04	4.218	-7.171	4.718	-7.047	5.218	-7.207	6.438	-7.53	7.14	-7.95	8.09	-7.788
0.126	-3.648	1.062	-4.178	1.691	-4.019	4.22	-7.183	4.72	-7.051	5.22	-7.228	6.44	-7.542	7.143	-7.964	8.092	-7.784
0.127	-3.63	1.063	-4.172	1.692	-3.971	4.222	-7.202	4.722	-7.047	5.222	-7.228	6.443	-7.56	7.145	-7.972	8.094	-7.782
0.127	-3.623	1.063	-4.172	1.692	-3.937	4.224	-7.202	4.724	-7.027	5.224	-7.207	6.445	-7.56	7.147	-7.96	8.097	-7.799
0.128	-3.635	1.064	-4.176	1.693	-3.919	4.226	-7.243	4.726	-7.059	5.226	-7.265	6.447	-7.538	7.149	-7.96	8.099	-7.808
0.128	-3.603	1.064	-4.181	1.693	-3.89	4.228	-7.229	4.728	-7.093	5.228	-7.339	6.449	-7.56	7.151	-7.925	8.101	-7.813
0.129	-3.55	1.065	-4.181	1.694	-3.856	4.23	-7.209	4.73	-7.051	5.23	-7.33	6.451	-7.615	7.154	-7.953	8.103	-7.808
0.129	-3.509	1.065	-4.189	1.694	-3.827	4.232	-7.209	4.732	-7.055	5.232	-7.321	6.454	-7.605	7.156	-7.99	8.105	-7.813
0.13	-3.497	1.066	-4.191	1.695	-3.819	4.234	-7.25	4.734	-7.076	5.234	-7.33	6.456	-7.582	7.158	-7.99	8.108	-7.804
0.13	-3.485	1.066	-4.192	1.695	-3.805	4.236	-7.272	4.736	-7.063	5.236	-7.339	6.458	-7.605	7.16	-7.99	8.11	-7.808
0.131	-3.5	1.067	-4.197	1.696	-3.781	4.238	-7.295	4.738	-7.089	5.238	-7.33	6.46	-7.615	7.162	-7.987	8.112	-7.82
0.131	-3.529	1.067	-4.202	1.696	-3.771	4.24	-7.28	4.74	-7.089	5.24	-7.272	6.462	-7.625	7.165	-7.994	8.114	-7.806
0.132	-3.561	1.068	-4.206	1.697	-3.765	4.242	-7.32	4.742	-7.085	5.242	-7.288	6.465	-7.61	7.167	-8.006	8.116	-7.797
0.132	-3.603	1.068	-4.204	1.697	-3.772	4.244	-7.328	4.744	-7.089	5.244	-7.367	6.467	-7.635	7.169	-8.014	8.119	-7.795
0.133	-3.633	1.069	-4.205	1.698	-3.781	4.246	-7.311	4.746	-7.085	5.246	-7.386	6.469	-7.666	7.171	-8.018	8.121	-7.808
0.133	-3.638	1.069	-4.202	1.698	-3.787	4.248	-7.382	4.748	-7.051	5.248	-7.417	6.471	-7.645	7.173	-8.039	8.123	-7.829
0.134	-3.643	1.07	-4.211	1.699	-3.788	4.25	-7.328	4.75	-7.059	5.25	-7.417	6.473	-7.65	7.176	-8.056	8.125	-7.829
0.134	-3.648	1.07	-4.212	1.699	-3.772	4.252	-7.345	4.752	-7.102	5.252	-7.367	6.476	-7.64	7.178	-8.039	8.127	-7.825
0.135	-3.657	1.071	-4.216	1.7	-3.755	4.254	-7.382	4.754	-7.112	5.254	-7.439	6.478	-7.635	7.18	-8.043	8.13	-7.822
0.135	-3.688	1.071	-4.221	1.7	-3.749	4.256	-7.354	4.756	-7.112	5.256	-7.439	6.48	-7.635	7.182	-8.056	8.132	-7.818
0.136	-3.71	1.072	-4.219	1.701	-3.757	4.258	-7.345	4.758	-7.121	5.258	-7.376	6.482	-7.683	7.184	-8.047	8.134	-7.832
0.136	-3.729	1.072	-4.221	1.701	-3.764	4.26	-7.382	4.76	-7.121	5.26	-7.428	6.484	-7.677	7.187	-8.069	8.136	-7.846
0.137	-3.748	1.073	-4.222	1.702	-3.767	4.262	-7.401	4.762	-7.135	5.262	-7.417	6.487	-7.672	7.189	-8.088	8.138	-7.859
0.137	-3.75	1.073	-4.181	1.702	-3.774	4.264	-7.443	4.764	-7.13	5.264	-7.417	6.489	-7.672	7.191	-8.052	8.141	-7.846
0.138	-3.745	1.074	-4.18	1.703	-3.752	4.266	-7.526	4.766	-7.093	5.266	-7.407	6.491	-7.672	7.193	-8.083	8.143	-7.866
0.138	-3.75	1.074	-4.196	1.703	-3.745	4.268	-7.488	4.768	-7.121	5.268	-7.357	6.493	-7.683	7.195	-8.083	8.145	-7.854
0.139	-3.751	1.075	-4.206	1.704	-3.735	4.27	-7.465	4.77	-7.135	5.27	-7.45	6.495	-7.742	7.198	-8.052	8.147	-7.854
0.139	-3.793	1.075	-4.224	1.704	-3.707	4.272	-7.488	4.772	-7.13	5.272	-7.498	6.498	-7.724	7.2	-8.069	8.149	-7.839
0.14	-3.81	1.076	-4.236	1.705	-3.675	4.274	-7.443	4.774	-7.13	5.274	-7.462	6.5	-7.749	7.202	-8.056	8.152	-7.851
0.14	-3.831	1.076	-4.241	1.705	-3.657	4.276	-7.422	4.776	-7.121	5.276	-7.45	6.502	-7.762	7.204	-8.102	8.154	-7.859
0.141	-3.847	1.077	-4.239	1.706	-3.642	4.278	-7.488	4.778	-7.126	5.278	-7.552	6.504	-7.73	7.206	-8.088	8.156	-7.864
0.141	-3.862	1.077	-4.233	1.706	-3.639	4.28	-7.411	4.78	-7.14	5.28	-7.567	6.506	-7.749	7.209	-8.131	8.158	-7.874
0.142	-3.842	1.078	-4.214	1.707	-3.623	4.282	-7.488	4.782	-7.14	5.282	-7.582	6.509	-7.749	7.211	-8.111	8.16	-7.864
0.142	-3.834	1.078	-4.204	1.707	-3.611	4.284	-7.513	4.784	-7.16	5.284	-7.647	6.511	-7.775	7.213	-8.136	8.163	-7.869
0.143	-3.852	1.079	-4.197	1.708	-3.609	4.286	-7.488	4.786	-7.202	5.286	-7.486	6.513	-7.742	7.215	-8.131	8.165	-7.859
0.143	-3.86	1.079	-4.204	1.708	-3.628	4.288	-7.526	4.788	-7.202	5.288	-7.538	6.515	-7.768	7.217	-8.157	8.167	-7.874
0.144	-3.865	1.08	-4.222	1.709	-3.674	4.29	-7.526	4.79	-7.197	5.29	-7.724	6.517	-7.81	7.22	-8.174	8.169	-7.884
0.144	-3.865	1.08	-4.23	1.709	-3.721	4.292	-7.513	4.792	-7.181	5.292	-7.871	6.52	-7.817	7.222	-8.185	8.171	-7.884
0.145	-3.866	1.081	-4.233	1.71	-3.729	4.294	-7.488	4.794	-7.15	5.294	-7.933	6.522	-7.775	7.224	-8.197	8.174	-7.871
0.145	-3.87	1.081	-4.241	1.71	-3.75	4.296	-7.628	4.796	-7.181	5.296	-7.842	6.524	-7.825	7.226	-8.208	8.176	-7.856
0.146	-3.869	1.082	-4.251	1.711	-3.759	4.298	-7.596	4.798	-7.197	5.298	-7.703	6.526	-7.881	7.228	-8.163	8.178	-7.866
0.146	-3.867	1.082	-4.262	1.711	-3.768	4.3	-7.644	4.8	-7.237	5.3	-7.968	6.528	-7.864	7.231	-8.202	8.18	-7.879
0.147	-3.867	1.083	-4.274	1.712	-3.759	4.302	-7.612	4.802	-7.237	5.302	-7.871	6.531	-7.84	7.233	-8.202	8.182	-7.871
0.147	-3.865	1.083	-4.28	1.712	-3.717	4.304	-7.662	4.804	-7.237	5.304	-7.871	6.533	-7.872	7.235	-8.174	8.185	-7.851
0.148	-3.863	1.084	-4.287	1.713	-3.676	4.306	-7.718	4.806	-7.225	5.306	-7.933	6.535	-7.889	7.237	-8.227	8.187	-7.859
0.148	-3.864	1.084	-4.294	1.713	-3.644	4.308	-7.679	4.808	-7.243	5.308	-7.842	6.537	-7.898	7.239	-8.197	8.189	-7.861
0.149	-3.871	1.085	-4.305	1.714	-3.644	4.31	-7.644	4.81	-7.249	5.31	-7.703	6.539	-7.954	7.242	-8.245	8.191	-7.876
0.149	-3.874	1.085	-4.307	1.714	-3.639	4.312	-7.662	4.812	-7.249	5.312	-7.767	6.542	-7.907	7.244	-8.252	8.193	-7.874
0.15	-3.873	1.086	-4.322	1.715	-3.66	4.314	-7.644	4.814	-7.255	5.314	-8.005	6.544	-7.925	7.246	-8.293	8.196	-7.871
0.15	-3.87	1.086	-4.329	1.715	-3.671	4.316	-7.718	4.816	-7.28	5.316	-8.143	6.546	-7.954	7.248	-8.245	8.198	-7.851
0.151	-3.868	1.087	-4.333	1.716	-3.692	4.318	-7.644	4.818	-7.249	5.318	-8.092	6.548	-7.944	7.25	-8.168	8.2	-7.851
0.151	-3.864	1.087	-4.339	1.716	-3.716	4.32	-7.567	4.82	-7.267	5.32	-7.933	6.55	-8.006	7.253	-8.152	8.202	-7.876
0.152	-3.863	1.088	-4.336	1.717	-3.735	4.322	-7.718	4.822	-7.249	5.322	-8.005	6.553	-8.053	7.255	-8.214	8.204	-7.869
0.152	-3.861	1.088	-4.305	1.717	-3.758	4.324	-7.612	4.824	-7.231	5.324	-8.344	6.555	-8.006	7.257	-8.3	8.207	-7.871
0.153	-3.865	1.089	-4.271	1.718	-3.781	4.326	-7.805	4.826	-7.225	5.326	-7.933	6.557	-8.006	7.259	-8.272	8.209	-7.882
0.153	-3.871	1.089	-4.246	1.718	-3.788	4.328	-8.019	4.828	-7.243	5.328	-8.266	6.559	-8.029	7.261	-8.252	8.211	-7.887
0.154	-3.877	1.09	-4.229	1.719	-3.774	4.33	-7.981	4.83	-7.314	5.33	-8.56	6.561	-8.017	7.264	-8.286	8.213	-7.895
0.154	-3.884	1.09	-4.202	1.719	-3.754	4.332	-8.019	4.832	-7.314	5.332	-8.287	6.564	-8.091	7.266	-8.314	8.215	-7.9
0.155	-3.893	1.091	-4.182	1.72	-3.736	4.334	-7.805	4.834	-7.314	5.334	-8.109	6.566	-8.065	7.268	-8.353	8.218	-7.882
0.155	-3.901	1.091	-4.143	1.72	-3.712	4.336	-7.884	4.836	-7.328	5.336	-8.781	6.568	-8.105	7.27	-8.361	8.22	-7.889
0.156	-3.901	1.092	-4.09	1.721	-3.638	4.338	-7.946	4.838	-7.3	5.338	-8.439	6.57	-8.119	7.272	-8.37	8.222	-7.897
0.156	-3.906	1.092	-4.056	1.721	-3.584	4.34	-8.105	4.84	-7.328	5.34	-8.439	6.572	-8.231	7.275	-8.353	8.224	-7.903
0.157	-3.91	1.093	-4.03	1.722	-3.551	4.342	-8.155	4.842	-7.35	5.342	-9.006	6.575	-8.065	7.277	-8.413	8.226	-7.905
0.157	-3.895	1.093	-4.007	1.722	-3.537	4.344	-8.449	4.844	-7.321	5.344	-8.439	6.577	-8.18	7.279	-8.404	8.229	-7.895
0.158	-3.857	1.094	-3.996	1.723	-3.525	4.346	-9.153	4.846	-7.321	5.346	-9.982	6.579	-8.164	7.281	-8.387	8.231	-7.908
0.158	-3.796	1.094	-3.985	1.723	-3.526	4.348	-9.832	4.848	-7.328	5.348	-9.982	6.581	-8.133	7.283	-8.387	8.233	-7.922
0.159	-3.759	1.095	-3.983	1.724	-3.535	4.35	-8.278	4.85	-7.389	5.35	-8.439	6.583	-8.196	7.286	-8.387	8.235	-7.908
0.159	-3.745	1.095	-3.996	1.724	-3.538	4.352	-8.355	4.852	-7.373	5.352	-9.006	6.586	-8.269	7.288	-8.395	8.237	-7.905
0.16	-3.742	1.096	-4.03	1.725	-3.528	4.354	-8.355	4.854	-7.423	5.354	-9.982	6.588	-8.356	7.29	-8.451	8.24	-7.922
0.16	-3.737	1.096	-4.051	1.725	-3.531	4.356	-8.155	4.856	-7.335	5.356	-9.982	6.59	-8.333	7.292	-8.462	8.242	-7.908
0.161	-3.679	1.097	-4.07	1.726	-3.534	4.358	-8.155	4.858	-7.358	5.358	-8.368	6.592	-8.333	7.294	-8.404	8.244	-7.927
0.161	-3.644	1.097	-4.088	1.726	-3.538	4.36	-8.212	4.86	-7.35	5.36	-8.596	6.594	-8.289	7.297	-8.432	8.246	-7.925
0.162	-3.636	1.098	-4.099	1.727	-3.533	4.362	-7.914	4.862	-7.381	5.362	-9.982	6.597	-8.269	7.299	-8.493	8.248	-7.914
0.162	-3.63	1.098	-4.099	1.727	-3.521	4.364	-8.105	4.864	-7.389	5.364	-8.467	6.599	-8.289	7.301	-8.515	8.251	-7.919
0.163	-3.614	1.099	-4.096	1.728	-3.532	4.366	-8.449	4.866	-7.381	5.366	-8.287	6.601	-8.311	7.303	-8.539	8.253	-7.933
0.163	-3.59	1.099	-4.083	1.728	-3.534	4.368	-9.832	4.868	-7.432	5.368	-8.287	6.603	-8.435	7.305	-8.482	8.255	-7.936
0.164	-3.588	1.1	-4.086	1.729	-3.531	4.37	-8.809	4.87	-7.415	5.37	-7.859	6.605	-8.269	7.308	-8.551	8.257	-7.925
0.164	-3.595	1.1	-4.1	1.729	-3.526	4.372	-8.809	4.872	-7.398	5.372	-7.762	6.608	-8.381	7.31	-8.647	8.259	-7.939
0.165	-3.585	1.101	-4.107	1.73	-3.52	4.374	-8.568	4.874	-7.479	5.374	-7.949	6.61	-8.407	7.312	-8.576	8.262	-7.911
0.165	-3.564	1.101	-4.111	1.73	-3.52	4.376	-8.449	4.876	-7.46	5.376	-7.785	6.612	-8.311	7.314	-8.527	8.264	-7.919
0.166	-3.568	1.102	-4.095	1.731	-3.526	4.378	-9.153	4.878	-7.46	5.378	-7.949	6.614	-8.381	7.316	-8.663	8.266	-7.93
0.166	-3.567	1.102	-4.07	1.731	-3.52	4.38	-9.832	4.88	-7.51	5.38	-8.021	6.616	-8.465	7.319	-8.59	8.268	-7.914
0.167	-3.57	1.103	-4.074	1.732	-3.509	4.382	-8.388	4.882	-7.479	5.382	-7.859	6.619	-8.269	7.321	-8.632	8.27	-7.916
0.167	-3.586	1.103	-4.088	1.732	-3.514	4.384	-8.733	4.884	-7.51	5.384	-7.949	6.621	-8.311	7.323	-8.695	8.273	-7.945
0.168	-3.616	1.104	-4.086	1.733	-3.525	4.386	-8.081	4.886	-7.521	5.386	-7.887	6.623	-8.531	7.325	-8.647	8.275	-7.953
0.168	-3.627	1.104	-4.078	1.733	-3.541	4.388	-8.001	4.888	-7.479	5.388	-7.949	6.625	-8.356	7.327	-8.695	8.277	-7.962
0.169	-3.632	1.105	-4.093	1.734	-3.53	4.39	-8.238	4.89	-7.47	5.39	-7.833	6.627	-8.654	7.33	-8.713	8.279	-7.965
0.169	-3.63	1.105	-4.109	1.734	-3.508	4.392	-8.081	4.892	-7.45	5.392	-7.702	6.63	-8.704	7.332	-8.632	8.281	-7.975
0.17	-3.628	1.106	-4.103	1.735	-3.519	4.394	-8.081	4.894	-7.441	5.394	-7.833	6.632	-8.76	7.334	-8.731	8.284	-7.981
0.17	-3.632	1.106	-4.086	1.735	-3.528	4.396	-8.238	4.896	-7.566	5.396	-7.833	6.634	-8.465	7.336	-8.731	8.286	-7.99
0.171	-3.625	1.107	-4.07	1.736	-3.486	4.398	-9.832	4.898	-7.674	5.398	-7.721	6.636	-8.825	7.338	-8.679	8.288	-7.993
0.171	-3.609	1.107	-4.053	1.736	-3.464	4.4	-9.832	4.9	-7.591	5.4	-7.859	6.638	-8.654	7.341	-8.663	8.29	-8
0.172	-3.6	1.108	-4.03	1.737	-3.485	4.402	-8.489	4.902	-7.645	5.402	-7.833	6.641	-8.901	7.343	-8.679	8.292	-7.993
0.172	-3.603	1.108	-4.018	1.737	-3.501	4.404	-8.039	4.904	-7.659	5.404	-7.721	6.643	-9.757	7.345	-8.749	8.295	-7.981
0.173	-3.62	1.109	-4.013	1.738	-3.483	4.406	-8.081	4.906	-7.69	5.406	-7.785	6.645	-10.202	7.347	-8.789	8.297	-7.99
0.173	-3.631	1.109	-4.009	1.738	-3.47	4.408	-7.904	4.908	-7.739	5.408	-7.702	6.647	-10.202	7.349	-8.789	8.299	-7.99
0.174	-3.635	1.11	-3.994	1.739	-3.485	4.41	-7.758	4.91	-7.739	5.41	-7.603	6.649	-8.993	7.352	-8.937	8.301	-7.993
0.174	-3.634	1.11	-3.979	1.739	-3.511	4.412	-7.758	4.912	-7.757	5.412	-7.618	6.652	-10.202	7.354	-8.909	8.303	-7.987
0.175	-3.64	1.111	-3.967	1.74	-3.532	4.414	-7.758	4.914	-7.739	5.414	-7.535	6.654	-9.187	7.356	-8.882	8.306	-7.975
0.175	-3.637	1.111	-3.964	1.74	-3.546	4.416	-7.683	4.916	-7.757	5.416	-7.589	6.656	-9.052	7.358	-8.967	8.308	-7.971
0.176	-3.622	1.112	-3.979	1.741	-3.552	4.418	-7.738	4.918	-7.722	5.418	-7.603	6.658	-8.867	7.36	-8.937	8.31	-7.987
0.176	-3.602	1.112	-3.986	1.741	-3.561	4.42	-7.666	4.92	-7.776	5.42	-7.589	6.66	-10.202	7.363	-8.999	8.312	-7.968
0.177	-3.589	1.113	-3.988	1.742	-3.539	4.422	-7.683	4.922	-7.722	5.422	-7.65	6.663	-9.052	7.365	-9.114	8.314	-7.99
0.177	-3.598	1.113	-3.99	1.742	-3.539	4.424	-7.719	4.924	-7.757	5.424	-7.65	6.665	-8.738	7.367	-9.16	8.317	-7.993
0.178	-3.6	1.114	-3.99	1.743	-3.566	4.426	-7.683	4.926	-7.795	5.426	-7.634	6.667	-8.738	7.369	-8.967	8.319	-7.984
0.178	-3.587	1.114	-3.981	1.743	-3.593	4.428	-7.605	4.928	-7.722	5.428	-7.618	6.669	-9.052	7.371	-9.114	8.321	-7.996
0.179	-3.573	1.115	-3.972	1.744	-3.613	4.43	-7.634	4.93	-7.837	5.43	-7.702	6.671	-9.385	7.374	-9.072	8.323	-8.009
0.179	-3.574	1.115	-3.964	1.744	-3.624	4.432	-7.564	4.932	-7.883	5.432	-7.65	6.674	-9.757	7.376	-8.999	8.325	-8.009
0.18	-3.576	1.116	-3.961	1.745	-3.644	4.434	-7.619	4.934	-7.776	5.434	-7.575	6.676	-9.109	7.378	-9.114	8.328	-8.009
0.18	-3.58	1.116	-3.959	1.745	-3.661	4.436	-7.634	4.936	-7.934	5.436	-7.575	6.678	-8.95	7.38	-9.072	8.33	-8.029
0.181	-3.589	1.117	-3.959	1.746	-3.656	4.438	-7.605	4.938	-7.837	5.438	-7.603	6.68	-8.867	7.382	-9.211	8.332	-8.026
0.181	-3.598	1.117	-3.957	1.746	-3.621	4.44	-7.619	4.94	-7.837	5.44	-7.603	6.682	-8.738	7.385	-9.335	8.334	-8.029
0.182	-3.598	1.118	-3.962	1.747	-3.602	4.442	-7.619	4.942	-8.024	5.442	-7.511	6.685	-8.638	7.387	-9.335	8.336	-8.029
0.182	-3.605	1.118	-3.959	1.747	-3.589	4.444	-7.577	4.944	-7.992	5.444	-7.523	6.687	-8.558	7.389	-9.414	8.339	-8.036
0.183	-3.606	1.119	-3.962	1.748	-3.581	4.446	-7.493	4.946	-8.096	5.446	-7.511	6.689	-8.49	7.391	-11.407	8.341	-8.043
0.183	-3.607	1.119	-3.957	1.748	-3.593	4.448	-7.493	4.948	-8.059	5.448	-7.499	6.691	-8.596	7.393	-11.407	8.343	-8.033
0.184	-3.638	1.12	-3.947	1.749	-3.599	4.45	-7.433	4.95	-8.096	5.45	-7.488	6.693	-8.432	7.396	-10.142	8.345	-8.068
0.184	-3.633	1.12	-3.935	1.749	-3.621	4.452	-7.493	4.952	-8.182	5.452	-7.407	6.696	-8.558	7.398	-10.142	8.347	-8.087
0.185	-3.632	1.121	-3.924	1.75	-3.632	4.454	-7.515	4.954	-8.89	5.454	-7.446	6.698	-8.46	7.4	-11.407	8.35	-8.047
0.185	-3.628	1.121	-3.929	1.75	-3.628	4.456	-7.472	4.956	-8.432	5.456	-7.575	6.7	-8.432	7.402	-11.407	8.352	-8.033
0.186	-3.617	1.122	-3.936	1.751	-3.636	4.458	-7.493	4.958	-8.182	5.458	-7.589	6.702	-8.46	7.404	-9.51	8.354	-8.036
0.186	-3.617	1.122	-3.941	1.751	-3.636	4.46	-7.433	4.96	-8.568	5.46	-7.499	6.704	-8.357	7.407	-8.949	8.356	-8.04
0.187	-3.625	1.123	-3.942	1.752	-3.627	4.462	-7.405	4.962	-9.878	5.462	-7.426	6.707	-8.238	7.409	-9.17	8.358	-8.04
0.187	-3.627	1.123	-3.949	1.752	-3.624	4.464	-7.38	4.964	-8.644	5.464	-7.372	6.709	-8.293	7.411	-8.979	8.361	-8.057
0.188	-3.623	1.124	-3.965	1.753	-3.622	4.466	-7.397	4.966	-8.355	5.466	-7.398	6.711	-8.221	7.413	-9.011	8.363	-8.054
0.188	-3.618	1.124	-3.972	1.753	-3.626	4.468	-7.38	4.968	-8.432	5.468	-7.364	6.713	-8.238	7.415	-8.847	8.365	-8.047
0.189	-3.61	1.125	-3.984	1.754	-3.622	4.47	-7.333	4.97	-8.644	5.47	-7.389	6.715	-8.335	7.418	-8.785	8.367	-8.047
0.189	-3.615	1.125	-3.991	1.754	-3.621	4.472	-7.356	4.972	-8.355	5.472	-7.417	6.718	-8.256	7.42	-8.805	8.369	-8.047
0.19	-3.614	1.126	-3.992	1.755	-3.628	4.474	-7.348	4.974	-8.233	5.474	-7.332	6.72	-8.335	7.422	-8.805	8.372	-8.05
0.19	-3.613	1.126	-3.988	1.755	-3.61	4.476	-7.372	4.976	-8.432	5.476	-7.31	6.722	-8.313	7.424	-8.713	8.374	-8.057
0.191	-3.613	1.127	-3.992	1.756	-3.601	4.478	-7.388	4.978	-8.644	5.478	-7.276	6.724	-8.189	7.426	-8.825	8.376	-8.05
0.191	-3.613	1.127	-4.001	1.756	-3.586	4.48	-7.356	4.98	-8.525	5.48	-7.372	6.726	-8.174	7.429	-8.766	8.378	-8.087
0.192	-3.616	1.128	-3.997	1.757	-3.601	4.482	-7.372	4.982	-9.878	5.482	-7.356	6.729	-8.189	7.431	-8.785	8.38	-8.079
0.192	-3.618	1.128	-3.985	1.757	-3.626	4.484	-7.356	4.984	-8.89	5.484	-7.364	6.731	-8.119	7.433	-8.747	8.383	-8.064
0.193	-3.62	1.129	-3.979	1.758	-3.63	4.486	-7.341	4.986	-9.878	5.486	-7.317	6.733	-8.16	7.435	-8.681	8.385	-8.091
0.193	-3.611	1.129	-3.97	1.758	-3.614	4.488	-7.319	4.988	-9.878	5.488	-7.303	6.735	-8.132	7.437	-8.697	8.387	-8.102
0.194	-3.62	1.13	-3.967	1.759	-3.602	4.49	-7.326	4.99	-8.568	5.49	-7.317	6.737	-8.119	7.44	-8.766	8.389	-8.091
0.194	-3.62	1.13	-3.966	1.759	-3.579	4.492	-7.298	4.992	-9.878	5.492	-7.276	6.74	-8.132	7.442	-8.667	8.391	-8.094
0.195	-3.62	1.131	-3.97	1.76	-3.554	4.494	-7.372	4.994	-8.644	5.494	-7.31	6.742	-8.037	7.444	-8.652	8.394	-8.072
0.195	-3.643	1.131	-3.971	1.76	-3.53	4.496	-7.326	4.996	-8.233	5.496	-7.303	6.744	-8.037	7.446	-8.599	8.396	-8.068
0.196	-3.655	1.132	-3.975	1.761	-3.545	4.498	-7.312	4.998	-9.238	5.498	-7.269	6.746	-8.037	7.448	-8.575	8.398	-8.11
0.196	-3.647	1.132	-3.978	1.761	-3.58	4.5	-7.356	5	-8.08	5.5	-7.317	6.748	-7.942	7.451	-8.612	8.4	-8.11
0.197	-3.65	1.133	-3.996	1.762	-3.592	4.502	-7.319	5.002	-8.045	5.502	-7.269	6.751	-7.951	7.453	-8.747	8.402	-8.079
0.197	-3.653	1.133	-4.017	1.762	-3.611	4.504	-7.333	5.004	-8.206	5.504	-7.244	6.753	-8.016	7.455	-8.625	8.405	-8.098
0.198	-3.651	1.134	-4.012	1.763	-3.626	4.506	-7.272	5.006	-8.045	5.506	-7.232			7.457	-8.541	8.407	-8.147
0.198	-3.652	1.134	-4.009	1.763	-3.627	4.508	-7.242	5.008	-8.012	5.508	-7.269			7.459	-8.681	8.409	-8.151
0.199	-3.642	1.135	-4.013	1.764	-3.617	4.51	-7.236	5.01	-7.982	5.51	-7.238			7.462	-8.5	8.411	-8.147
0.199	-3.632	1.135	-4.014	1.764	-3.613	4.512	-7.242	5.012	-7.954	5.512	-7.263			7.464	-8.471	8.413	-8.134
0.2	-3.635	1.136	-4.02	1.765	-3.61	4.514	-7.236	5.014	-8.118	5.514	-7.22			7.466	-8.48	8.416	-8.178
0.2	-3.642	1.136	-4.014	1.765	-3.609	4.516	-7.242	5.016	-8.317	5.516	-7.209			7.468	-8.48	8.418	-8.187
0.201	-3.64	1.137	-4.019	1.766	-3.616	4.518	-7.225	5.018	-8.467	5.518	-7.209			7.47	-8.587	8.42	-8.178
0.201	-3.651	1.137	-4.023	1.766	-3.613	4.52	-7.214	5.02	-8.317	5.52	-7.226			7.473	-8.563	8.422	-8.182
0.202	-3.66	1.138	-4.019	1.767	-3.608	4.522	-7.203	5.022	-8.258	5.522	-7.22			7.475	-8.541	8.424	-8.187
0.202	-3.669	1.138	-4.012	1.767	-3.609	4.524	-7.236	5.024	-8.08	5.524	-7.215			7.477	-8.412	8.427	-8.16
0.203	-3.674	1.139	-4.016	1.768	-3.588	4.526	-7.23	5.026	-8.045	5.526	-7.215			7.479	-8.412	8.429	-8.192
0.203	-3.691	1.139	-4.026	1.768	-3.577	4.528	-7.198	5.028	-8.08	5.528	-7.198			7.481	-8.428	8.431	-8.187
0.204	-3.69	1.14	-4.028	1.769	-3.584	4.53	-7.198	5.03	-8.045	5.53	-7.172			7.484	-8.428	8.433	-8.192
0.204	-3.671	1.14	-4.022	1.769	-3.582	4.532	-7.193	5.032	-8.206	5.532	-7.177			7.486	-8.42	8.435	-8.22
0.205	-3.658	1.141	-4.024	1.77	-3.593	4.534	-7.225	5.034	-7.903	5.534	-7.157			7.488	-8.42	8.438	-8.173
0.205	-3.652	1.141	-4.024	1.77	-3.61			5.036	-7.982	5.536	-7.187			7.49	-8.404	8.44	-8.178
0.206	-3.645	1.142	-4.023	1.771	-3.619			5.038	-8.08	5.538	-7.177			7.492	-8.353	8.442	-8.225
0.206	-3.645	1.142	-4.005	1.771	-3.636			5.04	-8.568	5.54	-7.172			7.495	-8.346	8.444	-8.24
0.207	-3.663	1.143	-3.982	1.772	-3.627			5.042	-8.206	5.542	-7.182			7.497	-8.346	8.446	-8.225
0.207	-3.668	1.143	-3.966	1.772	-3.612					5.544	-7.157			7.499	-8.367	8.449	-8.251
0.208	-3.66	1.144	-3.982	1.773	-3.602					5.546	-7.133			7.501	-8.404	8.451	-8.267
0.208	-3.662	1.144	-3.999	1.773	-3.584					5.548	-7.142			7.503	-8.353	8.453	-8.24
0.209	-3.662	1.145	-4.019	1.774	-3.58					5.55	-7.147			7.506	-8.314	8.455	-8.246
0.209	-3.673	1.145	-4.043	1.774	-3.582					5.552	-7.124			7.508	-8.34	8.457	-8.246
0.21	-3.678	1.146	-4.056	1.775	-3.584					5.554	-7.157			7.51	-8.327	8.46	-8.256
0.21	-3.668	1.146	-4.071	1.775	-3.591					5.556	-7.142			7.512	-8.32	8.462	-8.22
0.211	-3.66	1.147	-4.083	1.776	-3.602					5.558	-7.152			7.514	-8.353	8.464	-8.22
0.211	-3.653	1.147	-4.089	1.776	-3.612					5.56	-7.167			7.517	-8.34	8.466	-8.235
0.211	-3.653	1.147	-4.1	1.776	-3.615					5.562	-7.12			7.519	-8.36	8.468	-8.272
0.212	-3.65	1.148	-4.104	1.777	-3.604					5.564	-7.115			7.521	-8.308	8.471	-8.278
0.212	-3.647	1.148	-4.107	1.777	-3.607					5.566	-7.129			7.523	-8.284	8.473	-8.3
0.213	-3.645	1.149	-4.11	1.778	-3.605					5.568	-7.115			7.525	-8.267	8.475	-8.289
0.213	-3.642	1.149	-4.122	1.778	-3.605					5.57	-7.086			7.528	-8.236	8.477	-8.261
0.214	-3.64	1.15	-4.124	1.779	-3.612					5.572	-7.086			7.53	-8.262	8.479	-8.278
0.214	-3.638	1.15	-4.133	1.779	-3.622					5.574	-7.078			7.532	-8.241	8.482	-8.278
0.215	-3.631	1.151	-4.139	1.78	-3.626					5.576	-7.102			7.534	-8.251	8.484	-8.267
0.215	-3.622	1.151	-4.139	1.78	-3.626					5.578	-7.102			7.536	-8.226	8.486	-8.261
0.216	-3.619	1.152	-4.147	1.781	-3.616					5.58	-7.086			7.539	-8.202	8.488	-8.272
0.216	-3.621	1.152	-4.156	1.781	-3.618					5.582	-7.115			7.541	-8.231	8.49	-8.283
0.217	-3.616	1.153	-4.154	1.782	-3.621					5.584	-7.09			7.543	-8.231	8.493	-8.33
0.217	-3.621	1.153	-4.147	1.782	-3.639					5.586	-7.129			7.545	-8.257	8.495	-8.33
0.218	-3.639	1.154	-4.147	1.783	-3.635					5.588	-7.115			7.547	-8.29	8.497	-8.337
0.218	-3.635	1.154	-4.147	1.783	-3.623					5.59	-7.062			7.55	-8.257	8.499	-8.318
0.219	-3.633	1.155	-4.147	1.784	-3.611					5.592	-7.059			7.552	-8.236	8.501	-8.33
0.219	-3.637	1.155	-4.141	1.784	-3.612					5.594	-7.086			7.554	-8.251	8.504	-8.349
0.22	-3.637	1.156	-4.127	1.785	-3.616									7.556	-8.246	8.506	-8.33
0.22	-3.646	1.156	-4.127	1.785	-3.628									7.558	-8.257	8.508	-8.324
0.221	-3.648	1.157	-4.121	1.786	-3.638									7.561	-8.251	8.51	-8.312
0.221	-3.645	1.157	-4.111	1.786	-3.647									7.563	-8.211	8.512	-8.349
0.222	-3.628	1.158	-4.115	1.787	-3.654									7.565	-8.211	8.515	-8.337
0.222	-3.627	1.158	-4.111	1.787	-3.638									7.567	-8.221	8.517	-8.382
0.223	-3.625	1.159	-4.112	1.788	-3.637									7.569	-8.193	8.519	-8.396
0.223	-3.617	1.159	-4.124	1.788	-3.642									7.572	-8.171	8.521	-8.404
0.224	-3.622	1.16	-4.123	1.789	-3.642									7.574	-8.197	8.523	-8.411
0.224	-3.627	1.16	-4.126	1.789	-3.641									7.576	-8.188	8.526	-8.389
0.225	-3.625	1.161	-4.127	1.79	-3.649									7.578	-8.188	8.528	-8.404
0.225	-3.623	1.161	-4.13	1.79	-3.658											8.53	-8.418
0.226	-3.615	1.162	-4.125	1.791	-3.658											8.532	-8.49
0.226	-3.619	1.162	-4.122	1.791	-3.656											8.534	-8.473
0.227	-3.623	1.163	-4.123	1.792	-3.652											8.537	-8.536
0.227	-3.625	1.163	-4.132	1.792	-3.66											8.539	-8.565
0.228	-3.615	1.164	-4.131	1.793	-3.674											8.541	-8.555
0.228	-3.637	1.164	-4.132	1.793	-3.681											8.543	-8.536
0.229	-3.643	1.165	-4.132	1.794	-3.696											8.545	-8.555
0.229	-3.645	1.165	-4.134	1.794	-3.701											8.548	-8.517
0.23	-3.664	1.166	-4.134	1.795	-3.704											8.55	-8.508
0.23	-3.672	1.166	-4.137	1.795	-3.707											8.552	-8.517
0.231	-3.614	1.167	-4.14	1.796	-3.714											8.554	-8.517
0.231	-3.558	1.167	-4.137	1.796	-3.71											8.556	-8.526
0.232	-3.552	1.168	-4.137	1.797	-3.707											8.559	-8.499
0.232	-3.56	1.168	-4.142	1.797	-3.706											8.561	-8.49
0.233	-3.57	1.169	-4.148	1.798	-3.703											8.563	-8.499
0.233	-3.582	1.169	-4.147	1.798	-3.699											8.565	-8.508
0.234	-3.584	1.17	-4.145	1.799	-3.696											8.567	-8.575
0.234	-3.578	1.17	-4.148	1.799	-3.699											8.57	-8.597
0.235	-3.574	1.171	-4.147	1.8	-3.722											8.572	-8.608
0.235	-3.585	1.171	-4.152	1.8	-3.726											8.574	-8.575
0.236	-3.589	1.172	-4.157	1.801	-3.715											8.576	-8.654
0.236	-3.582	1.172	-4.163	1.801	-3.711											8.578	-8.586
0.237	-3.562	1.173	-4.162	1.802	-3.707											8.581	-8.619
0.237	-3.584	1.173	-4.167	1.802	-3.709											8.583	-8.68
0.238	-3.632	1.174	-4.172	1.803	-3.716											8.585	-8.68
0.238	-3.658	1.174	-4.172	1.803	-3.721											8.587	-8.693
0.239	-3.664	1.175	-4.175	1.804	-3.724											8.589	-8.667
0.239	-3.635	1.176	-4.184	1.804	-3.735											8.592	-8.68
0.24	-3.618	1.176	-4.197	1.805	-3.749											8.594	-8.642
0.24	-3.623	1.177	-4.202	1.805	-3.762											8.596	-8.693
0.241	-3.623	1.177	-4.204	1.806	-3.795											8.598	-8.707
0.241	-3.632	1.178	-4.205	1.806	-3.83											8.6	-8.63
0.242	-3.648	1.178	-4.206	1.807	-3.838											8.603	-8.721
0.242	-3.661	1.179	-4.208	1.807	-3.834											8.605	-8.68
0.243	-3.702	1.179	-4.207	1.808	-3.832											8.607	-8.597
0.243	-3.707	1.18	-4.214	1.808	-3.843											8.609	-8.667
0.244	-3.696	1.18	-4.215	1.809	-3.86											8.611	-8.667
0.244	-3.725	1.181	-4.212	1.809	-3.854											8.614	-8.707
0.245	-3.755	1.181	-4.207	1.81	-3.83											8.616	-8.782
0.245	-3.77	1.182	-4.204	1.81	-3.837											8.618	-8.766
0.246	-3.763	1.182	-4.2	1.811	-3.84											8.62	-8.798
0.246	-3.743	1.183	-4.198	1.811	-3.847											8.622	-8.816
0.247	-3.717	1.183	-4.203	1.812	-3.855											8.625	-8.798
0.247	-3.668	1.184	-4.199	1.812	-3.857											8.627	-8.936
0.248	-3.669	1.184	-4.196	1.813	-3.872											8.629	-9.174
0.248	-3.71	1.185	-4.197	1.814	-3.894											8.631	-8.985
0.249	-3.747	1.185	-4.197	1.814	-3.908											8.633	-9.174
0.249	-3.752	1.186	-4.195	1.815	-3.914											8.636	-9.174
0.25	-3.74	1.186	-4.189	1.815	-3.919											8.638	-9.069
0.251	-3.71	1.187	-4.19	1.816	-3.919											8.64	-9.102
0.251	-3.698	1.187	-4.196	1.816	-3.917											8.642	-9.136
0.252	-3.69	1.188	-4.191	1.817	-3.907											8.644	-8.985
0.252	-3.682	1.188	-4.182	1.817	-3.888											8.647	-9.136
0.253	-3.689	1.189	-4.179	1.818	-3.887											8.649	-9.215
0.253	-3.677	1.189	-4.172	1.818	-3.872											8.651	-9.215
0.254	-3.651	1.19	-4.16	1.819	-3.853											8.653	-9.435
0.254	-3.652	1.19	-4.16	1.819	-3.845											8.655	-9.369
0.255	-3.69	1.191	-4.155	1.82	-3.839											8.658	-8.96
0.255	-3.718	1.191	-4.136	1.82	-3.832											8.66	-9.039
0.256	-3.728	1.192	-4.125	1.821	-3.84											8.662	-9.039
0.256	-3.737	1.192	-4.13	1.821	-3.857											8.664	-9.215
0.257	-3.715	1.193	-4.132	1.822	-3.874											8.666	-9.729
0.257	-3.684	1.193	-4.14	1.822	-3.905											8.669	-9.513
0.258	-3.68	1.194	-4.15	1.823	-3.901											8.671	-9.608
0.258	-3.68	1.194	-4.17	1.823	-3.895											8.673	-11.165
0.259	-3.678	1.195	-4.18	1.824	-3.882											8.675	-11.165
0.259	-3.67	1.195	-4.183	1.824	-3.874											8.677	-9.729
0.26	-3.659	1.196	-4.184	1.825	-3.876											8.68	-9.729
0.26	-3.64	1.196	-4.168	1.825	-3.877											8.682	-9.898
0.261	-3.623	1.197	-4.147	1.826	-3.853											8.684	-9.435
0.261	-3.611	1.197	-4.127	1.826	-3.821											8.686	-9.312
0.262	-3.602	1.198	-4.126	1.827	-3.807											8.688	-9.608
0.262	-3.611	1.198	-4.126	1.827	-3.841											8.691	-9.608
0.263	-3.648	1.199	-4.137	1.828	-3.875											8.693	-9.729
0.263	-3.669	1.199	-4.13	1.828	-3.873											8.695	-9.513
0.264	-3.671	1.2	-4.127	1.829	-3.868											8.697	-10.276
0.264	-3.672	1.2	-4.132	1.829	-3.865											8.699	-11.165
0.265	-3.678	1.201	-4.135	1.83	-3.863											8.702	-9.949
0.265	-3.677	1.201	-4.12	1.83	-3.869											8.704	-11.165
0.266	-3.662	1.202	-4.099	1.831	-3.873											8.706	-11.165
0.266	-3.659	1.202	-4.083	1.831	-3.883											8.708	-10.276
0.267	-3.679	1.203	-4.058	1.832	-3.893											8.71	-11.165
0.267	-3.709	1.203	-4.056	1.832	-3.92											8.713	-9.388
0.268	-3.687	1.204	-4.061	1.833	-3.954											8.715	-11.165
0.268	-3.661	1.204	-4.075	1.833	-3.97											8.717	-9.277
0.269	-3.666	1.205	-4.059	1.834	-3.977											8.719	-9.388
0.269	-3.67	1.205	-4.052	1.834	-3.988											8.721	-9.949
0.27	-3.651	1.206	-4.036	1.835	-3.992											8.724	-9.764
0.27	-3.639	1.206	-4.014	1.835	-4.006											8.726	-9.388
0.271	-3.622	1.207	-3.991	1.836	-4.008											8.728	-9.277
0.271	-3.623	1.207	-3.981	1.836	-3.99											8.73	-9.388
0.272	-3.63	1.208	-3.976	1.837	-3.977											8.732	-9.608
0.272	-3.63	1.208	-3.969	1.837	-3.966											8.735	-11.165
0.273	-3.625	1.209	-3.967	1.838	-3.959											8.737	-9.536
0.273	-3.632	1.209	-3.962	1.838	-3.958											8.739	-9.388
0.274	-3.64	1.21	-3.949	1.839	-3.964											8.741	-9.231
0.274	-3.645	1.21	-3.924	1.839	-3.966											8.743	-9.231
0.275	-3.645	1.211	-3.922	1.84	-3.959											8.746	-9.231
0.275	-3.668	1.211	-3.932	1.84	-3.942											8.748	-9.117
0.276	-3.678	1.212	-3.954	1.841	-3.927											8.75	-9.152
0.276	-3.67	1.212	-3.981	1.841	-3.92											8.752	-9.055
0.277	-3.68	1.213	-3.977	1.842	-3.913											8.754	-8.91
0.277	-3.708	1.213	-3.97	1.842	-3.92											8.757	-8.871
0.278	-3.707	1.214	-3.966	1.843	-3.931											8.759	-8.818
0.278	-3.703	1.214	-3.964	1.843	-3.939											8.761	-8.853
0.279	-3.69	1.215	-3.974	1.844	-3.939											8.763	-8.835
0.279	-3.68	1.215	-3.977	1.844	-3.945											8.765	-8.871
0.28	-3.658	1.216	-3.985	1.845	-3.941											8.768	-8.835
0.28	-3.637	1.216	-3.994	1.845	-3.949											8.77	-9.027
0.281	-3.628	1.217	-3.992	1.846	-3.96											8.772	-8.931
0.281	-3.647	1.217	-4.001	1.846	-3.981											8.774	-8.802
0.282	-3.663	1.218	-4.012	1.847	-3.982											8.776	-8.787
0.282	-3.668	1.218	-4.028	1.847	-3.976											8.779	-8.953
0.283	-3.69	1.219	-4.036	1.848	-3.968											8.781	-8.871
0.283	-3.708	1.219	-4.049	1.848	-3.966											8.783	-8.757
0.284	-3.714	1.22	-4.071	1.849	-3.962											8.785	-8.802
0.284	-3.712	1.22	-4.084	1.849	-3.937											8.787	-8.704
0.285	-3.712	1.221	-4.077	1.85	-3.887											8.79	-8.787
0.285	-3.705	1.221	-4.076	1.85	-3.859											8.792	-8.787
0.286	-3.7	1.222	-4.059	1.851	-3.825											8.794	-8.772
0.286	-3.697	1.222	-4.049	1.851	-3.838											8.796	-8.772
0.287	-3.685	1.223	-4.036	1.852	-3.889											8.798	-8.772
0.287	-3.669	1.223	-4.038	1.852	-3.874											8.801	-8.692
0.288	-3.656	1.224	-4.051	1.853	-3.85											8.803	-8.657
0.288	-3.654	1.224	-4.075	1.853	-3.87											8.805	-8.646
0.289	-3.649	1.225	-4.08	1.854	-3.912											8.807	-8.595
0.289	-3.65	1.225	-4.083	1.854	-3.969											8.809	-8.624
0.29	-3.651	1.226	-4.078	1.855	-4.012											8.812	-8.595
0.29	-3.653	1.226	-4.073	1.855	-4.046											8.814	-8.595
0.291	-3.657	1.227	-4.061	1.856	-4.076											8.816	-8.595
0.291	-3.661	1.227	-4.064	1.856	-4.09											8.818	-8.567
0.292	-3.663	1.228	-4.072	1.857	-4.109
0.292	-3.672	1.228	-4.068	1.857	-4.125
0.293	-3.681	1.229	-4.068	1.858	-4.113
0.293	-3.684	1.229	-4.063	1.858	-4.1
0.294	-3.692	1.23	-4.062	1.859	-4.069
0.294	-3.695	1.23	-4.068	1.859	-4.05
0.295	-3.696	1.231	-4.085	1.86	-4.041
0.295	-3.69	1.231	-4.095	1.86	-4.041
0.296	-3.685	1.232	-4.086	1.861	-4.013
0.296	-3.682	1.232	-4.077	1.861	-3.982
0.297	-3.69	1.233	-4.076	1.862	-3.969
0.297	-3.701	1.233	-4.09	1.862	-3.929
0.298	-3.715	1.234	-4.11	1.863	-3.852
0.298	-3.721	1.234	-4.12	1.863	-3.789
0.299	-3.715	1.235	-4.125	1.864	-3.75
0.299	-3.712	1.235	-4.12	1.864	-3.767
0.3	-3.701	1.236	-4.113	1.865	-3.769
0.3	-3.697	1.236	-4.118	1.865	-3.778
0.301	-3.693	1.237	-4.122	1.866	-3.785
0.301	-3.692	1.237	-4.116	1.866	-3.804
0.302	-3.684	1.238	-4.118	1.867	-3.827
0.302	-3.683	1.238	-4.113	1.867	-3.846
0.303	-3.685	1.239	-4.105	1.868	-3.851
0.303	-3.709	1.239	-4.095	1.868	-3.856
0.304	-3.731	1.24	-4.084	1.869	-3.842
0.304	-3.751	1.24	-4.072	1.869	-3.806
0.305	-3.76	1.241	-4.074	1.87	-3.768
0.305	-3.755	1.241	-4.071	1.87	-3.759
0.306	-3.748	1.242	-4.08	1.871	-3.758
0.306	-3.751	1.242	-4.083	1.871	-3.789
0.307	-3.755	1.243	-4.068	1.872	-3.829
0.307	-3.74	1.243	-4.056	1.872	-3.861
0.308	-3.737	1.244	-4.053	1.873	-3.89
0.308	-3.755	1.244	-4.059	1.873	-3.902
0.309	-3.767	1.245	-4.07	1.874	-3.91
0.309	-3.783	1.245	-4.071	1.874	-3.928
0.31	-3.795	1.246	-4.076	1.875	-3.931
0.31	-3.797	1.246	-4.088	1.875	-3.939
0.311	-3.795	1.247	-4.092	1.876	-3.946
0.311	-3.799	1.247	-4.083	1.876	-3.96
0.312	-3.799	1.248	-4.073	1.877	-3.989
0.312	-3.785	1.248	-4.064	1.877	-4.009
0.313	-3.775	1.249	-4.064	1.878	-3.999
0.313	-3.771	1.249	-4.064	1.878	-3.984
0.314	-3.765	1.25	-4.052	1.879	-3.961
0.314	-3.77	1.25	-4.043	1.879	-3.912
0.315	-3.763	1.251	-4.036	1.88	-3.872
0.315	-3.753	1.251	-4.046	1.88	-3.847
0.316	-3.759	1.252	-4.068	1.881	-3.827
0.316	-3.762	1.252	-4.086	1.881	-3.818
0.317	-3.764	1.253	-4.093	1.882	-3.817
0.317	-3.765	1.253	-4.09	1.882	-3.822
0.318	-3.793	1.254	-4.089	1.883	-3.822
0.318	-3.796	1.254	-4.091	1.883	-3.823
0.319	-3.786	1.255	-4.091	1.884	-3.824
0.319	-3.768	1.255	-4.093	1.884	-3.827
0.32	-3.761	1.256	-4.089	1.885	-3.832
0.32	-3.768	1.256	-4.092	1.885	-3.835
0.321	-3.773	1.257	-4.093	1.886	-3.83
0.321	-3.78	1.257	-4.09	1.886	-3.821
0.322	-3.788	1.258	-4.087	1.887	-3.82
0.322	-3.794	1.258	-4.088	1.887	-3.829
0.323	-3.813	1.259	-4.09	1.888	-3.84
0.323	-3.815	1.259	-4.089	1.888	-3.845
0.324	-3.806	1.26	-4.093	1.889	-3.857
0.324	-3.813	1.26	-4.098	1.889	-3.899
0.325	-3.818	1.261	-4.108	1.89	-3.924
0.325	-3.804	1.261	-4.12	1.89	-3.946
0.326	-3.797	1.262	-4.127	1.891	-3.957
0.326	-3.788	1.262	-4.142	1.891	-3.962
0.327	-3.757	1.263	-4.14	1.892	-3.964
0.327	-3.747	1.263	-4.128	1.892	-3.95
0.328	-3.752	1.264	-4.127	1.893	-3.917
0.328	-3.793	1.264	-4.132	1.893	-3.882
0.329	-3.842	1.265	-4.139	1.894	-3.835
0.329	-3.884	1.265	-4.144	1.894	-3.828
0.33	-3.911	1.266	-4.143	1.895	-3.827
0.33	-3.933	1.266	-4.138	1.895	-3.855
0.331	-3.939	1.267	-4.132	1.896	-3.889
0.331	-3.954	1.267	-4.13	1.896	-3.907
0.332	-3.964	1.268	-4.132	1.897	-3.928
0.332	-3.96	1.268	-4.13	1.897	-3.937
0.333	-3.923	1.269	-4.12	1.898	-3.951
0.333	-3.888	1.269	-4.106	1.898	-3.931
0.334	-3.854	1.27	-4.103	1.899	-3.912
0.334	-3.823	1.27	-4.102	1.899	-3.926
0.335	-3.818	1.271	-4.105	1.9	-3.949
0.335	-3.815	1.271	-4.113	1.9	-3.939
0.336	-3.82	1.272	-4.113	1.901	-3.934
0.336	-3.815	1.272	-4.116	1.901	-3.944
0.337	-3.81	1.273	-4.122	1.902	-3.952
0.337	-3.817	1.273	-4.127	1.902	-3.939
0.338	-3.822	1.274	-4.132	1.903	-3.902
0.338	-3.805	1.274	-4.137	1.903	-3.878
0.339	-3.772	1.275	-4.145	1.904	-3.887
0.339	-3.753	1.275	-4.159	1.904	-3.892
0.339	-3.75	1.275	-4.157	1.904	-3.899
0.34	-3.75	1.276	-4.151	1.905	-3.897
0.34	-3.768	1.276	-4.165	1.905	-3.89
0.341	-3.766	1.277	-4.17	1.906	-3.883
0.341	-3.777	1.277	-4.162	1.906	-3.868
0.342	-3.775	1.278	-4.155	1.907	-3.847
0.342	-3.764	1.278	-4.159	1.907	-3.852
0.343	-3.753	1.279	-4.152	1.908	-3.865
0.343	-3.767	1.279	-4.154	1.908	-3.889
0.344	-3.767	1.28	-4.155	1.909	-3.917
0.344	-3.784	1.28	-4.146	1.909	-3.954
0.345	-3.793	1.281	-4.147	1.91	-3.979
0.345	-3.791	1.281	-4.155	1.91	-3.946
0.346	-3.775	1.282	-4.156	1.911	-3.927
0.346	-3.782	1.282	-4.15	1.911	-3.893
0.347	-3.744	1.283	-4.13	1.912	-3.857
0.347	-3.716	1.283	-4.123	1.912	-3.855
0.348	-3.718	1.284	-4.12	1.913	-3.855
0.348	-3.73	1.284	-4.117	1.913	-3.843
0.349	-3.737	1.285	-4.124	1.914	-3.833
0.349	-3.731	1.285	-4.152	1.914	-3.838
0.35	-3.718	1.286	-4.188	1.915	-3.852
0.35	-3.714	1.286	-4.216	1.915	-3.86
0.351	-3.702	1.287	-4.241	1.916	-3.839
0.351	-3.702	1.287	-4.263	1.916	-3.824
0.352	-3.712	1.288	-4.283	1.917	-3.852
0.352	-3.72	1.288	-4.309	1.917	-3.877
0.353	-3.733	1.289	-4.321	1.918	-3.87
0.353	-3.738	1.289	-4.331	1.918	-3.843
0.354	-3.732	1.29	-4.329	1.919	-3.825
0.354	-3.717	1.29	-4.301	1.919	-3.812
0.355	-3.717	1.291	-4.292	1.92	-3.806
0.355	-3.723	1.291	-4.277	1.92	-3.806
0.356	-3.733	1.292	-4.277	1.921	-3.806
0.356	-3.738	1.292	-4.272	1.921	-3.8
0.357	-3.728	1.293	-4.271	1.922	-3.804
0.357	-3.731	1.293	-4.264	1.922	-3.797
0.358	-3.738	1.294	-4.263	1.923	-3.81
0.358	-3.74	1.294	-4.257	1.923	-3.858
0.359	-3.753	1.295	-4.245	1.924	-3.874
0.359	-3.771	1.295	-4.228	1.924	-3.87
0.36	-3.788	1.296	-4.208	1.925	-3.861
0.36	-3.795	1.296	-4.203	1.925	-3.844
0.361	-3.782	1.297	-4.224	1.926	-3.827
0.361	-3.762	1.297	-4.25	1.926	-3.812
0.362	-3.755	1.298	-4.263	1.927	-3.801
0.362	-3.737	1.298	-4.269	1.927	-3.79
0.363	-3.723	1.299	-4.274	1.928	-3.774
0.363	-3.728	1.299	-4.275	1.928	-3.77
0.364	-3.724	1.3	-4.278	1.929	-3.771
0.364	-3.722	1.3	-4.279	1.929	-3.795
0.365	-3.723	1.301	-4.275	1.93	-3.82
0.365	-3.732	1.302	-4.272	1.93	-3.827
0.366	-3.74	1.302	-4.266	1.931	-3.821
0.366	-3.738	1.302	-4.263	1.931	-3.809
0.367	-3.728	1.303	-4.275	1.932	-3.836
0.367	-3.725	1.304	-4.278	1.932	-3.855
0.368	-3.721	1.304	-4.286	1.933	-3.873
0.368	-3.722	1.304	-4.275	1.933	-3.897
0.369	-3.723	1.305	-4.256	1.934	-3.914
0.369	-3.728	1.306	-4.256	1.934	-3.923
0.37	-3.718	1.306	-4.251	1.935	-3.944
0.37	-3.723	1.306	-4.219	1.935	-3.966
0.371	-3.713	1.307	-4.191	1.936	-3.981
0.371	-3.702	1.308	-4.169	1.936	-3.997
0.372	-3.7	1.308	-4.153	1.937	-4.008
0.372	-3.708	1.308	-4.142	1.937	-4.019
0.373	-3.72	1.309	-4.15	1.938	-4.024
0.373	-3.732	1.31	-4.152	1.939	-4.024
0.374	-3.742	1.31	-4.143	1.939	-4.031
0.374	-3.743	1.31	-4.139	1.94	-4.029
0.375	-3.74	1.311	-4.15	1.94	-4.021
0.376	-3.737	1.312	-4.154	1.941	-4.026
0.376	-3.74	1.312	-4.148	1.941	-4.028
0.377	-3.743	1.312	-4.145	1.942	-4.021
0.377	-3.73	1.313	-4.14	1.942	-4.011
0.378	-3.728	1.314	-4.128	1.943	-4.009
0.378	-3.747	1.314	-4.123	1.943	-4.019
0.379	-3.793	1.314	-4.125	1.944	-4.026
0.379	-3.837	1.315	-4.126	1.944	-4.023
0.38	-3.878	1.316	-4.143	1.945	-4.016
0.38	-3.927	1.316	-4.152	1.945	-4.008
0.381	-3.966	1.316	-4.157	1.946	-4.015
0.381	-3.973	1.317	-4.155	1.946	-4.016
0.382	-3.927	1.318	-4.137	1.947	-4.014
0.382	-3.931	1.318	-4.119	1.947	-4.014
0.383	-3.945	1.318	-4.118	1.948	-4.016
0.383	-3.955	1.319	-4.119	1.948	-4.014
0.384	-3.962	1.32	-4.115	1.949	-4.032
0.384	-3.974	1.32	-4.114	1.949	-4.034
0.385	-3.989	1.32	-4.126	1.95	-4.034
0.385	-4.003	1.321	-4.125	1.95	-4.023
0.386	-4.016	1.322	-4.126	1.951	-4.016
0.386	-4.013	1.322	-4.117	1.951	-4.006
0.387	-4.017	1.322	-4.122	1.952	-4.002
0.387	-4.027	1.323	-4.137	1.952	-4.004
0.388	-4.027	1.324	-4.162	1.953	-4.019
0.388	-4.019	1.324	-4.191	1.953	-4.025
0.389	-4.017	1.324	-4.205	1.954	-4.026
0.389	-4.026	1.325	-4.204	1.954	-4.024
0.39	-4.031	1.326	-4.203	1.955	-4.027
0.39	-4.023	1.326	-4.208	1.955	-4.046
0.391	-4.009	1.326	-4.21	1.956	-4.049
0.391	-3.989	1.327	-4.211	1.956	-4.044
0.392	-3.964	1.328	-4.208	1.957	-4.049
0.392	-3.953	1.328	-4.207	1.957	-4.048
0.393	-3.972	1.328	-4.21	1.958	-4.043
0.393	-3.988	1.329	-4.207	1.958	-4.047
0.394	-4.001	1.33	-4.203	1.959	-4.062
0.394	-3.996	1.33	-4.202	1.959	-4.073
0.395	-3.991	1.33	-4.212	1.96	-4.086
0.395	-3.984	1.331	-4.25	1.96	-4.106
0.396	-3.991	1.332	-4.301	1.961	-4.11
0.396	-4.003	1.332	-4.344	1.961	-4.111
0.397	-4.01	1.332	-4.376	1.962	-4.116
0.397	-4.021	1.333	-4.418	1.962	-4.124
0.398	-4.03	1.334	-4.454	1.963	-4.135
0.398	-4.041	1.334	-4.491	1.963	-4.143
0.399	-4.042	1.334	-4.529	1.964	-4.15
0.399	-4.041	1.335	-4.56	1.964	-4.16
0.4	-4.043	1.336	-4.584	1.965	-4.16
0.4	-4.037	1.336	-4.614	1.965	-4.157
0.401	-4.043	1.336	-4.637	1.966	-4.144
0.401	-4.053	1.337	-4.66	1.966	-4.134
0.402	-4.057	1.338	-4.68	1.967	-4.12
0.402	-4.061	1.338	-4.701	1.967	-4.106
0.403	-4.066	1.338	-4.719	1.968	-4.1
0.403	-4.065	1.339	-4.742	1.968	-4.086
0.404	-4.058	1.34	-4.761	1.969	-4.068
0.404	-4.057	1.34	-4.772	1.969	-4.052
0.405	-4.048	1.34	-4.796	1.97	-4.037
0.405	-4.041	1.341	-4.805	1.97	-4.034
0.406	-4.039	1.342	-4.818	1.971	-4.033
0.406	-4.035	1.342	-4.79	1.971	-4.02
0.407	-4.04	1.342	-4.751	1.972	-4.022
0.407	-4.053	1.343	-4.743	1.972	-4.014
0.408	-4.059	1.344	-4.756	1.973	-4.007
0.408	-4.067	1.344	-4.774	1.973	-4.003
0.409	-4.06	1.344	-4.794	1.974	-3.999
0.409	-4.056	1.345	-4.807	1.974	-3.995
0.41	-4.062	1.346	-4.82	1.975	-3.989
0.41	-4.063	1.346	-4.836	1.975	-3.973
0.411	-4.068	1.346	-4.849	1.976	-3.937
0.411	-4.062	1.347	-4.858	1.976	-3.892
0.412	-4.061	1.348	-4.871	1.977	-3.859
0.412	-4.062	1.348	-4.886	1.977	-3.84
0.413	-4.052	1.348	-4.894	1.978	-3.829
0.413	-4.045	1.349	-4.909	1.978	-3.812
0.414	-4.041	1.35	-4.924	1.979	-3.816
0.414	-4.05	1.35	-4.932	1.979	-3.825
0.415	-4.067	1.35	-4.946	1.98	-3.823
0.415	-4.079	1.351	-4.956	1.98	-3.813
0.416	-4.093	1.352	-4.962	1.981	-3.8
0.416	-4.114	1.352	-4.972	1.981	-3.787
0.417	-4.132	1.352	-4.979	1.982	-3.777
0.417	-4.129	1.353	-4.986	1.982	-3.777
0.418	-4.131	1.354	-5	1.983	-3.775
0.418	-4.125	1.354	-5.013	1.983	-3.773
0.419	-4.126	1.354	-5.016	1.984	-3.769
0.419	-4.127	1.355	-5.029	1.984	-3.769
0.42	-4.136	1.356	-5.039	1.985	-3.777
0.42	-4.151	1.356	-5.047	1.985	-3.783
0.421	-4.166	1.356	-5.058	1.986	-3.779
0.421	-4.169	1.357	-5.066	1.986	-3.801
0.422	-4.17	1.358	-5.069	1.987	-3.854
0.422	-4.167	1.358	-5.075	1.987	-3.894
0.423	-4.163	1.358	-5.082	1.988	-3.914
0.423	-4.161	1.359	-5.097	1.988	-3.89
0.424	-4.158	1.36	-5.105	1.989	-3.853
0.424	-4.156	1.36	-5.103	1.989	-3.839
0.425	-4.159	1.36	-5.112	1.99	-3.837
0.425	-4.16	1.361	-5.117	1.99	-3.835
0.426	-4.164	1.362	-5.121	1.991	-3.821
0.426	-4.163	1.362	-5.133	1.991	-3.803
0.427	-4.169	1.362	-5.138	1.992	-3.794
0.427	-4.171	1.363	-5.145	1.992	-3.782
0.428	-4.17	1.364	-5.153	1.993	-3.772
0.428	-4.172	1.364	-5.158	1.993	-3.766
0.429	-4.177	1.365	-5.162	1.994	-3.766
0.429	-4.175	1.365	-5.168	1.994	-3.768
0.43	-4.167	1.366	-5.17	1.995	-3.765
0.43	-4.154	1.366	-5.171	1.995	-3.757
0.431	-4.145	1.367	-5.182	1.996	-3.754
0.431	-4.133	1.367	-5.189	1.996	-3.761
0.432	-4.135	1.368	-5.193	1.997	-3.762
0.432	-4.145	1.368	-5.198	1.997	-3.775
0.433	-4.151	1.369	-5.204	1.998	-3.781
0.433	-4.148	1.369	-5.21	1.998	-3.815
0.434	-4.148	1.37	-5.213	1.999	-3.819
0.434	-4.145	1.37	-5.222	1.999	-3.822
0.435	-4.142	1.371	-5.227	2	-3.83
0.435	-4.136	1.371	-5.23	2	-3.848
0.436	-4.13	1.372	-5.233	2.001	-3.844
0.436	-4.116	1.372	-5.234	2.001	-3.842
0.437	-4.109	1.373	-5.237	2.002	-3.84
0.437	-4.102	1.373	-5.239	2.002	-3.848
0.438	-4.106	1.374	-5.245	2.003	-3.845
0.438	-4.106	1.374	-5.252	2.003	-3.84
0.439	-4.086	1.375	-5.254	2.004	-3.833
0.439	-4.051	1.375	-5.263	2.004	-3.828
0.44	-4.003	1.376	-5.268	2.005	-3.83
0.44	-3.952	1.376	-5.269	2.005	-3.836
0.441	-3.946	1.377	-5.28	2.006	-3.857
0.441	-3.944	1.377	-5.282	2.006	-3.89
0.442	-3.916	1.378	-5.289	2.007	-3.922
0.442	-3.926	1.378	-5.293	2.007	-3.914
0.443	-3.943	1.379	-5.297	2.008	-3.897
0.443	-3.959	1.379	-5.299	2.008	-3.884
0.444	-3.977	1.38	-5.31	2.009	-3.864
0.444	-3.995	1.38	-5.309	2.009	-3.862
0.445	-4.008	1.381	-5.314	2.01	-3.864
0.445	-4.02	1.381	-5.318	2.01	-3.868
0.446	-4.037	1.382	-5.325	2.011	-3.877
0.446	-4.042	1.382	-5.328	2.011	-3.884
0.447	-4.046	1.383	-5.338	2.012	-3.896
0.447	-4.045	1.383	-5.34	2.012	-3.906
0.448	-4.054	1.384	-5.349	2.013	-3.907
0.448	-4.054	1.384	-5.357	2.013	-3.906
0.449	-4.052	1.385	-5.36	2.014	-3.905
0.449	-4.045	1.385	-5.365	2.014	-3.904
0.45	-4.003	1.386	-5.371	2.015	-3.91
0.45	-3.96	1.386	-5.376	2.015	-3.91
0.451	-3.917	1.387	-5.382	2.016	-3.902
0.451	-3.9	1.387	-5.386	2.016	-3.898
0.452	-3.876	1.388	-5.389	2.017	-3.902
0.452	-3.858	1.388	-5.397	2.017	-3.906
0.453	-3.86	1.389	-5.398	2.018	-3.899
0.453	-3.91	1.389	-5.406	2.018	-3.909
0.454	-3.958	1.39	-5.411	2.019	-3.928
0.454	-3.991	1.39	-5.42	2.019	-3.932
0.455	-4.022	1.391	-5.423	2.02	-3.922
0.455	-4.045	1.391	-5.426	2.02	-3.921
0.456	-4.067	1.392	-5.425	2.021	-3.924
0.456	-4.079	1.392	-5.434	2.021	-3.918
0.457	-4.085	1.393	-5.441	2.022	-3.91
0.457	-4.079	1.393	-5.441	2.022	-3.898
0.458	-4.094	1.394	-5.447	2.023	-3.886
0.458	-4.111	1.394	-5.454	2.023	-3.879
0.459	-4.12	1.395	-5.46	2.024	-3.876
0.459	-4.116	1.395	-5.465	2.024	-3.88
0.46	-4.116	1.396	-5.466	2.025	-3.884
0.46	-4.114	1.396	-5.473	2.025	-3.887
0.461	-4.104	1.397	-5.479	2.026	-3.887
0.461	-4.096	1.397	-5.484	2.026	-3.89
0.462	-4.083	1.398	-5.487	2.027	-3.895
0.462	-4.072	1.398	-5.492	2.027	-3.907
0.463	-4.062	1.399	-5.499	2.028	-3.909
0.463	-4.056	1.399	-5.5	2.028	-3.924
0.464	-4.041	1.4	-5.506	2.029	-3.94
0.464	-4.029	1.4	-5.509	2.029	-3.941
0.465	-4.023	1.401	-5.516	2.03	-3.947
0.465	-4.018	1.401	-5.524	2.03	-3.951
0.466	-4.022	1.402	-5.527	2.031	-3.968
0.466	-4.026	1.402	-5.524	2.031	-3.997
0.467	-4.02	1.403	-5.528	2.032	-4.011
0.467	-4.01	1.403	-5.532	2.032	-4.01
0.467	-4.015	1.403	-5.537	2.032	-3.994
0.468	-4.016	1.404	-5.543	2.033	-3.996
0.468	-4.01	1.405	-5.55	2.033	-4.007
0.469	-4.001	1.405	-5.55	2.034	-3.999
0.469	-3.989	1.405	-5.56	2.034	-4.02
0.47	-3.986	1.406	-5.562	2.035	-4.064
0.47	-3.984	1.407	-5.566	2.035	-4.093
0.471	-3.985	1.407	-5.572	2.036	-4.121
0.471	-3.974	1.407	-5.576	2.036	-4.147
0.472	-3.966	1.408	-5.576	2.037	-4.166
0.472	-3.965	1.409	-5.577	2.037	-4.178
0.473	-3.964	1.409	-5.582	2.038	-4.197
0.473	-3.963	1.409	-5.59	2.038	-4.207
0.474	-3.962	1.41	-5.592	2.039	-4.212
0.474	-3.966	1.411	-5.598	2.039	-4.214
0.475	-3.971	1.411	-5.601	2.04	-4.225
0.475	-3.975	1.411	-5.605	2.04	-4.225
0.476	-3.976	1.412	-5.611	2.041	-4.228
0.476	-3.988	1.413	-5.612	2.041	-4.224
0.477	-3.989	1.413	-5.617	2.042	-4.217
0.477	-3.988	1.413	-5.618	2.042	-4.211
0.478	-3.967	1.414	-5.624	2.043	-4.202
0.478	-3.912	1.415	-5.63	2.043	-4.203
0.479	-3.872	1.415	-5.63	2.044	-4.205
0.479	-3.862	1.415	-5.634	2.044	-4.214
0.48	-3.852	1.416	-5.64	2.045	-4.223
0.48	-3.852	1.417	-5.64	2.045	-4.222
0.481	-3.85	1.417	-5.644	2.046	-4.214
0.481	-3.835	1.417	-5.647	2.046	-4.222
0.482	-3.817	1.418	-5.653	2.047	-4.234
0.482	-3.798	1.419	-5.662	2.047	-4.239
0.483	-3.785	1.419	-5.664	2.048	-4.253
0.483	-3.778	1.419	-5.66	2.048	-4.259
0.484	-3.773	1.42	-5.66	2.049	-4.269
0.484	-3.775	1.421	-5.667	2.049	-4.272
0.485	-3.774	1.421	-5.668	2.05	-4.265
0.485	-3.778	1.421	-5.674	2.05	-4.256
0.486	-3.78	1.422	-5.674	2.051	-4.268
0.486	-3.791	1.423	-5.676	2.051	-4.28
0.487	-3.793	1.423	-5.684	2.052	-4.311
0.487	-3.782	1.423	-5.696	2.052	-4.348
0.488	-3.782	1.424	-5.697	2.053	-4.382
0.488	-3.786	1.425	-5.701	2.053	-4.419
0.489	-3.778	1.425	-5.706	2.054	-4.435
0.489	-3.768	1.425	-5.709	2.054	-4.447
0.49	-3.772	1.426	-5.71	2.055	-4.448
0.49	-3.776	1.427	-5.713	2.055	-4.438
0.491	-3.77	1.427	-5.713	2.056	-4.412
0.491	-3.762	1.427	-5.714	2.056	-4.365
0.492	-3.754	1.428	-5.724	2.057	-4.315
0.492	-3.744	1.429	-5.725	2.057	-4.292
0.493	-3.741	1.429	-5.725	2.058	-4.281
0.493	-3.742	1.429	-5.73	2.058	-4.256
0.494	-3.75	1.43	-5.728	2.059	-4.258
0.494	-3.764	1.431	-5.729	2.059	-4.295
0.495	-3.765	1.431	-5.736	2.06	-4.344
0.495	-3.772	1.431	-5.742	2.06	-4.385
0.496	-3.785	1.432	-5.746	2.061	-4.429
0.496	-3.789	1.433	-5.747	2.061	-4.467
0.497	-3.777	1.433	-5.751	2.062	-4.499
0.497	-3.767	1.433	-5.757	2.062	-4.537
0.498	-3.77	1.434	-5.755	2.063	-4.568
0.498	-3.76	1.435	-5.764	2.064	-4.594
0.499	-3.758	1.435	-5.764	2.064	-4.62
0.499	-3.758	1.435	-5.767	2.065	-4.65
0.5	-3.757	1.436	-5.77	2.065	-4.673
0.5	-3.769	1.437	-5.772	2.066	-4.697
0.501	-3.782	1.437	-5.773	2.066	-4.712
0.502	-3.778	1.437	-5.777	2.067	-4.735
0.502	-3.757	1.438	-5.781	2.067	-4.757
0.502	-3.739	1.439	-5.779	2.068	-4.778
0.503	-3.755	1.439	-5.786	2.068	-4.791
0.504	-3.77	1.439	-5.792	2.069	-4.811
0.504	-3.778	1.44	-5.788	2.069	-4.829
0.504	-3.792	1.441	-5.801	2.07	-4.841
0.505	-3.792	1.441	-5.799	2.07	-4.852
0.506	-3.792	1.441	-5.797	2.071	-4.868
0.506	-3.761	1.442	-5.8	2.071	-4.893
0.506	-3.742	1.443	-5.802	2.072	-4.902
0.507	-3.733	1.443	-5.801	2.072	-4.918
0.508	-3.735	1.443	-5.806	2.073	-4.935
0.508	-3.753	1.444	-5.812	2.073	-4.946
0.508	-3.754	1.445	-5.809	2.074	-4.957
0.509	-3.739	1.445	-5.814	2.074	-4.97
0.51	-3.717	1.445	-5.821	2.075	-4.985
0.51	-3.713	1.446	-5.828	2.075	-4.99
0.51	-3.732	1.447	-5.828	2.076	-5.006
0.511	-3.742	1.447	-5.83	2.076	-5.017
0.512	-3.745	1.447	-5.833	2.077	-5.027
0.512	-3.729	1.448	-5.834	2.077	-5.04
0.512	-3.723	1.449	-5.834	2.078	-5.053
0.513	-3.729	1.449	-5.834	2.078	-5.064
0.514	-3.735	1.449	-5.839	2.079	-5.072
0.514	-3.75	1.45	-5.839	2.079	-5.081
0.514	-3.766	1.451	-5.843	2.08	-5.091
0.515	-3.774	1.451	-5.848	2.08	-5.1
0.516	-3.773	1.451	-5.847	2.081	-5.105
0.516	-3.784	1.452	-5.853	2.081	-5.114
0.516	-3.788	1.453	-5.853	2.082	-5.126
0.517	-3.792	1.453	-5.862	2.082	-5.134
0.518	-3.793	1.453	-5.867	2.083	-5.139
0.518	-3.796	1.454	-5.865	2.083	-5.152
0.518	-3.805	1.455	-5.86	2.084	-5.16
0.519	-3.797	1.455	-5.864	2.084	-5.168
0.52	-3.804	1.455	-5.868	2.085	-5.171
0.52	-3.808	1.456	-5.87	2.085	-5.178
0.52	-3.808	1.457	-5.865	2.086	-5.187
0.521	-3.808	1.457	-5.862	2.086	-5.196
0.522	-3.807	1.457	-5.87	2.087	-5.2
0.522	-3.805	1.458	-5.877	2.087	-5.214
0.522	-3.808	1.459	-5.882	2.088	-5.223
0.523	-3.807	1.459	-5.883	2.088	-5.228
0.524	-3.81	1.459	-5.893	2.089	-5.235
0.524	-3.816	1.46	-5.888	2.089	-5.241
0.524	-3.819	1.461	-5.888	2.09	-5.247
0.525	-3.821	1.461	-5.892	2.09	-5.255
0.526	-3.819	1.461	-5.897	2.091	-5.263
0.526	-3.809	1.462	-5.898	2.091	-5.266
0.526	-3.807	1.463	-5.901	2.092	-5.266
0.527	-3.82	1.463	-5.904	2.092	-5.276
0.528	-3.821	1.463	-5.908	2.093	-5.286
0.528	-3.82	1.464	-5.907	2.093	-5.293
0.528	-3.821	1.465	-5.908	2.094	-5.299
0.529	-3.825	1.465	-5.915	2.094	-5.305
0.53	-3.824	1.465	-5.916	2.095	-5.314
0.53	-3.824	1.466	-5.914	2.095	-5.317
0.53	-3.828	1.467	-5.918	2.096	-5.322
0.531	-3.833	1.467	-5.925	2.096	-5.33
0.532	-3.835	1.467	-5.916	2.097	-5.337
0.532	-3.83	1.468	-5.921	2.097	-5.342
0.532	-3.831	1.469	-5.928	2.098	-5.353
0.533	-3.835	1.469	-5.932	2.098	-5.355
0.534	-3.835	1.469	-5.938	2.099	-5.361
0.534	-3.837	1.47	-5.934	2.099	-5.367
0.534	-3.835	1.471	-5.939	2.1	-5.371
0.535	-3.837	1.471	-5.947	2.1	-5.377
0.536	-3.836	1.471	-5.947	2.101	-5.384
0.536	-3.833	1.472	-5.942	2.101	-5.385
0.536	-3.832	1.473	-5.945	2.102	-5.394
0.537	-3.827	1.473	-5.955	2.102	-5.394
0.538	-3.829	1.473	-5.956	2.103	-5.399
0.538	-3.832	1.474	-5.958	2.103	-5.407
0.538	-3.838	1.475	-5.957	2.104	-5.41
0.539	-3.846	1.475	-5.959	2.104	-5.413
0.54	-3.847	1.475	-5.957	2.105	-5.417
0.54	-3.855	1.476	-5.958	2.105	-5.421
0.54	-3.854	1.477	-5.966	2.106	-5.426
0.541	-3.854	1.477	-5.97	2.106	-5.436
0.542	-3.852	1.477	-5.968	2.107	-5.439
0.542	-3.847	1.478	-5.968	2.107	-5.446
0.542	-3.84	1.479	-5.969	2.108	-5.452
0.543	-3.842	1.479	-5.969	2.108	-5.456
0.544	-3.845	1.479	-5.98	2.109	-5.459
0.544	-3.835	1.48	-5.984	2.109	-5.463
0.544	-3.835	1.481	-5.983	2.11	-5.466
0.545	-3.84	1.481	-5.992	2.11	-5.472
0.546	-3.843	1.481	-5.996	2.111	-5.478
0.546	-3.843	1.482	-5.995	2.111	-5.478
0.546	-3.849	1.483	-5.999	2.112	-5.483
0.547	-3.849	1.483	-6.001	2.112	-5.49
0.548	-3.847	1.483	-6.001	2.113	-5.486
0.548	-3.847	1.484	-6.009	2.113	-5.487
0.548	-3.849	1.485	-6.012	2.114	-5.495
0.549	-3.852	1.485	-6.014	2.114	-5.5
0.55	-3.85	1.485	-6.018	2.115	-5.506
0.55	-3.854	1.486	-6.021	2.115	-5.508
0.55	-3.845	1.487	-6.017	2.116	-5.514
0.551	-3.845	1.487	-6.019	2.116	-5.522
0.552	-3.845	1.487	-6.016	2.117	-5.527
0.552	-3.847	1.488	-6.019	2.117	-5.53
0.552	-3.85	1.489	-6.022	2.118	-5.538
0.553	-3.867	1.489	-6.024	2.118	-5.54
0.554	-3.869	1.49	-6.029	2.119	-5.544
0.554	-3.867	1.49	-6.026	2.119	-5.547
0.554	-3.87	1.491	-6.029	2.12	-5.552
0.555	-3.875	1.491	-6.031	2.12	-5.554
0.556	-3.883	1.492	-6.027	2.121	-5.561
0.556	-3.884	1.492	-6.037	2.121	-5.566
0.556	-3.89	1.493	-6.048	2.122	-5.562
0.557	-3.889	1.493	-6.057	2.122	-5.568
0.558	-3.892	1.494	-6.053	2.123	-5.572
0.558	-3.89	1.494	-6.061	2.123	-5.573
0.558	-3.891	1.495	-6.05	2.124	-5.576
0.559	-3.89	1.495	-6.053	2.124	-5.58
0.56	-3.89	1.496	-6.059	2.125	-5.583
0.56	-3.891	1.496	-6.062	2.125	-5.585
0.56	-3.895	1.497	-6.069	2.126	-5.593
0.561	-3.894	1.497	-6.071	2.126	-5.599
0.562	-3.894	1.498	-6.076	2.127	-5.606
0.562	-3.896	1.498	-6.068	2.127	-5.609
0.562	-3.893	1.499	-6.076	2.128	-5.615
0.563	-3.885	1.499	-6.077	2.128	-5.618
0.564	-3.885	1.5	-6.076	2.129	-5.618
0.564	-3.881	1.5	-6.074	2.129	-5.615
0.565	-3.883	1.501	-6.082	2.13	-5.622
0.565	-3.884	1.501	-6.082	2.13	-5.626
0.566	-3.883	1.502	-6.087	2.131	-5.625
0.566	-3.886	1.502	-6.088	2.131	-5.63
0.567	-3.887	1.503	-6.093	2.132	-5.631
0.567	-3.884	1.503	-6.094	2.132	-5.634
0.568	-3.884	1.504	-6.096	2.133	-5.638
0.568	-3.886	1.504	-6.099	2.133	-5.641
0.569	-3.883	1.505	-6.098	2.134	-5.641
0.569	-3.887	1.505	-6.091	2.134	-5.644
0.57	-3.885	1.506	-6.098	2.135	-5.641
0.57	-3.889	1.506	-6.096	2.135	-5.647
[truncated: 908 more rows]

## Sheet: figure 3d
34	42	31	42	54	44	53	45	64	66	71	53	78	48	81	87	88	61	95	111	126	172	119	156	172	188	163	220	185	191	212	146	258	266	275	225	284	278	323	359	272	337	362	321	270	434	280	329	358	356
25	22	17	24	33	46	46	34	61	66	55	56	65	37	44	54	68	76	90	100	117	92	75	106	133	157	97	161	207	169	155	130	183	186	219	168	205	230	206	250	189	241	260	277	214	389	204	304	271	325
32	31	18	33	39	33	50	32	46	49	63	32	63	24	32	38	51	25	60	68	83	92	63	86	104	99	79	131	139	130	131	118	132	134	158	90	148	162	138	166	161	227	220	221	197	321	174	258	261	218
18	29	26	21	28	24	27	19	36	37	44	30	47	39	46	46	45	36	38	53	64	76	61	87	81	107	85	111	120	109	125	110	158	157	159	153	158	167	193	174	141	207	203	212	175	317	215	241	272	277
29	27	20	27	36	29	30	23	51	60	41	33	39	36	37	39	57	50	67	60	68	79	61	75	67	83	70	118	120	84	110	77	126	122	137	95	162	159	133	188	152	196	188	171	135	279	138	205	209	236
29	30	23	38	44	39	45	31	53	44	47	38	82	37	50	56	58	42	73	85	81	90	57	78	101	124	91	119	121	112	100	114	133	162	174	116	173	185	180	184	166	221	219	237	167	254	160	231	251	244
31	25	24	26	23	45	43	45	36	46	48	34	53	41	68	69	59	58	53	80	91	100	68	90	104	129	86	124	157	171	151	132	181	178	159	138	158	190	188	179	143	222	236	266	212	337	205	285	300	319
21	32	40	42	37	42	46	34	47	64	62	36	75	50	76	83	87	69	98	87	67	65	52	80	102	110	109	150	149	147	162	132	177	197	216	171	258	200	239	259	195	280	275	282	212	394	259	342	349	399
32	34	20	32	40	47	42	26	61	56	63	70	109	64	89	67	88	55	103	109	116	107	88	111	125	167	98	175	167	179	195	186	228	254	297	214	295	284	268	296	209	279	286	327	244	445	309	410	429	408
12	21	23	34	44	58	61	56	58	68	44	36	53	50	85	93	87	73	92	130	159	151	127	164	170	185	168	207	260	290	280	218	288	301	310	255	329	355	389	378	287	385	422	444	342	606	358	533	541	584
22	27	33	42	50	53	54	36	52	71	87	50	107	59	101	127	118	99	145	132	103	123	93	138	181	198	169	211	232	261	288	242	355	380	361	281	373	368	452	468	359	501	496	531	436	740	494	702	695	703
26	23	7	26	44	42	35	32	53	51	66	72	113	77	108	90	112	83	115	125	133	114	114	183	187	202	142	245	276	291	301	257	366	374	441	345	443	467	474	570	431	550	594	627	465	919	614	783	864	891
21	33	35	37	43	45	55	34	47	50	44	36	91	54	80	104	93	74	110	124	168	171	134	166	184	204	174	233	277	309	330	254	374	409	474	407	604	573	625	619	475	758	822	821	607	1055	686	1009	1041	1102
20	22	24	38	41	49	50	45	63	73	66	42	82	58	95	91	111	87	122	127	106	154	105	154	184	201	135	196	234	289	349	280	413	487	478	367	514	612	660	667	570	806	877	965	769	1297	807	1102	1099	1198
23	22	14	22	32	22	32	28	43	43	55	49	79	63	81	88	84	69	106	104	106	115	133	192	183	196	151	197	240	265	271	236	343	364	402	336	523	533	566	659	536	752	802	842	673	1191	784	1096	1217	1303
26	25	27	36	31	29	27	17	26	32	33	24	71	42	53	85	81	75	82	111	121	134	109	167	154	158	140	202	198	212	268	199	285	345	419	339	485	529	543	608	475	737	822	807	613	1097	703	1026	1106	1197
21	22	22	33	30	44	47	38	36	32	27	28	55	38	53	56	92	51	103	99	120	135	86	118	141	143	117	179	176	215	257	212	352	375	372	293	420	497	579	569	522	721	774	900	670	1213	799	1084	1104	1172
9	12	7	9	6	9	18	13	29	32	47	29	43	27	42	41	40	32	53	66	62	93	75	104	101	109	85	112	129	144	137	111	168	200	209	173	288	341	351	403	316	474	513	553	469	841	518	772	847	961
11	11	10	16	7	9	8	7	15	11	13	10	23	19	22	38	41	35	38	41	58	59	63	89	86	81	99	128	126	134	146	118	152	170	214	176	267	282	280	301	246	385	421	417	326	601	389	573	663	698
8	12	8	16	18	14	15	14	11	11	15	15	27	11	15	24	42	24	50	51	62	62	46	54	67	67	56	85	92	90	126	96	140	153	158	115	170	214	249	261	235	313	326	377	299	493	359	508	539	558
5	6	3	2	5	11	7	6	12	19	23	15	21	11	17	21	17	17	24	25	29	46	26	44	52	51	39	65	76	83	70	66	84	86	94	84	98	129	125	160	111	181	223	248	215	364	224	343	342	398
3	6	3	2	3	8	8	4	4	7	6	5	8	6	3	1	5	7	6	6	14	3	16	18	19	16	33	39	56	64	71	48	71	82	79	55	83	66	89	89	73	104	107	128	104	213	129	196	232	229
3	2	4	7	5	1	3	4	4	0	1	5	7	2	4	5	3	6	7	12	8	11	7	11	12	19	10	22	29	28	40	42	48	49	63	63	76	91	90	101	89	106	98	115	88	169	118	165	184	215
2	1	0	0	0	3	0	1	3	1	3	1	5	4	7	5	2	0	1	3	1	5	8	8	6	9	14	18	21	24	25	24	43	36	29	32	55	46	51	50	46	57	67	77	84	117	74	100	132	131
3	3	2	0	0	3	3	2	0	2	1	1	1	2	1	0	2	5	3	4	4	0	3	8	4	1	2	9	15	21	26	13	27	47	46	28	35	41	40	40	22	41	38	50	41	107	57	96	79	80
3	2	1	3	4	0	1	2	0	0	0	1	2	3	3	3	0	1	0	3	5	4	1	2	6	8	4	3	5	8	20	21	19	15	24	26	37	35	43	50	30	46	45	38	57	89	55	66	74	100
1	0	0	1	0	0	0	0	3	1	0	1	3	1	4	1	0	0	0	1	0	0	2	4	2	0	2	4	0	3	3	3	19	16	18	15	25	20	18	17	31	30	28	41	28	45	34	55	80	82
0	0	0	0	0	0	0	0	0	0	0	0	1	2	1	0	0	0	0	1	1	0	0	5	0	0	0	0	1	2	1	1	9	11	11	9	20	16	16	16	13	25	28	25	24	51	32	47	53	67
0	0	0	0	0	0	0	0	0	0	0	0	0	0	1	2	0	0	0	1	0	0	0	0	3	4	0	0	0	1	4	4	5	6	8	8	14	27	24	31	19	28	25	26	33	49	34	32	38	40
0	0	0	0	0	0	0	0	0	1	0	0	0	0	0	0	0	0	0	0	0	0	0	0	2	0	2	0	0	0	2	1	3	5	5	4	5	6	9	9	12	14	21	28	15	16	23	29	35	48
0	0	0	0	0	0	0	0	0	0	0	0	0	0	0	0	0	0	0	1	0	0	0	3	0	0	0	0	0	0	0	0	2	4	3	4	4	2	2	6	9	20	22	26	20	46	23	37	30	37
0	0	0	0	0	0	0	0	0	0	0	0	0	0	0	0	0	0	0	1	0	0	0	0	0	0	0	0	0	0	0	1	1	3	4	4	5	6	10	13	6	8	13	12	8	14	11	20	19	17
0	0	0	0	0	0	0	0	0	0	0	0	0	0	0	0	0	0	0	0	0	0	0	0	0	0	0	0	0	0	1	0	0	1	0	0	1	1	4	3	2	1	2	6	8	18	10	5	9	5
0	0	0	0	0	0	0	0	0	0	0	0	0	0	0	0	0	0	0	1	0	0	0	0	0	0	0	0	0	0	0	0	0	0	1	0	0	0	1	2	2	4	6	6	3	10	7	8	12	14
0	0	0	0	0	0	0	0	0	0	0	0	0	0	0	0	0	0	0	0	0	0	0	0	1	0	0	0	0	0	0	1	0	0	0	0	0	0	1	1	0	0	2	3	0	3	2	4	2	5
0	0	0	0	0	0	0	0	0	0	0	0	0	0	0	0	0	0	0	0	0	1	0	0	0	0	0	0	0	0	0	0	0	0	1	1	0	0	2	0	0	1	0	4	6	5	3	1	0	2
0	0	0	0	0	0	0	0	0	0	0	0	0	0	0	0	0	0	0	0	0	0	0	0	0	0	0	0	0	0	0	0	0	0	0	0	0	0	0	0	1	0	0	1	3	5	0	1	1	2
0	0	0	0	0	0	0	0	0	0	0	0	0	0	0	0	0	0	0	0	0	0	0	0	0	0	0	0	0	0	0	0	0	0	0	0	0	0	0	0	0	0	0	0	0	0	0	0	0	0
0	0	0	0	0	0	0	0	0	0	0	0	0	0	0	0	0	0	0	0	0	0	0	0	0	0	0	0	0	0	0	0	0	0	0	0	0	0	0	0	0	0	0	0	0	0	0	0	0	0
0	0	0	0	0	0	0	0	0	0	0	0	0	0	0	0	0	0	0	0	0	0	0	0	0	0	0	0	0	0	0	0	0	0	0	0	0	0	0	0	0	0	0	0	0	0	0	0	0	0
0	0	0	0	0	0	0	0	0	0	0	0	0	0	0	0	0	0	0	0	0	0	0	0	0	0	0	0	0	0	0	0	0	0	0	0	0	0	0	0	0	0	0	0	0	0	0	0	0	0
0	0	0	0	0	0	0	0	0	0	0	0	0	0	0	0	0	0	0	0	0	0	0	0	0	0	0	0	0	0	0	0	0	0	0	0	0	0	0	0	0	0	0	0	0	0	0	0	0	0
0	0	0	0	0	0	0	0	0	0	0	0	0	0	0	0	0	0	0	0	0	0	0	0	0	0	0	0	0	0	0	0	0	0	0	0	0	0	0	0	0	0	0	0	0	0	0	0	0	0
0	0	0	0	0	0	0	0	0	0	0	0	0	0	0	0	0	0	0	0	0	0	0	0	0	0	0	0	0	0	0	0	0	0	0	0	0	0	0	0	0	0	0	0	0	0	0	0	0	0
0	0	0	0	0	0	0	0	0	0	0	0	0	0	0	0	0	0	0	0	0	0	0	0	0	0	0	0	0	0	0	0	0	0	0	0	0	0	0	0	0	0	0	0	0	0	0	0	0	0
0	0	0	0	0	0	0	0	0	0	0	0	0	0	0	0	0	0	0	0	0	0	0	0	0	0	0	0	0	0	0	0	0	0	0	0	0	0	0	0	0	0	0	0	0	0	0	0	0	0
0	0	0	0	0	0	0	0	0	0	0	0	0	0	0	0	0	0	0	0	0	0	0	0	0	0	0	0	0	0	0	0	0	0	0	0	0	0	0	0	0	0	0	0	0	0	0	0	0	0
0	0	0	0	0	0	0	0	0	0	0	0	0	0	0	0	0	0	0	0	0	0	0	0	0	0	0	0	0	0	0	0	0	0	0	0	0	0	0	0	0	0	0	0	0	0	0	0	0	0
0	0	0	0	0	0	0	0	0	0	0	0	0	0	0	0	0	0	0	0	0	0	0	0	0	0	0	0	0	0	0	0	0	0	0	0	0	0	0	0	0	0	0	0	0	0	0	0	0	0
0	0	0	0	0	0	0	0	0	0	0	0	0	0	0	0	0	0	0	0	0	0	0	0	0	0	0	0	0	0	0	0	0	0	0	0	0	0	0	0	0	0	0	0	0	0	0	0	0	0
0	0	0	0	0	0	0	0	0	0	0	0	0	0	0	0	0	0	0	0	0	0	0	0	0	0	0	0	0	0	0	0	0	0	0	0	0	0	0	0	0	0	0	0	0	0	0	0	0	0
0	0	0	0	0	0	0	0	0	0	0	0	0	0	0	0	0	0	0	0	0	0	0	0	0	0	0	0	0	0	0	0	0	0	0	0	0	0	0	0	0	0	0	0	0	0	0	0	0	0
0	0	0	0	0	0	0	0	0	0	0	0	0	0	0	0	0	0	0	0	0	0	0	0	0	0	0	0	0	0	0	0	0	0	0	0	0	0	0	0	0	0	0	0	0	0	0	0	0	0
0	0	0	0	0	0	0	0	0	0	0	0	0	0	0	0	0	0	0	0	0	0	0	0	0	0	0	0	0	0	0	0	0	0	0	0	0	0	0	0	0	0	0	0	0	0	0	0	0	0
0	0	0	0	0	0	0	0	0	0	0	0	0	0	0	0	0	0	0	0	0	0	0	0	0	0	0	0	0	0	0	0	0	0	0	0	0	0	0	0	0	0	0	0	0	0	0	0	0	0
0	0	0	0	0	0	0	0	0	0	0	0	0	0	0	0	0	0	0	0	0	0	0	0	0	0	0	0	0	0	0	0	0	0	0	0	0	0	0	0	0	0	0	0	0	0	0	0	0	0
0	0	0	0	0	0	0	0	0	0	0	0	0	0	0	0	0	0	0	0	0	0	0	0	0	0	0	0	0	0	0	0	0	0	0	0	0	0	0	0	0	0	0	0	0	0	0	0	0	0
0	0	0	0	0	0	0	0	0	0	0	0	0	0	0	0	0	0	0	0	0	0	0	0	0	0	0	0	0	0	0	0	0	0	0	0	0	0	0	0	0	0	0	0	0	0	0	0	0	0
0	0	0	0	0	0	0	0	0	0	0	0	0	0	0	0	0	0	0	0	0	0	0	0	0	0	0	0	0	0	0	0	0	0	0	0	0	0	0	0	0	0	0	0	0	0	0	0	0	0
0	0	0	0	0	0	0	0	0	0	0	0	0	0	0	0	0	0	0	0	0	0	0	0	0	0	0	0	0	0	0	0	0	0	0	0	0	0	0	0	0	0	0	0	0	0	0	0	0	0
0	0	0	0	0	0	0	0	0	0	0	0	0	0	0	0	0	0	0	0	0	0	0	0	0	0	0	0	0	0	0	0	0	0	0	0	0	0	0	0	0	0	0	0	0	0	0	0	0	0
0	0	0	0	0	0	0	0	0	0	0	0	0	0	0	0	0	0	0	0	0	0	0	0	0	0	0	0	0	0	0	0	0	0	0	0	0	0	0	0	0	0	0	0	0	0	0	0	0	0
0	0	0	0	0	0	0	0	0	0	0	0	0	0	0	0	0	0	0	0	0	0	0	0	0	0	0	0	0	0	0	0	0	0	0	0	0	0	0	0	0	0	0	0	0	0	0	0	0	0
0	0	0	0	0	0	0	0	0	0	0	0	0	0	0	0	0	0	0	0	0	0	0	0	0	0	0	0	0	0	0	0	0	0	0	0	0	0	0	0	0	0	0	0	0	0	0	0	0	0
0	0	0	0	0	0	0	0	0	0	0	0	0	0	0	0	0	0	0	0	0	0	0	0	0	0	0	0	0	0	0	0	0	0	0	0	0	0	0	0	0	0	0	0	0	0	0	0	0	0
0	0	0	0	0	0	0	0	0	0	0	0	0	0	0	0	0	0	0	0	0	0	0	0	0	0	0	0	0	0	0	0	0	0	0	0	0	0	0	0	0	0	0	0	0	0	0	0	0	0
0	0	0	0	0	0	0	0	0	0	0	0	0	0	0	0	0	0	0	0	0	0	0	0	0	0	0	0	0	0	0	0	0	0	0	0	0	0	0	0	0	0	0	0	0	0	0	0	0	0
0	0	0	0	0	0	0	0	0	0	0	0	0	0	0	0	0	0	0	0	0	0	0	0	0	0	0	0	0	0	0	0	0	0	0	0	0	0	0	0	0	0	0	0	0	0	0	0	0	0
0	0	0	0	0	0	0	0	0	0	0	0	0	0	0	0	0	0	0	0	0	0	0	0	0	0	0	0	0	0	0	0	0	0	0	0	0	0	0	0	0	0	0	0	0	0	0	0	0	0
0	0	0	0	0	0	0	0	0	0	0	0	0	0	0	0	0	0	0	0	0	0	0	0	0	0	0	0	0	0	0	0	0	0	0	0	0	0	0	0	0	0	0	0	0	0	0	0	0	0
0	0	0	0	0	0	0	0	0	0	0	0	0	0	0	0	0	0	0	0	0	0	0	0	0	0	0	0	0	0	0	0	0	0	0	0	0	0	0	0	0	0	0	0	0	0	0	0	0	0
0	0	0	0	0	0	0	0	0	0	0	0	0	0	0	0	0	0	0	0	0	0	0	0	0	0	0	0	0	0	0	0	0	0	0	0	0	0	0	0	0	0	0	0	0	0	0	0	0	0
0	0	0	0	0	0	0	0	0	0	0	0	0	0	0	0	0	0	0	0	0	0	0	0	0	0	0	0	0	0	0	0	0	0	0	0	0	0	0	0	0	0	0	0	0	0	0	0	0	0
0	0	0	0	0	0	0	0	0	0	0	0	0	0	0	0	0	0	0	0	0	0	0	0	0	0	0	0	0	0	0	0	0	0	0	0	0	0	0	0	0	0	0	0	0	0	0	0	0	0
0	0	0	0	0	0	0	0	0	0	0	0	0	0	0	0	0	0	0	0	0	0	0	0	0	0	0	0	0	0	0	0	0	0	0	0	0	0	0	0	0	0	0	0	0	0	0	0	0	0
0	0	0	0	0	0	0	0	0	0	0	0	0	0	0	0	0	0	0	0	0	0	0	0	0	0	0	0	0	0	0	0	0	0	0	0	0	0	0	0	0	0	0	0	0	0	0	0	0	0
0	0	0	0	0	0	0	0	0	0	0	0	0	0	0	0	0	0	0	0	0	0	0	0	0	0	0	0	0	0	0	0	0	0	0	0	0	0	0	0	0	0	0	0	0	0	0	0	0	0
0	0	0	0	0	0	0	0	0	0	0	0	0	0	0	0	0	0	0	0	0	0	0	0	0	0	0	0	0	0	0	0	0	0	0	0	0	0	0	0	0	0	0	0	0	0	0	0	0	0
0	0	0	0	0	0	0	0	0	0	0	0	0	0	0	0	0	0	0	0	0	0	0	0	0	0	0	0	0	0	0	0	0	0	0	0	0	0	0	0	0	0	0	0	0	0	0	0	0	0
0	0	0	0	0	0	0	0	0	0	0	0	0	0	0	0	0	0	0	0	0	0	0	0	0	0	0	0	0	0	0	0	0	0	0	0	0	0	0	0	0	0	0	0	0	0	0	0	0	0
0	0	0	0	0	0	0	0	0	0	0	0	0	0	0	0	0	0	0	0	0	0	0	0	0	0	0	0	0	0	0	0	0	0	0	0	0	0	0	0	0	0	0	0	0	0	0	0	0	0
0	0	0	0	0	0	0	0	0	0	0	0	0	0	0	0	0	0	0	0	0	0	0	0	0	0	0	0	0	0	0	0	0	0	0	0	0	0	0	0	0	0	0	0	0	0	0	0	0	0
0	0	0	0	0	0	0	0	0	0	0	0	0	0	0	0	0	0	0	0	0	0	0	0	0	0	0	0	0	0	0	0	0	0	0	0	0	0	0	0	0	0	0	0	0	0	0	0	0	0
0	0	0	0	0	0	0	0	0	0	0	0	0	0	0	0	0	0	0	0	0	0	0	0	0	0	0	0	0	0	0	0	0	0	0	0	0	0	0	0	0	0	0	0	0	0	0	0	0	0
0	0	0	0	0	0	0	0	0	0	0	0	0	0	0	0	0	0	0	0	0	0	0	0	0	0	0	0	0	0	0	0	0	0	0	0	0	0	0	0	0	0	0	0	0	0	0	0	0	0
0	0	0	0	0	0	0	0	0	0	0	0	0	0	0	0	0	0	0	0	0	0	0	0	0	0	0	0	0	0	0	0	0	0	0	0	0	0	0	0	0	0	0	0	0	0	0	0	0	0
0	0	0	0	0	0	0	0	0	0	0	0	0	0	0	0	0	0	0	0	0	0	0	0	0	0	0	0	0	0	0	0	0	0	0	0	0	0	0	0	0	0	0	0	0	0	0	0	0	0
0	0	0	0	0	0	0	0	0	0	0	0	0	0	0	0	0	0	0	0	0	0	0	0	0	0	0	0	0	0	0	0	0	0	0	0	0	0	0	0	0	0	0	0	0	0	0	0	0	0
0	0	0	0	0	0	0	0	0	0	0	0	0	0	0	0	0	0	0	0	0	0	0	0	0	0	0	0	0	0	0	0	0	0	0	0	0	0	0	0	0	0	0	0	0	0	0	0	0	0
0	0	0	0	0	0	0	0	0	0	0	0	0	0	0	0	0	0	0	0	0	0	0	0	0	0	0	0	0	0	0	0	0	0	0	0	0	0	0	0	0	0	0	0	0	0	0	0	0	0
0	0	0	0	0	0	0	0	0	0	0	0	0	0	0	0	0	0	0	0	0	0	0	0	0	0	0	0	0	0	0	0	0	0	0	0	0	0	0	0	0	0	0	0	0	0	0	0	0	0
0	0	0	0	0	0	0	0	0	0	0	0	0	0	0	0	0	0	0	0	0	0	0	0	0	0	0	0	0	0	0	0	0	0	0	0	0	0	0	0	0	0	0	0	0	0	0	0	0	0
0	0	0	0	0	0	0	0	0	0	0	0	0	0	0	0	0	0	0	0	0	0	0	0	0	0	0	0	0	0	0	0	0	0	0	0	0	0	0	0	0	0	0	0	0	0	0	0	0	0
0	0	0	0	0	0	0	0	0	0	0	0	0	0	0	0	0	0	0	0	0	0	0	0	0	0	0	0	0	0	0	0	0	0	0	0	0	0	0	0	0	0	0	0	0	0	0	0	0	0
0	0	0	0	0	0	0	0	0	0	0	0	0	0	0	0	0	0	0	0	0	0	0	0	0	0	0	0	0	0	0	0	0	0	0	0	0	0	0	0	0	0	0	0	0	0	0	0	0	0
0	0	0	0	0	0	0	0	0	0	0	0	0	0	0	0	0	0	0	0	0	0	0	0	0	0	0	0	0	0	0	0	0	0	0	0	0	0	0	0	0	0	0	0	0	0	0	0	0	0
0	0	0	0	0	0	0	0	0	0	0	0	0	0	0	0	0	0	0	0	0	0	0	0	0	0	0	0	0	0	0	0	0	0	0	0	0	0	0	0	0	0	0	0	0	0	0	0	0	0
0	0	0	0	0	0	0	0	0	0	0	0	0	0	0	0	0	0	0	0	0	0	0	0	0	0	0	0	0	0	0	0	0	0	0	0	0	0	0	0	0	0	0	0	0	0	0	0	0	0
0	0	0	0	0	0	0	0	0	0	0	0	0	0	0	0	0	0	0	0	0	0	0	0	0	0	0	0	0	0	0	0	0	0	0	0	0	0	0	0	0	0	0	0	0	0	0	0	0	0
0	0	0	0	0	0	0	0	0	0	0	0	0	0	0	0	0	0	0	0	0	0	0	0	0	0	0	0	0	0	0	0	0	0	0	0	0	0	0	0	0	0	0	0	0	0	0	0	0	0
0	0	0	0	0	0	0	0	0	0	0	0	0	0	0	0	0	0	0	0	0	0	0	0	0	0	0	0	0	0	0	0	0	0	0	0	0	0	0	0	0	0	0	0	0	0	0	0	0	0
0	0	0	0	0	0	0	0	0	0	0	0	0	0	0	0	0	0	0	0	0	0	0	0	0	0	0	0	0	0	0	0	0	0	0	0	0	0	0	0	0	0	0	0	0	0	0	0	0	0
0	0	0	0	0	0	0	0	0	0	0	0	0	0	0	0	0	0	0	0	0	0	0	0	0	0	0	0	0	0	0	0	0	0	0	0	0	0	0	0	0	0	0	0	0	0	0	0	0	0
0	0	0	0	0	0	0	0	0	0	0	0	0	0	0	0	0	0	0	0	0	0	0	0	0	0	0	0	0	0	0	0	0	0	0	0	0	0	0	0	0	0	0	0	0	0	0	0	0	0
0	0	0	0	0	0	0	0	0	0	0	0	0	0	0	0	0	0	0	0	0	0	0	0	0	0	0	0	0	0	0	0	0	0	0	0	0	0	0	0	0	0	0	0	0	0	0	0	0	0
0	0	0	0	0	0	0	0	0	0	0	0	0	0	0	0	0	0	0	0	0	0	0	0	0	0	0	0	0	0	0	0	0	0	0	0	0	0	0	0	0	0	0	0	0	0	0	0	0	0
0	0	0	0	0	0	0	0	0	0	0	0	0	0	0	0	0	0	0	0	0	0	0	0	0	0	0	0	0	0	0	0	0	0	0	0	0	0	0	0	0	0	0	0	0	0	0	0	0	0
0	0	0	0	0	0	0	0	0	0	0	0	0	0	0	0	0	0	0	0	0	0	0	0	0	0	0	0	0	0	0	0	0	0	0	0	0	0	0	0	0	0	0	0	0	0	0	0	0	0
0	0	0	0	0	0	0	0	0	0	0	0	0	0	0	0	0	0	0	0	0	0	0	0	0	0	0	0	0	0	0	0	0	0	0	0	0	0	0	0	0	0	0	0	0	0	0	0	0	0
0	0	0	0	0	0	0	0	0	0	0	0	0	0	0	0	0	0	0	0	0	0	0	0	0	0	0	0	0	0	0	0	0	0	0	0	0	0	0	0	0	0	0	0	0	0	0	0	0	0
0	0	0	0	0	0	0	0	0	0	0	0	0	0	0	0	0	0	0	0	0	0	0	0	0	0	0	0	0	0	0	0	0	0	0	0	0	0	0	0	0	0	0	0	0	0	0	0	0	0
0	0	0	0	0	0	0	0	0	0	0	0	0	0	0	0	0	0	0	0	0	0	0	0	0	0	0	0	0	0	0	0	0	0	0	0	0	0	0	0	0	0	0	0	0	0	0	0	0	0
0	0	0	0	0	0	0	0	0	0	0	0	0	0	0	0	0	0	0	0	0	0	0	0	0	0	0	0	0	0	0	0	0	0	0	0	0	0	0	0	0	0	0	0	0	0	0	0	0	0
0	0	0	0	0	0	0	0	0	0	0	0	0	0	0	0	0	0	0	0	0	0	0	0	0	0	0	0	0	0	0	0	0	0	0	0	0	0	0	0	0	0	0	0	0	0	0	0	0	0
0	0	0	0	0	0	0	0	0	0	0	0	0	0	0	0	0	0	0	0	0	0	0	0	0	0	0	0	0	0	0	0	0	0	0	0	0	0	0	0	0	0	0	0	0	0	0	0	0	0
0	0	0	0	0	0	0	0	0	0	0	0	0	0	0	0	0	0	0	0	0	0	0	0	0	0	0	0	0	0	0	0	0	0	0	0	0	0	0	0	0	0	0	0	0	0	0	0	0	0
0	0	0	0	0	0	0	0	0	0	0	0	0	0	0	0	0	0	0	0	0	0	0	0	0	0	0	0	0	0	0	0	0	0	0	0	0	0	0	0	0	0	0	0	0	0	0	0	0	0
0	0	0	0	0	0	0	0	0	0	0	0	0	0	0	0	0	0	0	0	0	0	0	0	0	0	0	0	0	0	0	0	0	0	0	0	0	0	0	0	0	0	0	0	0	0	0	0	0	0
0	0	0	0	0	0	0	0	0	0	0	0	0	0	0	0	0	0	0	0	0	0	0	0	0	0	0	0	0	0	0	0	0	0	0	0	0	0	0	0	0	0	0	0	0	0	0	0	0	0
0	0	0	0	0	0	0	0	0	0	0	0	0	0	0	0	0	0	0	0	0	0	0	0	0	0	0	0	0	0	0	0	0	0	0	0	0	0	0	0	0	0	0	0	0	0	0	0	0	0
0	0	0	0	0	0	0	0	0	0	0	0	0	0	0	0	0	0	0	0	0	0	0	0	0	0	0	0	0	0	0	0	0	0	0	0	0	0	0	0	0	0	0	0	0	0	0	0	0	0
0	0	0	0	0	0	0	0	0	0	0	0	0	0	0	0	0	0	0	0	0	0	0	0	0	0	0	0	0	0	0	0	0	0	0	0	0	0	0	0	0	0	0	0	0	0	0	0	0	0
0	0	0	0	0	0	0	0	0	0	0	0	0	0	0	0	0	0	0	0	0	0	0	0	0	0	0	0	0	0	0	0	0	0	0	0	0	0	0	0	0	0	0	0	0	0	0	0	0	0
0	0	0	0	0	0	0	0	0	0	0	0	0	0	0	0	0	0	0	0	0	0	0	0	0	0	0	0	0	0	0	0	0	0	0	0	0	0	0	0	0	0	0	0	0	0	0	0	0	0
0	0	0	0	0	0	0	0	0	0	0	0	0	0	0	0	0	0	0	0	0	0	0	0	0	0	0	0	0	0	0	0	0	0	0	0	0	0	0	0	0	0	0	0	0	0	0	0	0	0
0	0	0	0	0	0	0	0	0	0	0	0	0	0	0	0	0	0	0	0	0	0	0	0	0	0	0	0	0	0	0	0	0	0	0	0	0	0	0	0	0	0	0	0	0	0	0	0	0	0
0	0	0	0	0	0	0	0	0	0	0	0	0	0	0	0	0	0	0	0	0	0	0	0	0	0	0	0	0	0	0	0	0	0	0	0	0	0	0	0	0	0	0	0	0	0	0	0	0	0
0	0	0	0	0	0	0	0	0	0	0	0	0	0	0	0	0	0	0	0	0	0	0	0	0	0	0	0	0	0	0	0	0	0	0	0	0	0	0	0	0	0	0	0	0	0	0	0	0	0
0	0	0	0	0	0	0	0	0	0	0	0	0	0	0	0	0	0	0	0	0	0	0	0	0	0	0	0	0	0	0	0	0	0	0	0	0	0	0	0	0	0	0	0	0	0	0	0	0	0
0	0	0	0	0	0	0	0	0	0	0	0	0	0	0	0	0	0	0	0	0	0	0	0	0	0	0	0	0	0	0	0	0	0	0	0	0	0	0	0	0	0	0	0	0	0	0	0	0	0
0	0	0	0	0	0	0	0	0	0	0	0	0	0	0	0	0	0	0	0	0	0	0	0	0	0	0	0	0	0	0	0	0	0	0	0	0	0	0	0	0	0	0	0	0	0	0	0	0	0
0	0	0	0	0	0	0	0	0	0	0	0	0	0	0	0	0	0	0	0	0	0	0	0	0	0	0	0	0	0	0	0	0	0	0	0	0	0	0	0	0	0	0	0	0	0	0	0	0	0
0	0	0	0	0	0	0	0	0	0	0	0	0	0	0	0	0	0	0	0	0	0	0	0	0	0	0	0	0	0	0	0	0	0	0	0	0	0	0	0	0	0	0	0	0	0	0	0	0	0
0	0	0	0	0	0	0	0	0	0	0	0	0	0	0	0	0	0	0	0	0	0	0	0	0	0	0	0	0	0	0	0	0	0	0	0	0	0	0	0	0	0	0	0	0	0	0	0	0	0
0	0	0	0	0	0	0	0	0	0	0	0	0	0	0	0	0	0	0	0	0	0	0	0	0	0	0	0	0	0	0	0	0	0	0	0	0	0	0	0	0	0	0	0	0	0	0	0	0	0
0	0	0	0	0	0	0	0	0	0	0	0	0	0	0	0	0	0	0	0	0	0	0	0	0	0	0	0	0	0	0	0	0	0	0	0	0	0	0	0	0	0	0	0	0	0	0	0	0	0
0	0	0	0	0	0	0	0	0	0	0	0	0	0	0	0	0	0	0	0	0	0	0	0	0	0	0	0	0	0	0	0	0	0	0	0	0	0	0	0	0	0	0	0	0	0	0	0	0	0
0	0	0	0	0	0	0	0	0	0	0	0	0	0	0	0	0	0	0	0	0	0	0	0	0	0	0	0	0	0	0	0	0	0	0	0	0	0	0	0	0	0	0	0	0	0	0	0	0	0
0	0	0	0	0	0	0	0	0	0	0	0	0	0	0	0	0	0	0	0	0	0	0	0	0	0	0	0	0	0	0	0	0	0	0	0	0	0	0	0	0	0	0	0	0	0	0	0	0	0
0	0	0	0	0	0	0	0	0	0	0	0	0	0	0	0	0	0	0	0	0	0	0	0	0	0	0	0	0	0	0	0	0	0	0	0	0	0	0	0	0	0	0	0	0	0	0	0	0	0
0	0	0	0	0	0	0	0	0	0	0	0	0	0	0	0	0	0	0	0	0	0	0	0	0	0	0	0	0	0	0	0	0	0	0	0	0	0	0	0	0	0	0	0	0	0	0	0	0	0
0	0	0	0	0	0	0	0	0	0	0	0	0	0	0	0	0	0	0	0	0	0	0	0	0	0	0	0	0	0	0	0	0	0	0	0	0	0	0	0	0	0	0	0	0	0	0	0	0	0
0	0	0	0	0	0	0	0	0	0	0	0	0	0	0	0	0	0	0	0	0	0	0	0	0	0	0	0	0	0	0	0	0	0	0	0	0	0	0	0	0	0	0	0	0	0	0	0	0	0
0	0	0	0	0	0	0	0	0	0	0	0	0	0	0	0	0	0	0	0	0	0	0	0	0	0	0	0	0	0	0	0	0	0	0	0	0	0	0	0	0	0	0	0	0	0	0	0	0	0
0	0	0	0	0	0	0	0	0	0	0	0	0	0	0	0	0	0	0	0	0	0	0	0	0	0	0	0	0	0	0	0	0	0	0	0	0	0	0	0	0	0	0	0	0	0	0	0	0	0
0	0	0	0	0	0	0	0	0	0	0	0	0	0	0	0	0	0	0	0	0	0	0	0	0	0	0	0	0	0	0	0	0	0	0	0	0	0	0	0	0	0	0	0	0	0	0	0	0	0
0	0	0	0	0	0	0	0	0	0	0	0	0	0	0	0	0	0	0	0	0	0	0	0	0	0	0	0	0	0	0	0	0	0	0	0	0	0	0	0	0	0	0	0	0	0	0	0	0	0
0	0	0	0	0	0	0	0	0	0	0	0	0	0	0	0	0	0	0	0	0	0	0	0	0	0	0	0	0	0	0	0	0	0	0	0	0	0	0	0	0	0	0	0	0	0	0	0	0	0
0	0	0	0	0	0	0	0	0	0	0	0	0	0	0	0	0	0	0	0	0	0	0	0	0	0	0	0	0	0	0	0	0	0	0	0	0	0	0	0	0	0	0	0	0	0	0	0	0	0
0	0	0	0	0	0	0	0	0	0	0	0	0	0	0	0	0	0	0	0	0	0	0	0	0	0	0	0	0	0	0	0	0	0	0	0	0	0	0	0	0	0	0	0	0	0	0	0	0	0
0	0	0	0	0	0	0	0	0	0	0	0	0	0	0	0	0	0	0	0	0	0	0	0	0	0	0	0	0	0	0	0	0	0	0	0	0	0	0	0	0	0	0	0	0	0	0	0	0	0
0	0	0	0	0	0	0	0	0	0	0	0	0	0	0	0	0	0	0	0	0	0	0	0	0	0	0	0	0	0	0	0	0	0	0	0	0	0	0	0	0	0	0	0	0	0	0	0	0	0
0	0	0	0	0	0	0	0	0	0	0	0	0	0	0	0	0	0	0	0	0	0	0	0	0	0	0	0	0	0	0	0	0	0	0	0	0	0	0	0	0	0	0	0	0	0	0	0	0	0
0	0	0	0	0	0	0	0	0	0	0	0	0	0	0	0	0	0	0	0	0	0	0	0	0	0	0	0	0	0	0	0	0	0	0	0	0	0	0	0	0	0	0	0	0	0	0	0	0	0
0	0	0	0	0	0	0	0	0	0	0	0	0	0	0	0	0	0	0	0	0	0	0	0	0	0	0	0	0	0	0	0	0	0	0	0	0	0	0	0	0	0	0	0	0	0	0	0	0	0
0	0	0	0	0	0	0	0	0	0	0	0	0	0	0	0	0	0	0	0	0	0	0	0	0	0	0	0	0	0	0	0	0	0	0	0	0	0	0	0	0	0	0	0	0	0	0	0	0	0
0	0	0	0	0	0	0	0	0	0	0	0	0	0	0	0	0	0	0	0	0	0	0	0	0	0	0	0	0	0	0	0	0	0	0	0	0	0	0	0	0	0	0	0	0	0	0	0	0	0
0	0	0	0	0	0	0	0	0	0	0	0	0	0	0	0	0	0	0	0	0	0	0	0	0	0	0	0	0	0	0	0	0	0	0	0	0	0	0	0	0	0	0	0	0	0	0	0	0	0
0	0	0	0	0	0	0	0	0	0	0	0	0	0	0	0	0	0	0	0	0	0	0	0	0	0	0	0	0	0	0	0	0	0	0	0	0	0	0	0	0	0	0	0	0	0	0	0	0	0
0	0	0	0	0	0	0	0	0	0	0	0	0	0	0	0	0	0	0	0	0	0	0	0	0	0	0	0	0	0	0	0	0	0	0	0	0	0	0	0	0	0	0	0	0	0	0	0	0	0
0	0	0	0	0	0	0	0	0	0	0	0	0	0	0	0	0	0	0	0	0	0	0	0	0	0	0	0	0	0	0	0	0	0	0	0	0	0	0	0	0	0	0	0	0	0	0	0	0	0
0	0	0	0	0	0	0	0	0	0	0	0	0	0	0	0	0	0	0	0	0	0	0	0	0	0	0	0	0	0	0	0	0	0	0	0	0	0	0	0	0	0	0	0	0	0	0	0	0	0
0	0	0	0	0	0	0	0	0	0	0	0	0	0	0	0	0	0	0	0	0	0	0	0	0	0	0	0	0	0	0	0	0	0	0	0	0	0	0	0	0	0	0	0	0	0	0	0	0	0
0	0	0	0	0	0	0	0	0	0	0	0	0	0	0	0	0	0	0	0	0	0	0	0	0	0	0	0	0	0	0	0	0	0	0	0	0	0	0	0	0	0	0	0	0	0	0	0	0	0
0	0	0	0	0	0	0	0	0	0	0	0	0	0	0	0	0	0	0	0	0	0	0	0	0	0	0	0	0	0	0	0	0	0	0	0	0	0	0	0	0	0	0	0	0	0	0	0	0	0
0	0	0	0	0	0	0	0	0	0	0	0	0	0	0	0	0	0	0	0	0	0	0	0	0	0	0	0	0	0	0	0	0	0	0	0	0	0	0	0	0	0	0	0	0	0	0	0	0	0
0	0	0	0	0	0	0	0	0	0	0	0	0	0	0	0	0	0	0	0	0	0	0	0	0	0	0	0	0	0	0	0	0	0	0	0	0	0	0	0	0	0	0	0	0	0	0	0	0	0
0	0	0	0	0	0	0	0	0	0	0	0	0	0	0	0	0	0	0	0	0	0	0	0	0	0	0	0	0	0	0	0	0	0	0	0	0	0	0	0	0	0	0	0	0	0	0	0	0	0
0	0	0	0	0	0	0	0	0	0	0	0	0	0	0	0	0	0	0	0	0	0	0	0	0	0	0	0	0	0	0	0	0	0	0	0	0	0	0	0	0	0	0	0	0	0	0	0	0	0
0	0	0	0	0	0	0	0	0	0	0	0	0	0	0	0	0	0	0	0	0	0	0	0	0	0	0	0	0	0	0	0	0	0	0	0	0	0	0	0	0	0	0	0	0	0	0	0	0	0
0	0	0	0	0	0	0	0	0	0	0	0	0	0	0	0	0	0	0	0	0	0	0	0	0	0	0	0	0	0	0	0	0	0	0	0	0	0	0	0	0	0	0	0	0	0	0	0	0	0
0	0	0	0	0	0	0	0	0	0	0	0	0	0	0	0	0	0	0	0	0	0	0	0	0	0	0	0	0	0	0	0	0	0	0	0	0	0	0	0	0	0	0	0	0	0	0	0	0	0
0	0	0	0	0	0	0	0	0	0	0	0	0	0	0	0	0	0	0	0	0	0	0	0	0	0	0	0	0	0	0	0	0	0	0	0	0	0	0	0	0	0	0	0	0	0	0	0	0	0
0	0	0	0	0	0	0	0	0	0	0	0	0	0	0	0	0	0	0	0	0	0	0	0	0	0	0	0	0	0	0	0	0	0	0	0	0	0	0	0	0	0	0	0	0	0	0	0	0	0
0	0	0	0	0	0	0	0	0	0	0	0	0	0	0	0	0	0	0	0	0	0	0	0	0	0	0	0	0	0	0	0	0	0	0	0	0	0	0	0	0	0	0	0	0	0	0	0	0	0
0	0	0	0	0	0	0	0	0	0	0	0	0	0	0	0	0	0	0	0	0	0	0	0	0	0	0	0	0	0	0	0	0	0	0	0	0	0	0	0	0	0	0	0	0	0	0	0	0	0
0	0	0	0	0	0	0	0	0	0	0	0	0	0	0	0	0	0	0	0	0	0	0	0	0	0	0	0	0	0	0	0	0	0	0	0	0	0	0	0	0	0	0	0	0	0	0	0	0	0
0	0	0	0	0	0	0	0	0	0	0	0	0	0	0	0	0	0	0	0	0	0	0	0	0	0	0	0	0	0	0	0	0	0	0	0	0	0	0	0	0	0	0	0	0	0	0	0	0	0
0	0	0	0	0	0	0	0	0	0	0	0	0	0	0	0	0	0	0	0	0	0	0	0	0	0	0	0	0	0	0	0	0	0	0	0	0	0	0	0	0	0	0	0	0	0	0	0	0	0
0	0	0	0	0	0	0	0	0	0	0	0	0	0	0	0	0	0	0	0	0	0	0	0	0	0	0	0	0	0	0	0	0	0	0	0	0	0	0	0	0	0	0	0	0	0	0	0	0	0
0	0	0	0	0	0	0	0	0	0	0	0	0	0	0	0	0	0	0	0	0	0	0	0	0	0	0	0	0	0	0	0	0	0	0	0	0	0	0	0	0	0	0	0	0	0	0	0	0	0
0	0	0	0	0	0	0	0	0	0	0	0	0	0	0	0	0	0	0	0	0	0	0	0	0	0	0	0	0	0	0	0	0	0	0	0	0	0	0	0	0	0	0	0	0	0	0	0	0	0
0	0	0	0	0	0	0	0	0	0	0	0	0	0	0	0	0	0	0	0	0	0	0	0	0	0	0	0	0	0	0	0	0	0	0	0	0	0	0	0	0	0	0	0	0	0	0	0	0	0
0	0	0	0	0	0	0	0	0	0	0	0	0	0	0	0	0	0	0	0	0	0	0	0	0	0	0	0	0	0	0	0	0	0	0	0	0	0	0	0	0	0	0	0	0	0	0	0	0	0
0	0	0	0	0	0	0	0	0	0	0	0	0	0	0	0	0	0	0	0	0	0	0	0	0	0	0	0	0	0	0	0	0	0	0	0	0	0	0	0	0	0	0	0	0	0	0	0	0	0
0	0	0	0	0	0	0	0	0	0	0	0	0	0	0	0	0	0	0	0	0	0	0	0	0	0	0	0	0	0	0	0	0	0	0	0	0	0	0	0	0	0	0	0	0	0	0	0	0	0
0	0	0	0	0	0	0	0	0	0	0	0	0	0	0	0	0	0	0	0	0	0	0	0	0	0	0	0	0	0	0	0	0	0	0	0	0	0	0	0	0	0	0	0	0	0	0	0	0	0
0	0	0	0	0	0	0	0	0	0	0	0	0	0	0	0	0	0	0	0	0	0	0	0	0	0	0	0	0	0	0	0	0	0	0	0	0	0	0	0	0	0	0	0	0	0	0	0	0	0
0	0	0	0	0	0	0	0	0	0	0	0	0	0	0	0	0	0	0	0	0	0	0	0	0	0	0	0	0	0	0	0	0	0	0	0	0	0	0	0	0	0	0	0	0	0	0	0	0	0
0	0	0	0	0	0	0	0	0	0	0	0	0	0	0	0	0	0	0	0	0	0	0	0	0	0	0	0	0	0	0	0	0	0	0	0	0	0	0	0	0	0	0	0	0	0	0	0	0	0
0	0	0	0	0	0	0	0	0	0	0	0	0	0	0	0	0	0	0	0	0	0	0	0	0	0	0	0	0	0	0	0	0	0	0	0	0	0	0	0	0	0	0	0	0	0	0	0	0	0
0	0	0	0	0	0	0	0	0	0	0	0	0	0	0	0	0	0	0	0	0	0	0	0	0	0	0	0	0	0	0	0	0	0	0	0	0	0	0	0	0	0	0	0	0	0	0	0	0	0
0	0	0	0	0	0	0	0	0	0	0	0	0	0	0	0	0	0	0	0	0	0	0	0	0	0	0	0	0	0	0	0	0	0	0	0	0	0	0	0	0	0	0	0	0	0	0	0	0	0
0	0	0	0	0	0	0	0	0	0	0	0	0	0	0	0	0	0	0	0	0	0	0	0	0	0	0	0	0	0	0	0	0	0	0	0	0	0	0	0	0	0	0	0	0	0	0	0	0	0
0	0	0	0	0	0	0	0	0	0	0	0	0	0	0	0	0	0	0	0	0	0	0	0	0	0	0	0	0	0	0	0	0	0	0	0	0	0	0	0	0	0	0	0	0	0	0	0	0	0
0	0	0	0	0	0	0	0	0	0	0	0	0	0	0	0	0	0	0	0	0	0	0	0	0	0	0	0	0	0	0	0	0	0	0	0	0	0	0	0	0	0	0	0	0	0	0	0	0	0
0	0	0	0	0	0	0	0	0	0	0	0	0	0	0	0	0	0	0	0	0	0	0	0	0	0	0	0	0	0	0	0	0	0	0	0	0	0	0	0	0	0	0	0	0	0	0	0	0	0
0	0	0	0	0	0	0	0	0	0	0	0	0	0	0	0	0	0	0	0	0	0	0	0	0	0	0	0	0	0	0	0	0	0	0	0	0	0	0	0	0	0	0	0	0	0	0	0	0	0
0	0	0	0	0	0	0	0	0	0	0	0	0	0	0	0	0	0	0	0	0	0	0	0	0	0	0	0	0	0	0	0	0	0	0	0	0	0	0	0	0	0	0	0	0	0	0	0	0	0
0	0	0	0	0	0	0	0	0	0	0	0	0	0	0	0	0	0	0	0	0	0	0	0	0	0	0	0	0	0	0	0	0	0	0	0	0	0	0	0	0	0	0	0	0	0	0	0	0	0
0	0	0	0	0	0	0	0	0	0	0	0	0	0	0	0	0	0	0	0	0	0	0	0	0	0	0	0	0	0	0	0	0	0	0	0	0	0	0	0	0	0	0	0	0	0	0	0	0	0
0	0	0	0	0	0	0	0	0	0	0	0	0	0	0	0	0	0	0	0	0	0	0	0	0	0	0	0	0	0	0	0	0	0	0	0	0	0	0	0	0	0	0	0	0	0	0	0	0	0
0	0	0	0	0	0	0	0	0	0	0	0	0	0	0	0	0	0	0	0	0	0	0	0	0	0	0	0	0	0	0	0	0	0	0	0	0	0	0	0	0	0	0	0	0	0	0	0	0	0
0	0	0	0	0	0	0	0	0	0	0	0	0	0	0	0	0	0	0	0	0	0	0	0	0	0	0	0	0	0	0	0	0	0	0	0	0	0	0	0	0	0	0	0	0	0	0	0	0	0
0	0	0	0	0	0	0	0	0	0	0	0	0	0	0	0	0	0	0	0	0	0	0	0	0	0	0	0	0	0	0	0	0	0	0	0	0	0	0	0	0	0	0	0	0	0	0	0	0	0
0	0	0	0	0	0	0	0	0	0	0	0	0	0	0	0	0	0	0	0	0	0	0	0	0	0	0	0	0	0	0	0	0	0	0	0	0	0	0	0	0	0	0	0	0	0	0	0	0	0
0	0	0	0	0	0	0	0	0	0	0	0	0	0	0	0	0	0	0	0	0	0	0	0	0	0	0	0	0	0	0	0	0	0	0	0	0	0	0	0	0	0	0	0	0	0	0	0	0	0
0	0	0	0	0	0	0	0	0	0	0	0	0	0	0	0	0	0	0	0	0	0	0	0	0	0	0	0	0	0	0	0	0	0	0	0	0	0	0	0	0	0	0	0	0	0	0	0	0	0
0	0	0	0	0	0	0	0	0	0	0	0	0	0	0	0	0	0	0	0	0	0	0	0	0	0	0	0	0	0	0	0	0	0	0	0	0	0	0	0	0	0	0	0	0	0	0	0	0	0
0	0	0	0	0	0	0	0	0	0	0	0	0	0	0	0	0	0	0	0	0	0	0	0	0	0	0	0	0	0	0	0	0	0	0	0	0	0	0	0	0	0	0	0	0	0	0	0	0	0
0	0	0	0	0	0	0	0	0	0	0	0	0	0	0	0	0	0	0	0	0	0	0	0	0	0	0	0	0	0	0	0	0	0	0	0	0	0	0	0	0	0	0	0	0	0	0	0	0	0
0	0	0	0	0	0	0	0	0	0	0	0	0	0	0	0	0	0	0	0	0	0	0	0	0	0	0	0	0	0	0	0	0	0	0	0	0	0	0	0	0	0	0	0	0	0	0	0	0	0
0	0	0	0	0	0	0	0	0	0	0	0	0	0	0	0	0	0	0	0	0	0	0	0	0	0	0	0	0	0	0	0	0	0	0	0	0	0	0	0	0	0	0	0	0	0	0	0	0	0
0	0	0	0	0	0	0	0	0	0	0	0	0	0	0	0	0	0	0	0	0	0	0	0	0	0	0	0	0	0	0	0	0	0	0	0	0	0	0	0	0	0	0	0	0	0	0	0	0	0
0	0	0	0	0	0	0	0	0	0	0	0	0	0	0	0	0	0	0	0	0	0	0	0	0	0	0	0	0	0	0	0	0	0	0	0	0	0	0	0	0	0	0	0	0	0	0	0	0	0
0	0	0	0	0	0	0	0	0	0	0	0	0	0	0	0	0	0	0	0	0	0	0	0	0	0	0	0	0	0	0	0	0	0	0	0	0	0	0	0	0	0	0	0	0	0	0	0	0	0
0	0	0	0	0	0	0	0	0	0	0	0	0	0	0	0	0	0	0	0	0	0	0	0	0	0	0	0	0	0	0	0	0	0	0	0	0	0	0	0	0	0	0	0	0	0	0	0	0	0
0	0	0	0	0	0	0	0	0	0	0	0	0	0	0	0	0	0	0	0	0	0	0	0	0	0	0	0	0	0	0	0	0	0	0	0	0	0	0	0	0	0	0	0	0	0	0	0	0	0
0	0	0	0	0	0	0	0	0	0	0	0	0	0	0	0	0	0	0	0	0	0	0	0	0	0	0	0	0	0	0	0	0	0	0	0	0	0	0	0	0	0	0	0	0	0	0	0	0	0
0	0	0	0	0	0	0	0	0	0	0	0	0	0	0	0	0	0	0	0	0	0	0	0	0	0	0	0	0	0	0	0	0	0	0	0	0	0	0	0	0	0	0	0	0	0	0	0	0	0
0	0	0	0	0	0	0	0	0	0	0	0	0	0	0	0	0	0	0	0	0	0	0	0	0	0	0	0	0	0	0	0	0	0	0	0	0	0	0	0	0	0	0	0	0	0	0	0	0	0
0	0	0	0	0	0	0	0	0	0	0	0	0	0	0	0	0	0	0	0	0	0	0	0	0	0	0	0	0	0	0	0	0	0	0	0	0	0	0	0	0	0	0	0	0	0	0	0	0	0
0	0	0	0	0	0	0	0	0	0	0	0	0	0	0	0	0	0	0	0	0	0	0	0	0	0	0	0	0	0	0	0	0	0	0	0	0	0	0	0	0	0	0	0	0	0	0	0	0	0
0	0	0	0	0	0	0	0	0	0	0	0	0	0	0	0	0	0	0	0	0	0	0	0	0	0	0	0	0	0	0	0	0	0	0	0	0	0	0	0	0	0	0	0	0	0	0	0	0	0
0	0	0	0	0	0	0	0	0	0	0	0	0	0	0	0	0	0	0	0	0	0	0	0	0	0	0	0	0	0	0	0	0	0	0	0	0	0	0	0	0	0	0	0	0	0	0	0	0	0
0	0	0	0	0	0	0	0	0	0	0	0	0	0	0	0	0	0	0	0	0	0	0	0	0	0	0	0	0	0	0	0	0	0	0	0	0	0	0	0	0	0	0	0	0	0	0	0	0	0
0	0	0	0	0	0	0	0	0	0	0	0	0	0	0	0	0	0	0	0	0	0	0	0	0	0	0	0	0	0	0	0	0	0	0	0	0	0	0	0	0	0	0	0	0	0	0	0	0	0
0	0	0	0	0	0	0	0	0	0	0	0	0	0	0	0	0	0	0	0	0	0	0	0	0	0	0	0	0	0	0	0	0	0	0	0	0	0	0	0	0	0	0	0	0	0	0	0	0	0
0	0	0	0	0	0	0	0	0	0	0	0	0	0	0	0	0	0	0	0	0	0	0	0	0	0	0	0	0	0	0	0	0	0	0	0	0	0	0	0	0	0	0	0	0	0	0	0	0	0
0	0	0	0	0	0	0	0	0	0	0	0	0	0	0	0	0	0	0	0	0	0	0	0	0	0	0	0	0	0	0	0	0	0	0	0	0	0	0	0	0	0	0	0	0	0	0	0	0	0
0	0	0	0	0	0	0	0	0	0	0	0	0	0	0	0	0	0	0	0	0	0	0	0	0	0	0	0	0	0	0	0	0	0	0	0	0	0	0	0	0	0	0	0	0	0	0	0	0	0
0	0	0	0	0	0	0	0	0	0	0	0	0	0	0	0	0	0	0	0	0	0	0	0	0	0	0	0	0	0	0	0	0	0	0	0	0	0	0	0	0	0	0	0	0	0	0	0	0	0
0	0	0	0	0	0	0	0	0	0	0	0	0	0	0	0	0	0	0	0	0	0	0	0	0	0	0	0	0	0	0	0	0	0	0	0	0	0	0	0	0	0	0	0	0	0	0	0	0	0
0	0	0	0	0	0	0	0	0	0	0	0	0	0	0	0	0	0	0	0	0	0	0	0	0	0	0	0	0	0	0	0	0	0	0	0	0	0	0	0	0	0	0	0	0	0	0	0	0	0
0	0	0	0	0	0	0	0	0	0	0	0	0	0	0	0	0	0	0	0	0	0	0	0	0	0	0	0	0	0	0	0	0	0	0	0	0	0	0	0	0	0	0	0	0	0	0	0	0	0
0	0	0	0	0	0	0	0	0	0	0	0	0	0	0	0	0	0	0	0	0	0	0	0	0	0	0	0	0	0	0	0	0	0	0	0	0	0	0	0	0	0	0	0	0	0	0	0	0	0
0	0	0	0	0	0	0	0	0	0	0	0	0	0	0	0	0	0	0	0	0	0	0	0	0	0	0	0	0	0	0	0	0	0	0	0	0	0	0	0	0	0	0	0	0	0	0	0	0	0
0	0	0	0	0	0	0	0	0	0	0	0	0	0	0	0	0	0	0	0	0	0	0	0	0	0	0	0	0	0	0	0	0	0	0	0	0	0	0	0	0	0	0	0	0	0	0	0	0	0
0	0	0	0	0	0	0	0	0	0	0	0	0	0	0	0	0	0	0	0	0	0	0	0	0	0	0	0	0	0	0	0	0	0	0	0	0	0	0	0	0	0	0	0	0	0	0	0	0	0
0	0	0	0	0	0	0	0	0	0	0	0	0	0	0	0	0	0	0	0	0	0	0	0	0	0	0	0	0	0	0	0	0	0	0	0	0	0	0	0	0	0	0	0	0	0	0	0	0	0
0	0	0	0	0	0	0	0	0	0	0	0	0	0	0	0	0	0	0	0	0	0	0	0	0	0	0	0	0	0	0	0	0	0	0	0	0	0	0	0	0	0	0	0	0	0	0	0	0	0
0	0	0	0	0	0	0	0	0	0	0	0	0	0	0	0	0	0	0	0	0	0	0	0	0	0	0	0	0	0	0	0	0	0	0	0	0	0	0	0	0	0	0	0	0	0	0	0	0	0
0	0	0	0	0	0	0	0	0	0	0	0	0	0	0	0	0	0	0	0	0	0	0	0	0	0	0	0	0	0	0	0	0	0	0	0	0	0	0	0	0	0	0	0	0	0	0	0	0	0
0	0	0	0	0	0	0	0	0	0	0	0	0	0	0	0	0	0	0	0	0	0	0	0	0	0	0	0	0	0	0	0	0	0	0	0	0	0	0	0	0	0	0	0	0	0	0	0	0	0
0	0	0	0	0	0	0	0	0	0	0	0	0	0	0	0	0	0	0	0	0	0	0	0	0	0	0	0	0	0	0	0	0	0	0	0	0	0	0	0	0	0	0	0	0	0	0	0	0	0
0	0	0	0	0	0	0	0	0	0	0	0	0	0	0	0	0	0	0	0	0	0	0	0	0	0	0	0	0	0	0	0	0	0	0	0	0	0	0	0	0	0	0	0	0	0	0	0	0	0
0	0	0	0	0	0	0	0	0	0	0	0	0	0	0	0	0	0	0	0	0	0	0	0	0	0	0	0	0	0	0	0	0	0	0	0	0	0	0	0	0	0	0	0	0	0	0	0	0	0
0	0	0	0	0	0	0	0	0	0	0	0	0	0	0	0	0	0	0	0	0	0	0	0	0	0	0	0	0	0	0	0	0	0	0	0	0	0	0	0	0	0	0	0	0	0	0	0	0	0
0	0	0	0	0	0	0	0	0	0	0	0	0	0	0	0	0	0	0	0	0	0	0	0	0	0	0	0	0	0	0	0	0	0	0	0	0	0	0	0	0	0	0	0	0	0	0	0	0	0
0	0	0	0	0	0	0	0	0	0	0	0	0	0	0	0	0	0	0	0	0	0	0	0	0	0	0	0	0	0	0	0	0	0	0	0	0	0	0	0	0	0	0	0	0	0	0	0	0	0
0	0	0	0	0	0	0	0	0	0	0	0	0	0	0	0	0	0	0	0	0	0	0	0	0	0	0	0	0	0	0	0	0	0	0	0	0	0	0	0	0	0	0	0	0	0	0	0	0	0
0	0	0	0	0	0	0	0	0	0	0	0	0	0	0	0	0	0	0	0	0	0	0	0	0	0	0	0	0	0	0	0	0	0	0	0	0	0	0	0	0	0	0	0	0	0	0	0	0	0
0	0	0	0	0	0	0	0	0	0	0	0	0	0	0	0	0	0	0	0	0	0	0	0	0	0	0	0	0	0	0	0	0	0	0	0	0	0	0	0	0	0	0	0	0	0	0	0	0	0
0	0	0	0	0	0	0	0	0	0	0	0	0	0	0	0	0	0	0	0	0	0	0	0	0	0	0	0	0	0	0	0	0	0	0	0	0	0	0	0	0	0	0	0	0	0	0	0	0	0
0	0	0	0	0	0	0	0	0	0	0	0	0	0	0	0	0	0	0	0	0	0	0	0	0	0	0	0	0	0	0	0	0	0	0	0	0	0	0	0	0	0	0	0	0	0	0	0	0	0
0	0	0	0	0	0	0	0	0	0	0	0	0	0	0	0	0	0	0	0	0	0	0	0	0	0	0	0	0	0	0	0	0	0	0	0	0	0	0	0	0	0	0	0	0	0	0	0	0	0
0	0	0	0	0	0	0	0	0	0	0	0	0	0	0	0	0	0	0	0	0	0	0	0	0	0	0	0	0	0	0	0	0	0	0	0	0	0	0	0	0	0	0	0	0	0	0	0	0	0
0	0	0	0	0	0	0	0	0	0	0	0	0	0	0	0	0	0	0	0	0	0	0	0	0	0	0	0	0	0	0	0	0	0	0	0	0	0	0	0	0	0	0	0	0	0	0	0	0	0
0	0	0	0	0	0	0	0	0	0	0	0	0	0	0	0	0	0	0	0	0	0	0	0	0	0	0	0	0	0	0	0	0	0	0	0	0	0	0	0	0	0	0	0	0	0	0	0	0	0
0	0	0	0	0	0	0	0	0	0	0	0	0	0	0	0	0	0	0	0	0	0	0	0	0	0	0	0	0	0	0	0	0	0	0	0	0	0	0	0	0	0	0	0	0	0	0	0	0	0
0	0	0	0	0	0	0	0	0	0	0	0	0	0	0	0	0	0	0	0	0	0	0	0	0	0	0	0	0	0	0	0	0	0	0	0	0	0	0	0	0	0	0	0	0	0	0	0	0	0
0	0	0	0	0	0	0	0	0	0	0	0	0	0	0	0	0	0	0	0	0	0	0	0	0	0	0	0	0	0	0	0	0	0	0	0	0	0	0	0	0	0	0	0	0	0	0	0	0	0
0	0	0	0	0	0	0	0	0	0	0	0	0	0	0	0	0	0	0	0	0	0	0	0	0	0	0	0	0	0	0	0	0	0	0	0	0	0	0	0	0	0	0	0	0	0	0	0	0	0
0	0	0	0	0	0	0	0	0	0	0	0	0	0	0	0	0	0	0	0	0	0	0	0	0	0	0	0	0	0	0	0	0	0	0	0	0	0	0	0	0	0	0	0	0	0	0	0	0	0
0	0	0	0	0	0	0	0	0	0	0	0	0	0	0	0	0	0	0	0	0	0	0	0	0	0	0	0	0	0	0	0	0	0	0	0	0	0	0	0	0	0	0	0	0	0	0	0	0	0
0	0	0	0	0	0	0	0	0	0	0	0	0	0	0	0	0	0	0	0	0	0	0	0	0	0	0	0	0	0	0	0	0	0	0	0	0	0	0	0	0	0	0	0	0	0	0	0	0	0
0	0	0	0	0	0	0	0	0	0	0	0	0	0	0	0	0	0	0	0	0	0	0	0	0	0	0	0	0	0	0	0	0	0	0	0	0	0	0	0	0	0	0	0	0	0	0	0	0	0
0	0	0	0	0	0	0	0	0	0	0	0	0	0	0	0	0	0	0	0	0	0	0	0	0	0	0	0	0	0	0	0	0	0	0	0	0	0	0	0	0	0	0	0	0	0	0	0	0	0
0	0	0	0	0	0	0	0	0	0	0	0	0	0	0	0	0	0	0	0	0	0	0	0	0	0	0	0	0	0	0	0	0	0	0	0	0	0	0	0	0	0	0	0	0	0	0	0	0	0
0	0	0	0	0	0	0	0	0	0	0	0	0	0	0	0	0	0	0	0	0	0	0	0	0	0	0	0	0	0	0	0	0	0	0	0	0	0	0	0	0	0	0	0	0	0	0	0	0	0
0	0	0	0	0	0	0	0	0	0	0	0	0	0	0	0	0	0	0	0	0	0	0	0	0	0	0	0	0	0	0	0	0	0	0	0	0	0	0	0	0	0	0	0	0	0	0	0	0	0
0	0	0	0	0	0	0	0	0	0	0	0	0	0	0	0	0	0	0	0	0	0	0	0	0	0	0	0	0	0	0	0	0	0	0	0	0	0	0	0	0	0	0	0	0	0	0	0	0	0
0	0	0	0	0	0	0	0	0	0	0	0	0	0	0	0	0	0	0	0	0	0	0	0	0	0	0	0	0	0	0	0	0	0	0	0	0	0	0	0	0	0	0	0	0	0	0	0	0	0
0	0	0	0	0	0	0	0	0	0	0	0	0	0	0	0	0	0	0	0	0	0	0	0	0	0	0	0	0	0	0	0	0	0	0	0	0	0	0	0	0	0	0	0	0	0	0	0	0	0
0	0	0	0	0	0	0	0	0	0	0	0	0	0	0	0	0	0	0	0	0	0	0	0	0	0	0	0	0	0	0	0	0	0	0	0	0	0	0	0	0	0	0	0	0	0	0	0	0	0
0	0	0	0	0	0	0	0	0	0	0	0	0	0	0	0	0	0	0	0	0	0	0	0	0	0	0	0	0	0	0	0	0	0	0	0	0	0	0	0	0	0	0	0	0	0	0	0	0	0
0	0	0	0	0	0	0	0	0	0	0	0	0	0	0	0	0	0	0	0	0	0	0	0	0	0	0	0	0	0	0	0	0	0	0	0	0	0	0	0	0	0	0	0	0	0	0	0	0	0
0	0	0	0	0	0	0	0	0	0	0	0	0	0	0	0	0	0	0	0	0	0	0	0	0	0	0	0	0	0	0	0	0	0	0	0	0	0	0	0	0	0	0	0	0	0	0	0	0	0
0	0	0	0	0	0	0	0	0	0	0	0	0	0	0	0	0	0	0	0	0	0	0	0	0	0	0	0	0	0	0	0	0	0	0	0	0	0	0	0	0	0	0	0	0	0	0	0	0	0
0	0	0	0	0	0	0	0	0	0	0	0	0	0	0	0	0	0	0	0	0	0	0	0	0	0	0	0	0	0	0	0	0	0	0	0	0	0	0	0	0	0	0	0	0	0	0	0	0	0
0	0	0	0	0	0	0	0	0	0	0	0	0	0	0	0	0	0	0	0	0	0	0	0	0	0	0	0	0	0	0	0	0	0	0	0	0	0	0	0	0	0	0	0	0	0	0	0	0	0
0	0	0	0	0	0	0	0	0	0	0	0	0	0	0	0	0	0	0	0	0	0	0	0	0	0	0	0	0	0	0	0	0	0	0	0	0	0	0	0	0	0	0	0	0	0	0	0	0	0
0	0	0	0	0	0	0	0	0	0	0	0	0	0	0	0	0	0	0	0	0	0	0	0	0	0	0	0	0	0	0	0	0	0	0	0	0	0	0	0	0	0	0	0	0	0	0	0	0	0
0	0	0	0	0	0	0	0	0	0	0	0	0	0	0	0	0	0	0	0	0	0	0	0	0	0	0	0	0	0	0	0	0	0	0	0	0	0	0	0	0	0	0	0	0	0	0	0	0	0
0	0	0	0	0	0	0	0	0	0	0	0	0	0	0	0	0	0	0	0	0	0	0	0	0	0	0	0	0	0	0	0	0	0	0	0	0	0	0	0	0	0	0	0	0	0	0	0	0	0
0	0	0	0	0	0	0	0	0	0	0	0	0	0	0	0	0	0	0	0	0	0	0	0	0	0	0	0	0	0	0	0	0	0	0	0	0	0	0	0	0	0	0	0	0	0	0	0	0	0
0	0	0	0	0	0	0	0	0	0	0	0	0	0	0	0	0	0	0	0	0	0	0	0	0	0	0	0	0	0	0	0	0	0	0	0	0	0	0	0	0	0	0	0	0	0	0	0	0	0
0	0	0	0	0	0	0	0	0	0	0	0	0	0	0	0	0	0	0	0	0	0	0	0	0	0	0	0	0	0	0	0	0	0	0	0	0	0	0	0	0	0	0	0	0	0	0	0	0	0
0	0	0	0	0	0	0	0	0	0	0	0	0	0	0	0	0	0	0	0	0	0	0	0	0	0	0	0	0	0	0	0	0	0	0	0	0	0	0	0	0	0	0	0	0	0	0	0	0	0
0	0	0	0	0	0	0	0	0	0	0	0	0	0	0	0	0	0	0	0	0	0	0	0	0	0	0	0	0	0	0	0	0	0	0	0	0	0	0	0	0	0	0	0	0	0	0	0	0	0
0	0	0	0	0	0	0	0	0	0	0	0	0	0	0	0	0	0	0	0	0	0	0	0	0	0	0	0	0	0	0	0	0	0	0	0	0	0	0	0	0	0	0	0	0	0	0	0	0	0
0	0	0	0	0	0	0	0	0	0	0	0	0	0	0	0	0	0	0	0	0	0	0	0	0	0	0	0	0	0	0	0	0	0	0	0	0	0	0	0	0	0	0	0	0	0	0	0	0	0
0	0	0	0	0	0	0	0	0	0	0	0	0	0	0	0	0	0	0	0	0	0	0	0	0	0	0	0	0	0	0	0	0	0	0	0	0	0	0	0	0	0	0	0	0	0	0	0	0	0
0	0	0	0	0	0	0	0	0	0	0	0	0	0	0	0	0	0	0	0	0	0	0	0	0	0	0	0	0	0	0	0	0	0	0	0	0	0	0	0	0	0	0	0	0	0	0	0	0	0
0	0	0	0	0	0	0	0	0	0	0	0	0	0	0	0	0	0	0	0	0	0	0	0	0	0	0	0	0	0	0	0	0	0	0	0	0	0	0	0	0	0	0	0	0	0	0	0	0	0
0	0	0	0	0	0	0	0	0	0	0	0	0	0	0	0	0	0	0	0	0	0	0	0	0	0	0	0	0	0	0	0	0	0	0	0	0	0	0	0	0	0	0	0	0	0	0	0	0	0
0	0	0	0	0	0	0	0	0	0	0	0	0	0	0	0	0	0	0	0	0	0	0	0	0	0	0	0	0	0	0	0	0	0	0	0	0	0	0	0	0	0	0	0	0	0	0	0	0	0
0	0	0	0	0	0	0	0	0	0	0	0	0	0	0	0	0	0	0	0	0	0	0	0	0	0	0	0	0	0	0	0	0	0	0	0	0	0	0	0	0	0	0	0	0	0	0	0	0	0
0	0	0	0	0	0	0	0	0	0	0	0	0	0	0	0	0	0	0	0	0	0	0	0	0	0	0	0	0	0	0	0	0	0	0	0	0	0	0	0	0	0	0	0	0	0	0	0	0	0
0	0	0	0	0	0	0	0	0	0	0	0	0	0	0	0	0	0	0	0	0	0	0	0	0	0	0	0	0	0	0	0	0	0	0	0	0	0	0	0	0	0	0	0	0	0	0	0	0	0
[truncated: 250 more columns]

## Sheet: figure 3e
0	0	0	0	0	0	0	0	0	0	0	0	0	0	0	0	0	0	0	0	0	0	0	0	0	0	0	0	0	0	0	0	0	0	0	0	0	0	0	0	0	0	0	0	0	0	0	0	0	0
0	0	0	0	0	0	0	0	0	0	0	0	0	0	0	0	0	0	0	0	0	0	0	0	0	0	0	0	0	0	0	0	0	0	0	0	0	0	0	0	0	0	0	1	0	0	0	0	0	0
0	0	0	0	0	0	0	0	0	0	0	0	0	0	0	0	0	0	0	0	0	0	0	0	0	0	0	0	0	0	0	0	0	0	0	0	0	0	0	0	0	0	0	0	0	0	0	0	0	0
0	0	0	0	0	0	0	0	0	0	0	0	0	0	0	0	0	0	0	0	0	0	0	0	0	0	0	0	0	0	0	0	0	0	0	0	0	0	0	0	0	0	0	0	0	0	0	0	0	0
0	0	0	0	0	0	0	0	0	0	0	0	0	0	0	0	0	0	0	0	0	0	0	0	0	0	0	0	0	0	0	0	0	0	0	0	0	0	0	0	0	0	0	0	0	0	0	0	0	0
0	0	0	0	0	0	0	0	0	0	0	0	0	0	0	0	0	0	0	0	0	0	0	0	0	0	0	0	0	0	0	0	0	0	0	0	0	0	0	0	0	0	0	0	0	0	0	0	0	0
0	0	0	0	0	0	0	0	0	0	0	0	0	0	0	0	0	0	0	0	0	0	0	0	0	0	0	0	0	0	0	0	0	0	0	0	0	0	0	0	0	0	0	0	0	0	0	0	0	0
0	0	0	0	0	0	0	0	0	0	0	0	0	0	0	0	0	0	0	0	0	0	0	0	0	0	0	0	0	0	0	0	0	0	0	0	0	0	0	0	0	0	0	0	0	0	0	0	0	0
0	0	0	0	0	0	0	0	0	0	0	0	0	0	0	0	0	0	0	0	0	0	0	0	0	0	0	0	0	0	0	0	0	0	0	0	0	0	0	0	0	0	0	0	0	0	0	0	0	0
0	0	0	0	0	0	0	0	0	0	0	0	0	0	0	0	0	0	0	0	0	0	0	0	0	0	0	0	0	0	0	0	0	0	0	0	0	0	0	0	0	0	1	0	0	1	0	0	0	0
0	0	0	0	0	0	0	0	0	0	0	0	0	0	0	0	0	0	0	0	0	0	0	0	0	0	0	0	0	0	0	0	0	0	0	0	0	0	0	0	0	0	1	0	0	0	0	0	0	0
0	0	0	0	0	0	0	0	0	0	0	0	0	0	0	0	0	0	0	0	0	0	0	0	0	0	0	0	0	0	0	0	0	0	0	0	0	0	0	0	0	0	0	0	0	0	0	0	0	0
0	0	0	0	0	0	0	0	0	0	0	0	0	0	0	0	0	0	0	0	0	0	0	0	0	0	0	0	0	0	0	0	0	0	0	0	0	0	0	0	0	0	0	1	0	0	0	0	0	0
0	0	0	0	0	0	0	0	0	0	0	0	0	0	0	0	0	0	0	0	0	0	0	0	0	0	0	0	0	0	0	0	0	0	0	0	0	0	0	0	0	0	0	0	0	0	0	0	0	0
0	0	0	0	0	0	0	0	0	0	0	0	0	0	0	0	0	0	0	0	0	0	0	0	0	0	0	0	0	0	0	0	0	0	0	0	0	0	0	0	0	0	0	0	0	0	0	0	0	0
0	0	0	0	0	0	0	0	0	0	0	0	0	0	0	0	0	0	0	0	0	0	0	0	0	0	0	0	0	0	0	0	0	0	0	0	0	0	0	0	0	0	0	1	0	0	0	0	0	0
0	0	0	0	0	0	0	0	0	0	0	0	0	0	0	0	0	0	0	0	0	0	0	0	0	0	0	0	0	0	0	0	0	0	0	0	0	0	0	0	0	0	1	1	0	0	0	0	0	0
0	0	0	0	0	0	0	0	0	0	0	0	0	0	0	0	0	0	0	0	0	0	0	0	0	0	0	0	0	0	0	0	0	0	0	0	0	0	0	0	0	0	0	1	0	0	0	0	0	0
0	0	0	0	0	0	0	0	0	0	0	0	0	0	0	0	0	0	0	0	0	0	0	0	0	0	0	0	0	0	0	0	0	0	0	0	0	0	0	0	0	0	0	0	0	0	0	0	0	0
0	0	0	0	0	0	0	0	0	0	0	0	0	0	0	0	0	0	0	0	0	0	0	0	0	0	0	0	0	0	0	0	0	0	0	0	0	0	0	0	0	0	1	0	0	0	0	0	0	0
0	0	0	0	0	0	0	0	0	0	0	0	0	0	0	0	0	0	0	0	0	0	0	0	0	0	0	0	0	0	0	0	0	0	0	0	0	0	0	0	0	0	0	1	1	0	0	0	0	0
0	0	0	0	0	0	0	0	0	0	0	0	0	0	0	0	0	0	0	0	0	0	0	0	0	0	0	0	0	0	0	0	0	0	0	0	0	0	0	0	0	0	0	1	0	0	0	0	0	0
0	0	0	0	0	0	0	0	0	0	0	0	0	0	0	0	0	0	0	0	0	0	0	0	0	0	0	0	0	0	0	0	0	0	0	0	0	0	0	0	0	0	1	0	0	0	0	0	0	0
0	0	0	0	0	0	0	0	0	0	0	0	0	0	0	0	0	0	0	0	0	0	0	0	0	0	0	0	0	0	0	0	0	0	0	0	0	0	0	0	0	0	0	2	0	0	0	0	0	0
0	0	0	0	0	0	0	0	0	0	0	0	0	0	0	0	0	0	0	0	0	0	0	0	0	0	0	0	0	0	0	0	0	0	0	0	0	0	0	0	0	0	0	2	0	0	0	0	0	0
0	0	0	0	0	0	0	0	0	0	0	0	0	0	0	0	0	0	0	0	0	0	0	0	0	0	0	0	0	0	0	0	0	0	0	0	0	0	0	0	0	0	0	1	0	0	0	0	0	0
0	0	0	0	0	0	0	0	0	0	0	0	0	0	0	0	0	0	0	0	0	0	0	0	0	0	0	0	0	0	0	0	0	0	0	0	0	0	0	0	0	0	0	0	0	0	0	0	0	0
0	0	0	0	0	0	0	0	0	0	0	0	0	0	0	0	0	0	0	0	0	0	0	0	0	0	0	0	0	0	0	0	0	0	0	0	0	0	0	0	0	0	0	0	0	0	0	0	0	0
0	0	0	0	0	0	0	0	0	0	0	0	0	0	0	0	0	0	0	0	0	0	0	0	0	0	0	0	0	0	0	0	0	0	0	0	0	0	0	0	0	0	0	1	0	0	0	0	0	0
0	0	0	0	0	0	0	0	0	0	0	0	0	0	0	0	0	0	0	0	0	0	0	0	0	0	0	0	0	0	0	0	0	0	0	0	0	0	0	0	0	0	2	1	0	1	0	0	0	0
0	0	0	0	0	0	0	0	0	0	0	0	0	0	0	0	0	0	0	0	0	0	0	0	0	0	0	0	0	0	0	0	0	0	0	0	0	0	0	0	0	0	0	0	0	0	0	0	0	0
0	0	0	0	0	0	0	0	0	0	0	0	0	0	0	0	0	0	0	0	0	0	0	0	0	0	0	0	0	0	0	0	0	0	0	0	0	0	0	0	0	0	1	0	0	0	0	0	0	0
0	0	0	0	0	0	0	0	0	0	0	0	0	0	0	0	0	0	0	0	0	0	0	0	0	0	0	0	0	0	0	0	0	0	0	0	0	0	0	0	0	0	0	1	0	0	0	0	0	0
0	0	0	0	0	0	0	0	0	0	0	0	0	0	0	0	0	0	0	0	0	0	0	0	0	0	0	0	0	0	0	0	0	0	0	0	0	0	0	0	0	0	0	1	0	0	0	0	0	0
0	0	0	0	0	0	0	0	0	0	0	0	0	0	0	0	0	0	0	0	0	0	0	0	0	0	0	0	0	0	0	0	0	0	0	0	0	0	0	0	0	0	0	1	0	0	0	0	0	0
0	0	0	0	0	0	0	0	0	0	0	0	0	0	0	0	0	0	0	0	0	0	0	0	0	0	0	0	0	0	0	0	0	0	0	0	0	0	0	0	0	0	1	0	0	0	0	0	0	0
0	0	0	0	0	0	0	0	0	0	0	0	0	0	0	0	0	0	0	0	0	0	0	0	0	0	0	0	0	0	0	0	0	0	0	0	0	0	0	0	0	0	0	3	0	0	0	0	0	0
0	0	0	0	0	0	0	0	0	0	0	0	0	0	0	0	0	0	0	0	0	0	0	0	0	0	0	0	0	0	0	0	0	0	0	0	0	0	0	0	0	0	0	1	0	0	0	0	0	0
0	0	0	0	0	0	0	0	0	0	0	0	0	0	0	0	0	0	0	0	0	0	0	0	0	0	0	0	0	0	0	0	0	0	0	0	0	0	0	0	0	0	0	2	0	0	0	0	0	0
0	0	0	0	0	0	0	0	0	0	0	0	0	0	0	0	0	0	0	0	0	0	0	0	0	0	0	0	0	0	0	0	0	0	0	0	0	0	0	0	0	0	0	1	0	0	0	0	0	0
0	0	0	0	0	0	0	0	0	0	0	0	0	0	0	0	0	0	0	0	0	0	0	0	0	0	0	0	0	0	0	0	0	0	0	0	0	0	0	0	0	0	2	2	0	0	0	0	0	0
0	0	0	0	0	0	0	0	0	0	0	0	0	0	0	0	0	0	0	0	0	0	0	0	0	0	0	0	0	0	0	0	0	0	0	0	0	0	0	0	0	0	1	2	0	0	0	0	0	0
0	0	0	0	0	0	0	0	0	0	0	0	0	0	0	0	0	0	0	0	0	0	0	0	0	0	0	0	0	0	0	0	0	0	0	0	0	0	0	0	0	0	1	3	0	2	0	0	0	0
0	0	0	0	0	0	0	0	0	0	0	0	0	0	0	0	0	0	0	0	0	0	0	0	0	0	0	0	0	0	0	0	0	0	0	0	0	0	0	0	0	0	4	4	0	0	0	0	0	0
0	0	0	0	0	0	0	0	0	0	0	0	0	0	0	0	0	0	0	0	0	0	0	0	0	0	0	0	0	0	0	0	0	0	0	0	0	0	0	0	0	0	0	4	0	1	0	0	0	0
0	0	0	0	0	0	0	0	0	0	0	0	0	0	0	0	0	0	0	0	0	0	0	0	0	0	0	0	0	0	0	0	0	0	0	0	0	0	0	0	0	0	1	2	0	1	0	0	0	0
0	0	0	0	0	0	0	0	0	0	0	0	0	0	0	0	0	0	0	0	0	0	0	0	0	0	0	0	0	0	0	0	0	0	0	0	0	0	0	0	0	0	0	2	0	0	0	0	0	0
0	0	0	0	0	0	0	0	0	0	0	0	0	0	0	0	0	0	0	0	0	0	0	0	0	0	0	0	0	0	0	0	0	0	0	0	0	0	0	0	0	0	0	4	0	1	0	0	1	0
0	0	0	0	0	0	0	0	0	0	0	0	0	0	0	0	0	0	0	0	0	0	0	0	0	0	0	0	0	0	0	0	0	0	0	0	0	0	0	0	0	0	1	7	1	0	0	0	0	0
0	0	0	0	0	0	0	0	0	0	0	0	0	0	0	0	0	0	0	0	0	0	0	0	0	0	0	0	0	0	0	0	0	0	0	0	0	0	0	0	0	0	3	6	0	0	1	0	0	0
0	0	0	0	0	0	0	0	0	0	0	0	0	0	0	0	0	0	0	0	0	0	0	0	0	0	0	0	0	0	0	0	0	0	0	0	0	0	0	0	0	0	7	14	0	0	0	0	0	0
0	0	0	0	0	0	0	0	0	0	0	0	0	0	0	0	0	0	0	0	0	0	0	0	0	0	0	0	0	0	0	0	0	0	0	0	0	0	0	0	0	0	4	12	0	0	0	0	1	0
0	0	0	0	0	0	0	0	0	0	0	0	0	0	0	0	0	0	0	0	0	0	0	0	0	0	0	0	0	0	0	0	0	0	0	0	0	0	0	0	0	0	3	5	0	0	0	0	0	0
0	0	0	0	0	0	0	0	0	0	0	0	0	0	0	0	0	0	0	0	0	0	0	0	0	0	0	0	0	0	0	0	0	0	0	0	0	0	0	0	0	0	2	5	0	0	0	0	0	0
0	0	0	0	0	0	0	0	0	0	0	0	0	0	0	0	0	0	0	0	0	0	0	0	0	0	0	0	0	0	0	0	0	0	0	0	0	0	0	0	0	0	1	0	0	0	0	0	0	0
0	0	0	0	0	0	0	0	0	0	0	0	0	0	0	0	0	0	0	0	0	0	0	0	0	0	0	0	0	0	0	0	0	0	0	0	0	0	0	0	0	0	1	2	0	0	0	0	1	0
0	0	0	0	0	0	0	0	0	0	0	0	0	0	0	0	0	0	0	0	0	0	0	0	0	0	0	0	0	0	0	0	0	0	0	0	0	0	0	0	0	0	0	4	0	1	0	0	0	0
0	0	0	0	0	0	0	0	0	0	0	0	0	0	0	0	0	0	0	0	0	0	0	0	0	0	0	0	0	0	0	0	0	0	0	0	0	0	0	0	0	0	1	3	1	1	0	0	0	0
0	0	0	0	0	0	0	0	0	0	0	0	0	0	0	0	0	0	0	0	0	0	0	0	0	0	0	0	0	0	0	0	0	0	0	0	0	0	0	0	0	0	2	1	0	0	0	0	0	0
0	0	0	0	0	0	0	0	0	0	0	0	0	0	0	0	0	0	0	0	0	0	0	0	0	0	0	0	0	0	0	0	0	0	0	0	0	0	0	0	0	0	5	3	1	2	0	0	0	1
0	0	0	0	0	0	0	0	0	0	0	0	0	0	0	0	0	0	0	0	0	0	0	0	0	0	0	0	0	0	0	0	0	0	0	0	0	0	0	0	0	0	3	2	0	0	0	0	0	0
0	0	0	0	0	0	0	0	0	0	0	0	0	0	0	0	0	0	0	0	0	0	0	0	0	0	0	0	0	0	0	0	0	0	0	0	0	0	0	0	0	0	3	3	0	1	0	0	0	0
0	0	0	0	0	0	0	0	0	0	0	0	0	0	0	0	0	0	0	0	0	0	0	0	0	0	0	0	0	0	0	0	0	0	0	0	0	0	0	0	0	0	1	4	0	0	0	0	1	1
0	0	0	0	0	0	0	0	0	0	0	0	0	0	0	0	0	0	0	0	0	0	0	0	0	0	0	0	0	0	0	0	0	0	0	0	0	0	0	0	0	0	0	0	0	0	0	0	0	0
0	0	0	0	0	0	0	0	0	0	0	0	0	0	0	0	0	0	0	0	0	0	0	0	0	0	0	0	0	0	0	0	0	0	0	0	0	0	0	0	0	0	1	1	0	0	0	0	0	0
0	0	0	0	0	0	0	0	0	0	0	0	0	0	0	0	0	0	0	0	0	0	0	0	0	0	0	0	0	0	0	0	0	0	0	0	0	0	0	0	0	0	0	1	0	0	2	0	0	0
0	0	0	0	0	0	0	0	0	0	0	0	0	0	0	0	0	0	0	0	0	0	0	0	0	0	0	0	0	0	0	0	0	0	0	0	0	0	0	0	0	0	0	2	1	0	0	0	1	0
0	0	0	0	0	0	0	0	0	0	0	0	0	0	0	0	0	0	0	0	0	0	0	0	0	0	0	0	0	0	0	0	0	0	0	0	0	0	0	0	0	0	2	7	2	0	1	0	0	0
0	0	0	0	0	0	0	0	0	0	0	0	0	0	0	0	0	0	0	0	0	0	0	0	0	0	0	0	0	0	0	0	0	0	0	0	0	0	0	0	0	0	1	5	1	0	0	0	1	0
0	0	0	0	0	0	0	0	0	0	0	0	0	0	0	0	0	0	0	0	0	0	0	0	0	0	0	0	0	0	0	0	0	0	0	0	0	0	0	0	0	0	4	3	0	1	0	0	0	0
0	0	0	0	0	0	0	0	0	0	0	0	0	0	0	0	0	0	0	0	0	0	0	0	0	0	0	0	0	0	0	0	0	0	0	0	0	0	0	0	0	0	3	5	1	0	0	1	0	0
0	0	0	0	0	0	0	0	0	0	0	0	0	0	0	0	0	0	0	0	0	0	0	0	0	0	0	0	0	0	0	0	0	0	0	0	0	0	0	0	0	0	1	3	0	0	0	1	0	0
0	0	0	0	0	0	0	0	0	0	0	0	0	0	0	0	0	0	0	0	0	0	0	0	0	0	0	0	0	0	0	0	0	0	0	0	0	0	0	0	0	0	3	3	0	0	0	0	0	1
0	0	0	0	0	0	0	0	0	0	0	0	0	0	0	0	0	0	0	0	0	0	0	0	0	0	0	0	0	0	0	0	0	0	0	0	0	0	0	0	0	0	3	7	0	1	0	1	0	6
0	0	0	0	0	0	0	0	0	0	0	0	0	0	0	0	0	0	0	0	0	0	0	0	0	0	0	0	0	0	0	0	0	0	0	0	0	0	0	0	0	0	2	11	1	1	1	0	1	3
0	0	0	0	0	0	0	0	0	0	0	0	0	0	0	0	0	0	0	0	0	0	0	0	0	0	0	0	0	0	0	0	0	0	0	0	0	0	0	0	0	0	3	3	0	0	0	0	0	3
0	0	0	0	0	0	0	0	0	0	0	0	0	0	0	0	0	0	0	0	0	0	0	0	0	0	0	0	0	0	0	0	0	0	0	0	0	0	0	0	0	0	2	5	0	0	0	0	3	0
0	0	0	0	0	0	0	0	0	0	0	0	0	0	0	0	0	0	0	0	0	0	0	0	0	0	0	0	0	0	0	0	0	0	0	0	0	0	0	0	0	0	2	4	1	0	0	0	3	1
0	0	0	0	0	0	0	0	0	0	0	0	0	0	0	0	0	0	0	0	0	0	0	0	0	0	0	0	0	0	0	0	0	0	0	0	0	0	0	0	0	0	1	7	0	0	0	0	3	2
0	0	0	0	0	0	0	0	0	0	0	0	0	0	0	0	0	0	0	0	0	0	0	0	0	0	0	0	0	0	0	0	0	0	0	0	0	0	0	0	0	0	1	11	0	0	2	1	0	4
0	0	0	0	0	0	0	0	0	0	0	0	0	0	0	0	0	0	0	0	0	0	0	0	0	0	0	0	0	0	0	0	0	0	0	0	0	0	0	0	0	0	0	7	0	0	1	0	3	9
0	0	0	0	0	0	0	0	0	0	0	0	0	0	0	0	0	0	0	0	0	0	0	0	0	0	0	0	0	0	0	0	0	0	0	0	0	0	0	0	0	0	1	2	0	3	1	1	2	4
0	0	0	0	0	0	0	0	0	0	0	0	0	0	0	0	0	0	0	0	0	0	0	0	0	0	0	0	0	0	0	0	0	0	0	0	0	0	0	0	0	0	2	8	1	1	0	2	3	3
0	0	0	0	0	0	0	0	0	0	0	0	0	0	0	0	0	0	0	0	0	0	0	0	0	0	0	0	0	0	0	0	0	0	0	0	0	0	0	0	0	0	3	8	2	0	0	1	7	3
0	0	0	0	0	0	0	0	0	0	0	0	0	0	0	0	0	0	0	0	0	0	0	0	0	0	0	0	0	0	0	0	0	0	0	0	0	0	0	0	0	0	2	6	1	2	0	1	5	3
0	0	0	0	0	0	0	0	0	0	0	0	0	0	0	0	0	0	0	0	0	0	0	0	0	0	0	0	0	0	0	0	0	0	0	0	0	0	0	0	0	0	4	5	0	0	1	4	5	1
0	0	0	0	0	0	0	0	0	0	0	0	0	0	0	0	0	0	0	0	0	0	0	0	0	0	0	0	0	0	0	0	0	0	0	0	0	0	0	0	0	0	2	4	3	1	0	2	2	2
0	0	0	0	0	0	0	0	0	0	0	0	0	0	0	0	0	0	0	0	0	0	0	0	0	0	0	0	0	0	0	0	0	0	0	0	0	0	0	0	0	0	3	3	0	1	1	3	6	4
0	0	0	0	0	0	0	0	0	0	0	0	0	0	0	0	0	0	0	0	0	0	0	0	0	0	0	0	0	0	0	0	0	0	0	0	0	0	0	0	0	0	4	3	1	0	0	8	5	6
0	0	0	0	0	0	0	0	0	0	0	0	0	0	0	0	0	0	0	0	0	0	0	0	0	0	0	0	0	0	0	0	0	0	0	0	0	0	0	0	0	0	4	7	2	0	0	6	0	19
0	0	0	0	0	0	0	0	0	0	0	0	0	0	0	0	0	0	0	0	0	0	0	0	0	0	0	0	0	0	0	0	0	0	0	0	0	0	0	0	0	0	3	9	0	1	4	4	6	14
0	0	0	0	0	0	0	0	0	0	0	0	0	0	0	0	0	0	0	0	0	0	0	0	0	0	0	0	0	0	0	0	0	0	0	0	0	0	0	0	0	0	6	10	1	2	7	12	13	20
0	0	0	0	0	0	0	0	0	0	0	0	0	0	0	0	0	0	0	0	0	0	0	0	0	0	0	0	0	0	0	0	0	0	0	0	0	0	0	0	0	0	5	2	3	0	4	8	8	20
0	0	0	0	0	0	0	0	0	0	0	0	0	0	0	0	0	0	0	0	0	0	0	0	0	0	0	0	0	0	0	0	0	0	0	0	0	0	0	0	0	0	5	9	1	3	5	8	18	14
0	0	0	0	0	0	0	0	0	0	0	0	0	0	0	0	0	0	0	0	0	0	0	0	0	0	0	0	0	0	0	0	0	0	0	0	0	0	0	0	0	0	4	9	4	8	2	4	10	9
0	0	0	0	0	0	0	0	0	0	0	0	0	0	0	0	0	0	0	0	0	0	0	0	0	0	0	0	0	0	0	0	0	0	0	0	0	0	0	0	0	0	2	4	3	1	4	7	14	12
0	0	0	0	0	0	0	0	0	0	0	0	0	0	0	0	0	0	0	0	0	0	0	0	0	0	0	0	0	0	0	0	0	0	0	0	0	0	0	0	0	0	3	8	8	3	5	9	11	7
0	0	0	0	0	0	0	0	0	0	0	0	0	0	0	0	0	0	0	0	0	0	0	0	0	0	0	0	0	0	0	0	0	0	0	0	0	0	0	0	0	0	4	6	4	2	5	11	7	12
0	0	0	0	0	0	0	0	0	0	0	0	0	0	0	0	0	0	0	0	0	0	0	0	0	0	0	0	0	0	0	0	0	0	0	0	0	0	0	0	0	0	7	3	3	5	8	20	12	17
0	0	0	0	0	0	0	0	0	0	0	0	0	0	0	0	0	0	0	0	0	0	0	0	0	0	0	0	0	0	0	0	0	0	0	0	0	0	0	0	0	0	4	8	0	1	6	11	7	7
0	0	0	0	0	0	0	0	0	0	0	0	0	0	0	0	0	0	0	0	0	0	0	0	0	0	0	0	0	0	0	0	0	0	0	0	0	0	0	0	0	0	5	10	2	0	10	7	16	8
0	0	0	0	0	0	0	0	0	0	0	0	0	0	0	0	0	0	0	0	0	0	0	0	0	0	0	0	0	0	0	0	0	0	0	0	0	0	0	0	0	0	4	5	4	6	5	10	11	22
0	0	0	0	0	0	0	0	0	0	0	0	0	0	0	0	0	0	0	0	0	0	0	0	0	0	0	0	0	0	0	0	0	0	0	0	0	0	0	0	0	0	1	8	2	0	10	7	9	23
0	0	0	0	0	0	0	0	0	0	0	0	0	0	0	0	0	0	0	0	0	0	0	0	0	0	0	0	0	0	0	0	0	0	0	0	0	0	0	0	0	0	0	5	1	10	4	13	21	35
0	0	0	0	0	0	0	0	0	0	0	0	0	0	0	0	0	0	0	0	0	0	0	0	0	0	0	0	0	0	0	0	0	0	0	0	0	0	0	0	0	0	4	11	1	8	4	19	30	34
0	0	0	0	0	0	0	0	0	0	0	0	0	0	0	0	0	0	0	0	0	0	0	0	0	0	0	0	0	0	0	0	0	0	0	0	0	0	0	0	0	0	1	4	1	4	6	17	20	28
0	0	0	0	0	0	0	0	0	0	0	0	0	0	0	0	0	0	0	0	0	0	0	0	0	0	0	0	0	0	0	0	0	0	0	0	0	0	0	0	0	0	8	6	1	5	11	20	27	29
0	0	0	0	0	0	0	0	0	0	0	0	0	0	0	0	0	0	0	0	0	0	0	0	0	0	0	0	0	0	0	0	0	0	0	0	0	0	0	0	0	0	7	7	8	5	20	30	40	52
0	0	0	0	0	0	0	0	0	0	0	0	0	0	0	0	0	0	0	0	0	0	0	0	0	0	0	0	0	0	0	0	0	0	0	0	0	0	0	0	0	0	3	11	5	5	15	29	37	28
0	0	0	0	0	0	0	0	0	0	0	0	0	0	0	0	0	0	0	0	0	0	0	0	0	0	0	0	0	0	0	0	0	0	0	0	0	0	0	0	0	0	6	6	3	10	6	31	47	35
0	0	0	0	0	0	0	0	0	0	0	0	0	0	0	0	0	0	0	0	0	0	0	0	0	0	0	0	0	0	0	0	0	0	0	0	0	0	0	0	0	0	4	7	5	17	15	36	27	33
0	0	0	0	0	0	0	0	0	0	0	0	0	0	0	0	0	0	0	0	0	0	0	0	0	0	0	0	0	0	0	0	0	0	0	0	0	0	0	0	0	0	6	7	8	6	23	29	18	50
0	0	0	0	0	0	0	0	0	0	0	0	0	0	0	0	0	0	0	0	0	0	0	0	0	0	0	0	0	0	0	0	0	0	0	0	0	0	0	0	0	0	4	10	9	14	24	27	29	54
0	0	0	0	0	0	0	0	0	0	0	0	0	0	0	0	0	0	0	0	0	0	0	0	0	0	0	0	0	0	0	0	0	0	0	0	0	0	0	0	0	0	11	13	9	20	46	48	36	64
0	0	0	0	0	0	0	0	0	0	0	0	0	0	0	0	0	0	0	0	0	0	0	0	0	0	0	0	0	0	0	0	0	0	0	0	0	0	0	0	0	0	1	11	5	20	46	34	24	62
0	0	0	0	0	0	0	0	0	0	0	0	0	0	0	0	0	0	0	0	0	0	0	0	0	0	0	0	0	0	0	0	0	0	0	0	0	0	0	0	0	0	3	13	9	29	43	36	23	62
0	0	0	0	0	0	0	0	0	0	0	0	0	0	0	0	0	0	0	0	0	0	0	0	0	0	0	0	0	0	0	0	0	0	0	0	0	0	0	0	0	0	9	9	16	32	33	31	34	58
0	0	0	0	0	0	0	0	0	0	0	0	0	0	0	0	0	0	0	0	0	0	0	0	0	0	0	0	0	0	0	0	0	0	0	0	0	0	0	0	0	0	4	8	18	21	38	32	46	71
0	0	0	0	0	0	0	0	0	0	0	0	0	0	0	0	0	0	0	0	0	0	0	0	0	0	0	0	0	0	0	0	0	0	0	0	0	0	0	0	0	0	5	4	12	20	38	33	66	64
0	0	0	0	0	0	0	0	0	0	0	0	0	0	0	0	0	0	0	0	0	0	0	0	0	0	0	0	0	0	0	0	0	0	0	0	0	0	0	0	0	0	6	10	13	25	30	30	71	86
0	0	0	0	0	0	0	0	0	0	0	0	0	0	0	0	0	0	0	0	0	0	0	0	0	0	0	0	0	0	0	0	0	0	0	0	0	0	0	0	0	0	1	14	17	20	46	66	77	87
0	0	0	0	0	0	0	0	0	0	0	0	0	0	0	0	0	0	0	0	0	0	0	0	0	0	0	0	0	0	0	0	0	0	0	0	0	0	0	0	0	0	2	21	19	30	54	66	69	131
0	0	0	0	0	0	0	0	0	0	0	0	0	0	0	0	0	0	0	0	0	0	0	0	0	0	0	0	0	0	0	0	0	0	0	0	0	0	0	0	0	0	2	16	19	32	58	102	113	113
0	0	0	0	0	0	0	0	0	0	0	0	0	0	0	0	0	0	0	0	0	0	0	0	0	0	0	0	0	0	0	0	0	0	0	0	0	0	0	0	0	0	2	15	8	45	85	78	99	139
0	0	0	0	0	0	0	0	0	0	0	0	0	0	0	0	0	0	0	0	0	0	0	0	0	0	0	0	0	0	0	0	0	0	0	0	0	0	0	0	0	0	5	18	30	40	72	108	114	147
0	0	0	0	0	0	0	0	0	0	0	0	0	0	0	0	0	0	0	0	0	0	0	0	0	0	0	0	0	0	0	0	0	0	0	0	0	0	0	0	0	0	8	16	28	56	77	110	121	185
0	0	0	0	0	0	0	0	0	0	0	0	0	0	0	0	0	0	0	0	0	0	0	0	0	0	0	0	0	0	0	0	0	0	0	0	0	0	0	0	0	0	5	23	37	54	81	98	155	229
0	0	0	0	0	0	0	0	0	0	0	0	0	0	0	0	0	0	0	0	0	0	0	0	0	0	0	0	0	0	0	0	0	0	0	0	0	0	0	0	0	0	7	24	47	51	104	123	192	238
0	0	0	0	0	0	0	0	0	0	0	0	0	0	0	0	0	0	0	0	0	0	0	0	0	0	0	0	0	0	0	0	0	0	0	0	0	0	0	0	0	0	4	33	44	59	116	151	149	241
0	0	0	0	0	0	0	0	0	0	0	0	0	0	0	0	0	0	0	0	0	0	0	0	0	0	0	0	0	0	0	0	0	0	0	0	0	0	0	0	0	0	4	29	44	80	103	153	194	268
0	0	0	0	0	0	0	0	0	0	0	0	0	0	0	0	0	0	0	0	0	0	0	0	0	0	0	0	0	0	0	0	0	0	0	0	0	0	0	0	0	0	3	38	58	79	131	183	186	240
0	0	0	0	0	0	0	0	0	0	0	0	0	0	0	0	0	0	0	0	0	0	0	0	0	0	0	0	0	0	0	0	0	0	0	0	0	0	0	0	0	0	5	41	74	86	136	216	227	332
0	0	0	0	0	0	0	0	0	0	0	0	0	0	0	0	0	0	0	0	0	0	0	0	0	0	0	0	0	0	0	0	0	0	0	0	0	0	0	0	0	0	7	42	74	72	141	233	235	351
0	0	0	0	0	0	0	0	0	0	0	0	0	0	0	0	0	0	0	0	0	0	0	0	0	0	0	0	0	0	0	0	0	0	0	0	0	0	0	0	0	0	3	56	80	107	165	255	288	380
0	0	0	0	0	0	0	0	0	0	0	0	0	0	0	0	0	0	0	0	0	0	0	0	0	0	0	0	0	0	0	0	0	0	0	0	0	0	0	0	0	0	8	49	97	119	157	289	345	426
0	0	0	0	0	0	0	0	0	0	0	0	0	0	0	0	0	0	0	0	0	0	0	0	0	0	0	0	0	0	0	0	0	0	0	0	0	0	0	0	0	0	7	49	89	124	229	286	381	537
0	0	0	0	0	0	0	0	0	0	0	0	0	0	0	0	0	0	0	0	0	0	0	0	0	0	0	0	0	0	0	0	0	0	0	0	0	0	0	0	0	0	11	41	117	144	241	346	411	499
0	0	0	0	0	0	0	0	0	0	0	0	0	0	0	0	0	0	0	0	0	0	0	0	0	0	0	0	0	0	0	0	0	0	0	0	0	0	0	0	0	0	5	55	125	172	257	365	410	616
0	0	0	0	0	0	0	0	0	0	0	0	0	0	0	0	0	0	0	0	0	0	0	0	0	0	0	0	0	0	0	0	0	0	0	0	0	0	0	0	0	0	3	47	114	162	289	327	440	640
0	0	0	0	0	0	0	0	0	0	0	0	0	0	0	0	0	0	0	0	0	0	0	0	0	0	0	0	0	0	0	0	0	0	0	0	0	0	0	0	0	0	7	74	134	196	317	404	513	715
0	0	0	0	0	0	0	0	0	0	0	0	0	0	0	0	0	0	0	0	0	0	0	0	0	0	0	0	0	0	0	0	0	0	0	0	0	0	0	0	0	0	17	76	142	223	378	448	595	830
0	0	0	0	0	0	0	0	0	0	0	0	0	0	0	0	0	0	0	0	0	0	0	0	0	0	0	0	0	0	0	0	0	0	0	0	0	0	0	0	0	0	5	100	204	274	389	564	648	866
0	0	0	0	0	0	0	0	0	0	0	0	0	0	0	0	0	0	0	0	0	0	0	0	0	0	0	0	0	0	0	0	0	0	0	0	0	0	0	0	0	0	12	93	198	291	419	560	710	862
0	0	0	0	0	0	0	0	0	0	0	0	0	0	0	0	0	0	0	0	0	0	0	0	0	0	0	0	0	0	0	0	0	0	0	0	0	0	0	0	0	0	14	98	221	330	478	632	781	900
0	0	0	0	0	0	0	0	0	0	0	0	0	0	0	0	0	0	0	0	0	0	0	0	0	0	0	0	0	0	0	0	0	0	0	0	0	0	0	0	0	0	9	123	286	401	521	666	770	901
0	0	0	0	0	0	0	0	0	0	0	0	0	0	0	0	0	0	0	0	0	0	0	0	0	0	0	0	0	0	0	0	0	0	0	0	0	0	0	0	0	0	5	146	324	443	620	743	776	1034
0	0	0	0	0	0	0	0	0	0	0	0	0	0	0	0	0	0	0	0	0	0	0	0	0	0	0	0	0	0	0	0	0	0	0	0	0	0	0	0	0	0	12	174	349	433	619	785	898	1125
0	0	0	0	0	0	0	0	0	0	0	0	0	0	0	0	0	0	0	0	0	0	0	0	0	0	0	0	0	0	0	0	0	0	0	0	0	0	0	0	0	0	7	182	349	510	656	925	1012	1272
0	0	0	0	0	0	0	0	0	0	0	0	0	0	0	0	0	0	0	0	0	0	0	0	0	0	0	0	0	0	0	0	0	0	0	0	0	0	0	0	0	0	11	187	386	556	772	992	948	1300
0	0	0	0	0	0	0	0	0	0	0	0	0	0	0	0	0	0	0	0	0	0	0	0	0	0	0	0	0	0	0	0	0	0	0	0	0	0	0	0	0	0	4	229	465	592	888	1049	1043	1387
0	0	0	0	0	0	0	0	0	0	0	0	0	0	0	0	0	0	0	0	0	0	0	0	0	0	0	0	0	0	0	0	0	0	0	0	0	0	0	0	0	0	12	209	474	685	956	1106	1119	1406
0	0	0	0	0	0	0	0	0	0	0	0	0	0	0	0	0	0	0	0	0	0	0	0	0	0	0	0	0	0	0	0	0	0	0	0	0	0	0	0	0	0	11	249	517	697	981	1088	1129	1445
0	0	0	0	0	0	0	0	0	0	0	0	0	0	0	0	0	0	0	0	0	0	0	0	0	0	0	0	0	0	0	0	0	0	0	0	0	0	0	0	0	0	7	285	590	715	1054	1157	1232	1431
0	0	0	0	0	0	0	0	0	0	0	0	0	0	0	0	0	0	0	0	0	0	0	0	0	0	0	0	0	0	0	0	0	0	0	0	0	0	0	0	0	0	9	301	566	747	1100	1144	1227	1360
0	0	0	0	0	0	0	0	0	0	0	0	0	0	0	0	0	0	0	0	0	0	0	0	0	0	0	0	0	0	0	0	0	0	0	0	0	0	0	0	0	0	8	304	620	694	1052	1294	1265	1513
0	0	0	0	0	0	0	0	0	0	0	0	0	0	0	0	0	0	0	0	0	0	0	0	0	0	0	0	0	0	0	0	0	0	0	0	0	0	0	0	0	0	10	337	674	825	1136	1305	1265	1419
0	0	0	0	0	0	0	0	0	0	0	0	0	0	0	0	0	0	0	0	0	0	0	0	0	0	0	0	0	0	0	0	0	0	0	0	0	0	0	0	0	0	9	357	688	898	1147	1298	1347	1422
0	0	0	0	0	0	0	0	0	0	0	0	0	0	0	0	0	0	0	0	0	0	0	0	0	0	0	0	0	0	0	0	0	0	0	0	0	0	0	0	0	0	8	432	720	946	1168	1293	1260	1501
0	0	0	0	0	0	0	0	0	0	0	0	0	0	0	0	0	0	0	0	0	0	0	0	0	0	0	0	0	0	0	0	0	0	0	0	0	0	0	0	0	0	9	414	804	962	1219	1361	1429	1532
0	0	0	0	0	0	0	0	0	0	0	0	0	0	0	0	0	0	0	0	0	0	0	0	0	0	0	0	0	0	0	0	0	0	0	0	0	0	0	0	0	0	11	452	858	927	1175	1375	1412	1610
0	0	0	0	0	0	0	0	0	0	0	0	0	0	0	0	0	0	0	0	0	0	0	0	0	0	0	0	0	0	0	0	0	0	0	0	0	0	0	0	0	0	10	477	881	959	1163	1406	1382	1610
0	0	0	0	0	0	0	0	0	0	0	0	0	0	0	0	0	0	0	0	0	0	0	0	0	0	0	0	0	0	0	0	0	0	0	0	0	0	0	0	0	0	6	543	851	999	1292	1500	1381	1593
0	0	0	0	0	0	0	0	0	0	0	0	0	0	0	0	0	0	0	0	0	0	0	0	0	0	0	0	0	0	0	0	0	0	0	0	0	0	0	0	0	0	12	596	928	1015	1285	1543	1435	1616
0	0	0	0	0	0	0	0	0	0	0	0	0	0	0	0	0	0	0	0	0	0	0	0	0	0	0	0	0	0	0	0	0	0	0	0	0	0	0	0	0	0	12	584	965	1091	1334	1410	1339	1639
0	0	0	0	0	0	0	0	0	0	0	0	0	0	0	0	0	0	0	0	0	0	0	0	0	0	0	0	0	0	0	0	0	0	0	0	0	0	0	0	0	0	11	605	1020	1094	1328	1432	1460	1605
0	0	0	0	0	0	0	0	0	0	0	0	0	0	0	0	0	0	0	0	0	0	0	0	0	0	0	0	0	0	0	0	0	0	0	0	0	0	0	0	0	0	13	679	1017	1184	1410	1592	1507	1523
0	0	0	0	0	0	0	0	0	0	0	0	0	0	0	0	0	0	0	0	0	0	0	0	0	0	0	0	0	0	0	0	0	0	0	0	0	0	0	0	0	0	17	671	1074	1164	1429	1595	1439	1560
0	0	0	0	0	0	0	0	0	0	0	0	0	0	0	0	0	0	0	0	0	0	0	0	0	0	0	0	0	0	0	0	0	0	0	0	0	0	0	0	0	0	15	685	1059	1208	1467	1573	1465	1589
0	0	0	0	0	0	0	0	0	0	0	0	0	0	0	0	0	0	0	0	0	0	0	0	0	0	0	0	0	0	0	0	0	0	0	0	0	0	0	0	0	0	13	740	1136	1251	1548	1592	1452	1638
0	0	0	0	0	0	0	0	0	0	0	0	0	0	0	0	0	0	0	0	0	0	0	0	0	0	0	0	0	0	0	0	0	0	0	0	0	0	0	0	0	0	14	770	1136	1223	1509	1487	1343	1528
0	0	0	0	0	0	0	0	0	0	0	0	0	0	0	0	0	0	0	0	0	0	0	0	0	0	0	0	0	0	0	0	0	0	0	0	0	0	0	0	0	0	16	813	1193	1284	1466	1397	1341	1437
0	0	0	0	0	0	0	0	0	0	0	0	0	0	0	0	0	0	0	0	0	0	0	0	0	0	0	0	0	0	0	0	0	0	0	0	0	0	0	0	0	0	17	929	1213	1276	1551	1407	1228	1340
0	0	0	0	0	0	0	0	0	0	0	0	0	0	0	0	0	0	0	0	0	0	0	0	0	0	0	0	0	0	0	0	0	0	0	0	0	0	0	0	0	0	15	857	1203	1311	1444	1357	1116	1301
0	0	0	0	0	0	0	0	0	0	0	0	0	0	0	0	0	0	0	0	0	0	0	0	0	0	0	0	0	0	0	0	0	0	0	0	0	0	0	0	0	0	13	903	1173	1260	1256	1394	1229	1368
0	0	0	0	0	0	0	0	0	0	0	0	0	0	0	0	0	0	0	0	0	0	0	0	0	0	0	0	0	0	0	0	0	0	0	0	0	0	0	0	0	0	12	916	1282	1297	1426	1344	1267	1283
0	0	0	0	0	0	0	0	0	0	0	0	0	0	0	0	0	0	0	0	0	0	0	0	0	0	0	0	0	0	0	0	0	0	0	0	0	0	0	0	0	0	20	904	1210	1171	1270	1207	1126	1195
0	0	0	0	0	0	0	0	0	0	0	0	0	0	0	0	0	0	0	0	0	0	0	0	0	0	0	0	0	0	0	0	0	0	0	0	0	0	0	0	0	0	12	921	1186	1173	1257	1210	1112	1179
0	0	0	0	0	0	0	0	0	0	0	0	0	0	0	0	0	0	0	0	0	0	0	0	0	0	0	0	0	0	0	0	0	0	0	0	0	0	0	0	0	0	23	954	1209	1272	1302	1278	1109	1137
0	0	0	0	0	0	0	0	0	0	0	0	0	0	0	0	0	0	0	0	0	0	0	0	0	0	0	0	0	0	0	0	0	0	0	0	0	0	0	0	0	0	19	955	1200	1222	1286	1182	1058	1116
0	0	0	0	0	0	0	0	0	0	0	0	0	0	0	0	0	0	0	0	0	0	0	0	0	0	0	0	0	0	0	0	0	0	0	0	0	0	0	0	0	0	13	974	1290	1160	1203	1183	1033	1042
0	0	0	0	0	0	0	0	0	0	0	0	0	0	0	0	0	0	0	0	0	0	0	0	0	0	0	0	0	0	0	0	0	0	0	0	0	0	0	0	0	0	26	1059	1306	1179	1194	1190	1104	1093
0	0	0	0	0	0	0	0	0	0	0	0	0	0	0	0	0	0	0	0	0	0	0	0	0	0	0	0	0	0	0	0	0	0	0	0	0	0	0	0	0	0	18	1040	1240	1067	1079	1156	1045	1012
0	0	0	0	0	0	0	0	0	0	0	0	0	0	0	0	0	0	0	0	0	0	0	0	0	0	0	0	0	0	0	0	0	0	0	0	0	0	0	0	0	0	19	988	1217	1093	1113	1094	965	965
0	0	0	0	0	0	0	0	0	0	0	0	0	0	0	0	0	0	0	0	0	0	0	0	0	0	0	0	0	0	0	0	0	0	0	0	0	0	0	0	0	0	18	1114	1220	1068	1177	1075	956	982
0	0	0	0	0	0	0	0	0	0	0	0	0	0	0	0	0	0	0	0	0	0	0	0	0	0	0	0	0	0	0	0	0	0	0	0	0	0	0	0	0	0	23	1060	1170	1109	1152	1089	933	836
0	0	0	0	0	0	0	0	0	0	0	0	0	0	0	0	0	0	0	0	0	0	0	0	0	0	0	0	0	0	0	0	0	0	0	0	0	0	1	0	0	0	24	1062	1152	1098	1204	1084	861	840
0	0	0	0	0	0	0	0	0	0	0	0	0	0	0	0	0	0	0	0	0	0	0	0	0	0	0	0	0	0	0	0	0	0	0	0	0	0	1	0	0	0	37	1032	1188	1068	1118	999	844	834
0	0	0	0	0	0	0	0	0	0	0	0	0	0	0	0	0	0	0	0	0	0	0	0	0	0	0	0	0	0	0	0	0	0	0	0	0	0	0	0	0	0	29	974	1167	1077	1023	910	783	719
0	0	0	0	0	0	0	0	0	0	0	0	0	0	0	0	0	0	0	0	0	0	0	0	0	0	0	0	0	0	0	0	0	0	0	0	0	0	0	0	0	0	36	942	1085	980	995	896	735	721
0	0	0	0	0	0	0	0	0	0	0	0	0	0	0	0	0	0	0	0	0	0	0	0	0	0	0	0	0	0	0	0	0	0	0	0	0	0	0	0	0	0	29	1097	1155	977	1004	913	712	686
0	0	0	0	0	0	0	0	0	0	0	0	0	0	0	0	0	0	0	0	0	0	0	0	0	0	0	0	0	0	0	0	0	0	0	0	0	0	0	0	0	0	49	1117	1068	890	897	873	671	624
0	0	0	0	0	0	0	0	0	0	0	0	0	0	0	0	0	0	0	0	0	1	0	0	0	0	0	0	0	0	0	0	0	0	0	0	0	0	0	0	0	0	42	1019	1035	883	919	842	627	636
0	0	0	0	0	0	0	0	0	0	0	0	0	0	0	0	0	0	0	0	0	0	0	0	0	0	0	0	0	0	0	0	0	1	0	0	0	0	0	0	0	0	31	1076	1084	953	901	864	644	611
0	0	0	0	0	0	0	0	0	0	0	0	0	0	0	0	0	0	0	0	0	0	0	0	0	0	0	0	0	0	0	0	0	0	0	0	0	0	0	0	0	0	48	1047	1031	861	893	781	645	663
0	0	0	0	0	0	0	0	0	0	0	0	0	0	0	0	0	0	0	0	0	1	0	0	0	0	0	0	0	0	0	0	1	0	0	0	0	0	0	1	0	0	37	1075	1020	797	847	781	660	672
0	0	0	0	0	0	0	0	0	0	0	0	0	0	0	0	0	0	0	0	0	2	0	0	0	0	0	0	0	0	0	0	1	1	1	0	0	0	0	0	0	0	45	1118	1029	852	900	755	658	656
0	0	0	0	0	0	0	0	0	0	0	0	0	0	0	0	0	0	0	0	0	1	0	0	0	0	0	0	0	0	0	1	4	4	5	0	0	1	3	0	0	0	46	1097	973	816	783	706	545	648
0	0	0	0	0	0	0	0	0	0	0	0	0	0	0	0	0	0	0	0	0	0	0	0	0	0	0	0	0	0	0	1	2	3	1	0	0	0	0	0	0	2	52	1065	941	775	751	618	531	633
0	0	0	0	0	0	0	0	0	0	0	0	0	0	0	0	0	0	0	0	0	1	0	0	0	0	0	0	0	0	0	0	2	2	0	0	0	0	0	1	2	0	58	1026	899	760	711	612	613	566
0	0	0	0	0	0	0	0	0	0	0	0	0	0	0	0	0	0	0	1	0	0	0	0	0	0	0	0	0	0	0	1	1	0	0	0	0	1	0	2	7	1	61	992	879	670	732	633	551	491
0	0	0	0	0	0	0	0	0	0	0	0	0	0	0	0	0	0	0	3	3	1	0	0	0	0	0	0	0	0	0	0	1	0	0	0	1	1	2	2	2	1	46	1034	981	775	780	644	559	524
0	0	0	0	0	0	0	0	0	0	0	0	0	0	0	0	0	0	0	0	2	0	0	0	0	0	0	0	0	0	0	0	0	0	0	0	1	7	1	3	2	2	58	1106	971	753	763	792	668	591
0	0	0	0	0	0	0	0	0	0	0	0	0	0	0	0	0	1	4	3	3	1	0	0	0	0	0	0	0	0	0	0	0	0	0	0	1	5	5	4	4	0	72	1034	846	669	791	681	562	466
0	0	0	0	0	0	0	0	0	0	0	0	0	0	0	0	3	0	3	4	3	1	0	0	0	0	0	0	0	0	0	0	0	0	0	1	5	3	6	8	5	2	69	950	878	796	748	665	435	405
0	0	0	0	0	0	0	0	0	0	0	0	0	0	0	4	8	2	2	1	0	0	0	0	0	0	0	0	0	0	0	0	0	0	0	2	5	6	3	5	3	3	67	1091	1044	760	780	621	415	408
0	0	0	0	0	0	0	0	0	0	0	0	0	0	1	3	1	3	2	0	0	0	0	0	0	0	0	0	0	0	0	0	0	0	0	1	6	4	2	4	1	1	64	1048	882	750	639	532	390	436
0	0	0	0	0	0	0	0	0	0	0	0	0	3	3	1	0	3	1	0	0	0	0	0	0	0	0	0	0	0	0	0	0	0	1	6	5	4	11	6	1	3	67	957	865	736	654	499	396	403
0	0	0	0	0	0	0	0	0	0	0	0	0	1	3	1	0	2	0	0	0	0	0	0	0	0	0	0	0	0	0	0	0	0	3	7	8	8	4	0	2	2	57	1021	828	619	618	502	428	447
0	0	0	0	0	0	0	0	0	0	0	0	2	5	2	2	0	0	0	0	0	0	0	0	0	0	0	0	0	0	0	0	0	0	1	3	3	0	2	2	0	2	44	890	784	585	537	523	429	377
0	0	0	0	0	0	0	0	0	0	0	4	4	2	0	0	0	0	0	0	0	0	0	0	0	0	0	0	0	0	0	2	0	0	3	1	3	1	0	3	1	6	56	925	842	582	574	413	400	365
0	0	0	0	0	0	0	0	0	0	1	6	6	1	0	0	0	0	0	0	0	0	0	0	0	0	1	0	0	0	2	0	0	0	6	0	3	0	2	1	5	4	69	936	781	623	515	499	442	415
0	0	0	0	0	0	0	0	0	0	2	1	0	0	3	0	0	0	0	0	0	0	1	1	1	0	0	3	1	0	3	1	0	0	0	3	3	2	5	4	6	3	80	883	756	614	556	530	414	356
0	0	0	0	0	0	0	0	0	1	7	0	0	0	0	0	0	0	0	0	0	0	3	1	2	3	5	8	7	3	3	3	0	0	3	1	3	10	10	5	8	19	89	962	728	608	538	483	397	382
0	1	1	0	0	0	0	0	0	1	2	0	0	0	1	1	0	0	0	0	1	0	6	6	4	4	4	3	2	2	3	2	0	1	4	3	9	9	4	10	11	13	73	878	707	549	549	410	339	398
3	8	2	7	0	0	0	2	0	2	0	0	0	0	0	5	0	0	0	2	1	8	2	3	0	2	1	0	0	2	0	7	5	8	16	5	5	10	4	2	12	11	83	853	782	528	489	426	379	386
3	2	2	2	6	5	2	9	9	4	0	0	0	0	3	1	9	5	4	2	6	4	0	0	0	5	0	0	2	11	11	2	7	5	7	7	4	5	5	1	9	21	89	888	748	559	545	462	413	386
3	1	2	2	6	4	8	1	2	5	0	0	0	0	5	1	1	7	5	2	3	0	0	2	0	4	2	0	0	5	0	2	0	1	3	5	2	3	3	1	5	15	84	834	617	467	543	469	343	371
2	0	3	0	0	2	2	2	1	3	0	0	0	0	5	5	2	0	3	4	0	0	0	0	0	6	8	9	10	0	0	3	0	3	2	4	3	6	4	3	8	11	65	805	669	506	472	367	340	404
1	0	2	0	0	0	0	1	1	3	1	1	1	0	4	1	2	1	3	5	0	0	1	0	4	7	4	6	2	1	2	1	1	3	7	6	8	2	3	5	5	10	83	861	651	507	422	451	428	365
0	0	0	0	0	0	2	2	4	5	1	1	0	1	1	4	3	0	3	2	2	0	0	1	2	0	4	1	1	2	0	0	3	5	4	6	7	6	5	10	12	7	92	753	599	464	407	461	332	327
0	0	0	0	0	0	1	3	1	0	3	1	2	0	0	0	3	2	4	2	0	1	1	0	1	0	0	2	5	4	2	0	7	6	12	8	5	6	6	13	11	12	77	772	634	452	434	407	335	383
0	0	0	0	0	0	2	1	1	0	5	1	2	0	1	2	1	4	2	1	1	0	0	3	1	0	1	1	2	12	9	11	3	4	8	2	15	9	17	15	17	12	87	826	663	459	438	385	342	349
0	0	0	0	0	0	4	1	1	0	0	3	5	2	2	0	1	0	0	2	3	0	7	13	4	1	1	0	3	1	2	4	8	13	3	3	15	16	22	31	19	23	93	792	588	498	469	370	312	335
0	0	0	0	0	0	1	1	0	0	2	4	1	7	2	1	1	2	0	1	4	3	4	1	1	5	7	4	5	2	6	1	0	3	6	12	10	25	16	18	29	28	90	782	642	558	500	418	359	319
0	0	0	0	0	0	1	1	1	0	0	2	9	9	0	1	1	1	0	1	2	8	0	1	2	7	12	7	1	4	5	12	6	4	19	18	8	17	32	21	30	22	107	859	629	560	484	533	377	346
0	0	0	0	0	0	1	0	0	0	0	2	2	1	0	0	0	0	0	0	2	0	0	0	2	9	5	3	8	10	1	5	3	5	18	14	3	8	12	18	20	25	89	801	592	539	495	455	329	317
0	0	0	0	0	0	0	0	1	0	1	5	1	3	0	0	1	0	0	0	1	0	0	1	7	4	4	3	15	13	2	12	6	12	10	18	8	5	9	21	25	19	129	767	619	484	448	417	338	346
0	0	0	0	0	0	0	0	0	0	0	1	1	1	0	0	0	0	0	0	0	2	1	0	4	1	9	5	10	22	5	8	11	19	12	13	6	3	14	14	23	24	126	870	707	517	473	449	340	363
0	0	0	0	0	0	0	0	0	0	0	0	0	0	0	0	0	0	0	0	0	2	0	2	1	4	5	16	10	8	12	7	9	6	15	9	7	8	8	11	35	27	121	820	704	489	490	408	331	329
0	0	0	0	0	0	0	0	0	0	0	0	0	0	0	0	0	0	0	0	1	0	0	2	1	1	5	5	6	5	13	7	15	5	22	12	17	13	18	20	25	28	150	923	688	567	511	436	348	340
0	0	0	0	0	0	0	0	0	0	0	0	0	0	0	0	0	0	0	0	0	0	1	2	4	7	6	4	5	10	15	7	7	6	9	22	11	37	19	14	30	44	149	873	694	523	529	418	335	307
0	0	0	0	0	0	0	0	0	0	1	1	0	0	0	0	0	0	0	0	0	0	4	3	3	10	11	8	19	14	18	17	8	10	11	27	31	36	24	23	27	49	151	886	688	568	480	427	398	318
0	0	0	0	0	1	0	0	0	0	0	0	0	0	0	0	0	0	0	0	1	1	1	2	0	5	11	5	11	8	19	20	24	24	20	27	30	27	22	25	37	47	176	910	675	509	562	428	306	301
0	0	0	0	0	1	0	0	0	0	1	4	0	0	0	0	1	0	0	1	2	5	4	0	6	18	14	7	5	21	13	16	17	15	21	26	36	32	41	40	55	47	153	1028	729	531	541	469	376	312
0	0	0	0	0	0	0	0	0	0	0	1	0	0	2	0	1	0	0	0	8	7	2	3	2	16	23	4	6	3	13	17	18	13	10	25	32	27	40	36	55	54	165	934	739	542	500	451	375	278
0	0	0	0	0	0	0	0	0	0	0	0	0	0	1	0	1	1	0	2	3	11	13	11	10	10	10	12	13	4	13	15	13	11	11	24	29	50	72	40	57	88	195	1004	799	578	535	439	329	243
0	0	0	0	0	0	0	0	0	0	0	0	4	0	0	0	0	1	0	3	2	9	12	12	12	5	11	29	12	13	8	11	11	16	18	35	33	43	53	52	69	109	205	1049	781	568	586	460	284	234
0	0	0	0	0	0	0	0	0	0	0	1	3	0	1	0	1	2	1	5	1	7	8	5	8	19	10	13	3	18	10	17	15	18	25	33	30	54	53	47	69	114	207	978	782	603	483	402	268	229
0	0	0	0	0	0	0	0	0	0	0	0	0	0	0	0	1	0	1	2	1	8	7	3	13	7	16	19	15	13	8	21	24	20	26	23	36	39	60	59	82	108	206	926	808	612	467	389	266	191
0	0	0	0	0	0	0	0	0	2	0	0	1	8	0	2	0	2	6	3	3	3	4	5	7	14	15	18	27	13	15	18	19	27	36	48	24	51	59	84	87	114	246	1077	738	542	407	352	229	214
0	0	0	0	0	0	0	0	2	1	0	0	0	3	2	1	0	4	6	2	2	4	3	19	16	12	6	22	27	11	16	18	42	29	55	30	26	43	71	92	112	142	256	987	707	523	454	321	266	200
0	0	0	0	0	0	0	2	7	1	0	2	0	2	8	6	5	4	1	0	4	1	3	29	19	13	15	30	30	26	28	43	54	45	28	35	57	82	100	80	94	133	270	996	693	523	433	363	192	175
0	0	0	0	1	0	0	9	2	0	0	0	5	5	11	9	8	7	2	0	5	4	22	14	16	11	13	41	30	46	39	34	45	37	31	45	65	84	90	98	124	155	319	1083	792	548	367	306	197	166
0	0	0	0	5	0	0	0	0	2	0	3	9	7	3	2	8	2	3	6	2	5	9	27	22	14	23	29	30	41	29	32	22	40	48	72	81	83	125	117	138	146	351	1118	767	493	417	317	224	203
0	0	0	0	6	5	0	0	0	3	8	6	15	10	1	1	2	5	8	17	13	23	22	14	16	19	12	20	34	27	26	20	39	44	61	61	72	94	125	134	129	176	355	1193	783	398	381	257	210	192
0	0	0	1	1	0	1	0	2	8	6	14	8	6	3	2	5	8	10	18	20	7	12	22	13	11	18	12	36	28	19	46	51	48	49	71	92	104	129	174	197	234	413	1246	661	404	318	248	148	162
0	0	1	6	3	3	6	1	1	1	0	4	0	6	3	7	6	2	5	4	0	5	9	19	32	18	19	27	34	58	48	55	38	38	46	60	111	104	131	157	200	229	506	1156	636	379	271	183	145	99
0	3	3	2	3	2	5	0	0	2	3	0	1	3	7	4	1	3	8	3	8	15	19	22	23	14	21	25	24	38	46	58	56	52	66	86	89	93	143	166	225	309	566	1315	676	339	234	146	115	109
0	3	2	0	0	3	0	0	0	0	13	5	3	3	2	3	7	6	1	10	13	18	22	15	24	24	14	16	24	24	27	41	60	47	65	82	91	139	167	178	281	352	700	1222	532	247	183	121	57	79
5	5	0	2	3	2	1	0	3	3	0	1	3	3	8	11	13	13	11	11	8	16	26	29	19	21	10	10	19	32	48	48	63	68	79	122	116	197	162	229	271	456	920	1248	418	147	100	74	61	51
2	1	2	2	2	5	2	1	1	1	2	0	0	5	7	11	4	11	15	4	12	14	21	35	33	19	16	16	33	40	32	54	36	42	74	109	110	226	236	261	405	612	1387	1063	201	102	50	25	34	29
6	3	0	1	0	0	5	3	3	0	3	0	0	1	5	4	12	14	15	13	11	10	11	15	7	7	20	18	27	27	24	72	80	88	84	95	123	169	257	317	423	803	2023	145	13	6	2	3	1	2
5	0	2	6	0	0	1	2	1	1	1	4	3	2	6	0	0	6	7	8	15	19	14	6	12	12	21	37	38	34	35	54	65	56	101	110	131	229	239	328	512	1016	1800	0	0	0	0	0	0	0
6	8	10	2	0	1	1	1	0	3	5	3	9	2	2	3	1	7	10	16	17	7	15	28	22	23	24	30	43	49	48	57	79	117	118	160	246	237	361	463	693	973	1732	0	0	0	0	0	0	0
2	10	4	1	0	5	1	2	1	2	4	2	2	6	5	3	9	2	7	9	10	13	20	18	25	41	21	23	34	61	61	78	73	99	153	160	236	310	425	487	703	946	1457	0	0	0	0	0	0	0
6	5	6	0	0	3	3	7	3	11	5	5	6	14	9	9	7	5	2	17	15	16	14	14	28	37	27	25	27	46	86	84	103	90	138	197	245	355	405	464	714	932	1314	0	0	0	0	0	0	0
2	0	4	4	6	5	13	12	6	2	6	9	4	6	5	7	14	14	12	20	18	28	13	29	24	30	37	46	47	38	66	94	115	110	121	175	204	300	417	457	687	1002	1312	0	0	0	0	0	0	0
2	6	8	12	13	4	5	5	8	3	4	3	9	7	4	4	12	14	30	33	7	20	19	8	24	31	26	38	38	53	70	125	112	116	152	177	176	256	392	408	676	925	1051	0	0	0	0	0	0	0
5	5	6	7	12	11	3	2	5	2	7	5	9	8	4	3	1	9	14	21	23	25	31	23	18	12	17	18	37	63	90	85	90	107	129	136	189	275	377	438	692	833	1085	0	0	0	0	0	0	0
9	2	2	4	2	3	1	1	1	4	5	1	3	4	10	3	14	15	23	23	35	28	27	25	17	16	20	63	73	70	72	61	84	117	122	201	187	224	351	475	604	796	999	0	0	0	0	0	0	0
12	9	1	1	2	1	0	3	2	2	2	9	9	17	10	16	33	17	8	7	11	11	11	15	24	30	37	43	55	69	59	83	107	133	158	212	229	282	331	329	480	698	949	0	0	0	0	0	0	0
5	5	3	2	4	5	9	6	6	5	4	2	6	3	2	8	5	6	6	3	10	13	17	12	25	43	34	48	36	37	65	84	102	119	147	191	173	280	293	397	537	756	891	0	0	0	0	0	0	0
6	4	6	9	9	13	7	3	2	3	17	15	14	9	14	10	8	6	1	4	6	13	12	13	26	26	40	48	44	51	79	71	102	115	147	214	222	285	344	347	527	842	915	0	0	0	0	0	0	0
6	6	5	3	0	2	2	8	9	9	15	12	6	0	5	6	1	3	2	6	3	4	15	19	10	39	28	36	28	55	73	77	81	74	119	143	192	255	275	310	475	691	814	0	0	0	0	0	0	0
5	9	7	1	0	0	6	4	2	7	6	1	0	0	2	2	0	3	0	10	10	9	10	10	9	28	20	25	37	77	42	71	82	86	127	142	199	226	253	329	456	608	728	0	0	0	0	0	0	0
0	0	5	0	7	0	1	1	4	17	6	1	0	5	6	1	1	1	5	12	20	11	13	18	25	21	23	29	44	59	48	76	85	79	119	150	169	209	302	370	499	599	681	0	0	0	0	0	0	0
0	0	5	6	4	2	0	1	13	15	6	1	0	5	3	3	0	1	3	5	4	12	13	35	22	30	44	49	51	40	67	65	84	66	112	151	149	212	318	365	429	498	642	0	0	0	0	0	0	0
0	0	6	22	15	12	15	13	7	7	2	4	3	2	4	3	1	1	4	5	13	8	18	15	13	26	33	28	43	57	75	71	87	86	130	203	210	272	321	283	429	505	672	0	0	0	0	0	0	0
1	2	1	3	10	13	11	17	3	2	4	1	0	1	5	8	12	7	4	18	11	8	9	10	15	25	17	52	59	76	81	104	129	154	167	186	174	230	297	369	399	580	633	0	0	0	0	0	0	0
11	7	12	2	1	8	0	7	4	0	3	1	1	2	4	11	11	5	5	9	5	8	8	27	33	22	30	45	56	68	72	98	88	101	148	133	166	180	194	275	419	504	559	0	0	0	0	0	0	0
0	3	1	0	2	0	7	3	15	10	1	1	1	2	6	1	4	2	31	6	3	5	20	28	25	37	29	26	52	64	41	44	57	61	101	132	138	203	229	237	379	449	524	0	0	0	0	0	0	0
0	0	1	11	15	9	16	12	10	5	7	8	2	3	4	6	5	15	10	0	6	7	31	25	32	29	23	24	59	57	70	61	73	69	111	122	114	172	221	240	359	444	458	0	0	0	0	0	0	0
2	8	13	3	4	2	2	1	1	7	4	6	12	4	2	2	8	15	3	5	5	20	24	20	18	24	16	44	49	41	57	65	66	65	119	147	129	146	171	231	344	380	408	0	0	0	0	0	0	0
9	4	1	5	1	0	1	0	0	0	5	7	9	8	4	1	6	6	4	3	19	36	30	16	22	30	32	41	29	36	48	71	94	70	101	78	134	160	210	246	338	368	359	0	0	0	0	0	0	0
1	0	7	2	1	0	0	2	0	0	0	5	10	8	10	11	24	2	11	20	21	26	15	24	11	16	42	41	54	36	49	81	89	68	81	102	154	205	233	289	324	318	346	0	0	0	0	0	0	0
0	1	3	1	0	0	0	0	1	0	1	1	2	4	2	15	14	5	12	14	15	17	10	12	16	23	37	41	42	55	64	62	63	87	98	112	141	175	198	193	245	282	318	0	0	0	0	0	0	0
2	3	1	0	0	0	0	0	0	1	2	2	0	1	10	14	5	8	10	16	13	16	10	10	30	42	24	47	59	79	57	80	82	99	132	140	156	162	175	218	249	287	329	0	0	0	0	0	0	0
2	5	0	0	0	1	3	0	0	3	2	0	0	0	8	13	4	6	14	29	19	11	17	35	46	41	33	61	63	126	91	105	76	81	115	147	126	125	168	258	258	306	317	0	0	0	0	0	0	0
4	0	0	0	0	1	0	0	0	3	0	1	0	0	9	6	14	12	20	12	17	20	13	13	17	26	37	26	50	62	39	47	39	68	91	104	118	117	167	157	245	269	318	0	0	0	0	0	0	0
1	0	0	0	0	3	1	0	0	0	0	0	0	9	7	10	12	7	2	11	11	19	16	16	19	28	9	15	39	32	58	74	93	70	82	91	101	95	126	148	236	324	333	0	0	0	0	0	0	0
1	1	0	0	0	1	2	0	0	0	2	3	5	7	10	9	9	16	6	12	13	14	11	17	19	20	13	18	23	37	46	61	69	83	87	87	92	88	159	186	249	279	274	0	0	0	0	0	0	0
1	2	0	0	0	0	3	0	0	0	2	3	4	2	8	17	3	6	12	15	7	18	23	25	16	17	22	33	31	36	66	67	96	101	117	101	84	115	164	198	276	310	261	0	0	0	0	0	0	0
0	0	0	0	0	2	1	0	0	3	4	2	6	0	7	12	2	1	8	5	9	11	9	12	12	17	10	12	28	27	31	59	75	75	113	128	110	123	181	216	240	271	305	0	0	0	0	0	0	0
0	0	0	0	0	0	0	1	3	2	1	5	9	6	5	7	3	6	11	11	4	6	3	13	14	31	21	24	24	31	52	37	52	50	87	131	107	123	177	169	215	231	292	0	0	0	0	0	0	0
1	0	0	0	0	0	0	0	5	1	2	11	1	2	7	4	14	1	4	7	4	5	20	17	17	27	42	36	38	42	55	45	55	84	102	103	123	140	170	175	248	277	300	0	0	0	0	0	0	0
0	0	0	0	0	0	4	2	3	1	10	10	0	7	15	10	8	13	13	12	1	14	13	10	24	18	38	34	48	52	49	80	89	94	98	86	120	176	150	197	274	305	305	0	0	0	0	0	0	0
0	0	0	0	0	0	1	13	8	0	10	3	2	10	9	4	14	30	25	10	10	12	17	11	14	11	29	46	47	81	76	89	93	90	112	120	114	158	207	215	262	330	339	0	0	0	0	0	0	0
0	0	0	0	0	1	12	8	2	8	6	9	13	5	12	7	20	10	20	16	12	12	13	20	14	25	23	53	66	100	79	103	120	104	123	139	161	212	282	240	283	318	367	0	0	0	0	0	0	0
0	0	0	2	5	10	1	3	8	5	1	4	13	14	17	16	19	23	19	15	20	29	35	20	41	43	27	45	53	85	68	78	83	107	158	163	169	271	305	304	351	502	440	0	0	0	0	0	0	0
0	1	7	8	6	2	4	10	4	6	14	11	7	16	16	9	6	11	15	21	15	31	22	18	24	37	30	69	61	89	72	80	116	130	159	185	214	268	234	265	419	493	448	0	0	0	0	0	0	0
0	2	5	1	1	3	2	3	10	12	6	6	1	3	5	8	9	8	16	17	15	32	25	30	41	42	36	59	61	70	106	126	115	155	191	231	236	282	306	360	500	569	585	0	0	0	0	0	0	0
0	1	0	2	10	2	0	3	1	9	6	2	0	5	8	4	1	10	28	24	53	49	57	64	28	33	60	65	103	74	94	112	161	186	209	275	292	382	389	398	514	694	712	0	0	0	0	0	0	0
0	0	0	1	2	2	1	3	7	8	2	2	0	4	4	7	3	15	24	28	37	32	41	47	55	43	59	83	124	117	143	213	203	211	267	339	305	383	499	440	674	707	716	0	0	0	0	0	0	0
6	8	0	0	0	0	0	1	0	4	6	0	1	10	3	10	12	8	23	29	43	45	42	39	66	114	105	137	145	160	187	221	263	230	293	351	397	443	544	591	809	782	880	0	0	0	0	0	0	0
7	4	0	1	0	0	1	1	2	7	0	0	6	12	4	7	26	30	26	41	36	48	59	54	84	119	124	188	176	250	249	284	274	306	344	439	458	617	883	860	1040	1257	1143	0	0	0	0	0	0	0
7	2	0	1	0	0	0	1	1	6	0	0	17	12	10	21	24	29	34	42	40	40	63	80	83	125	147	158	216	281	245	264	311	339	433	524	565	726	879	898	1111	1321	1279	0	0	0	0	0	0	0
2	2	10	6	0	0	1	5	6	6	0	4	11	13	14	25	32	31	41	44	54	89	120	118	131	169	184	216	260	282	258	331	379	433	562	705	690	844	1064	1172	1500	1723	1543	0	0	0	0	0	0	0
0	3	2	0	2	5	0	1	7	5	1	11	6	21	22	52	66	53	52	66	102	160	192	198	239	250	255	355	364	371	418	518	537	662	825	887	1025	1359	1581	1613	2032	2247	1891	0	0	0	0	0	0	0
10	0	0	4	3	2	1	4	11	4	12	18	11	23	34	44	47	40	57	138	173	208	226	282	260	360	351	384	451	520	584	685	779	777	992	1227	1412	1752	1898	1967	2400	2776	2348	0	0	0	0	0	0	0
3	13	19	8	3	3	4	13	6	16	42	32	33	45	38	48	81	98	189	230	198	200	222	249	275	370	412	560	600	657	679	884	1105	1265	1523	1714	1719	2267	2414	2476	3235	3476	2763	0	0	0	0	0	0	0
[truncated: 250 more columns]

## Sheet: figure 3f
1337	1073	1029	1028	1020	961	1182	879	884	864	812	815	929	720	656	563	529	444	545	456	408	349	320	274	283	223	204	179	149	132	141	96	85	62	51	45	56	39	18	12	12	17	21	12	9	10	7	9	3	4
1464	1090	1086	1039	1013	975	1190	950	912	903	851	805	1010	773	746	730	710	649	667	552	539	485	418	419	435	292	253	217	201	164	170	128	114	102	95	89	86	66	66	51	48	55	59	29	27	21	12	18	13	6
1169	975	967	981	948	895	1132	835	746	748	773	725	891	745	781	747	681	686	827	564	542	491	507	432	505	381	353	313	273	223	275	193	173	147	128	125	117	80	83	76	69	48	40	36	29	22	26	21	8	5
1081	827	847	835	846	885	1062	817	807	780	748	700	858	665	675	677	714	681	864	637	587	519	460	440	528	393	359	327	309	300	290	218	189	194	172	150	158	107	76	83	71	58	52	36	33	33	20	24	18	13
992	819	774	737	818	853	1020	835	844	761	770	761	920	658	621	640	634	595	752	546	581	579	539	491	565	414	368	340	284	272	295	208	211	176	153	135	154	132	132	107	95	91	86	60	45	32	32	43	20	19
921	738	722	717	710	743	916	705	708	702	670	629	805	651	597	571	570	552	655	552	510	527	489	468	599	460	436	398	393	354	355	260	214	202	176	162	191	105	116	104	87	83	83	55	56	51	42	48	46	44
946	753	745	741	698	703	891	754	709	781	781	771	914	728	693	626	628	612	744	601	609	573	574	549	589	438	409	425	394	371	463	323	286	261	251	213	216	166	126	132	107	94	127	78	68	68	57	56	41	34
929	787	814	853	824	801	1007	810	780	814	821	816	973	717	751	752	741	705	863	653	629	670	623	589	739	551	531	496	455	437	508	374	375	333	303	263	295	219	218	198	156	117	152	109	105	86	72	60	35	38
1047	885	875	854	896	858	1048	856	904	870	928	915	1146	860	813	851	812	829	981	757	748	734	744	741	831	610	632	573	585	561	609	499	429	411	404	358	404	290	270	225	220	179	203	171	139	123	104	112	73	69
1080	865	863	942	966	989	1240	972	934	965	1002	998	1343	1119	1140	1027	991	1028	1293	1057	983	930	863	900	1056	805	778	758	692	689	843	636	657	627	509	501	577	412	398	362	353	357	375	258	245	180	163	201	142	122
914	792	826	881	870	908	1196	943	953	906	889	927	1110	983	952	1021	1037	1031	1212	932	950	1010	1056	999	1252	955	962	966	927	854	984	713	721	657	681	694	763	590	548	537	475	460	538	333	291	276	272	260	199	187
809	656	706	686	755	757	943	767	822	858	864	907	1167	893	881	920	920	934	1138	889	862	871	901	898	1125	952	925	912	897	841	1036	796	737	684	635	594	739	560	501	449	494	418	508	361	309	311	302	346	209	168
708	591	587	604	622	621	782	696	670	721	707	733	990	868	888	862	843	837	1079	875	869	853	883	844	1010	820	794	748	772	764	982	792	755	713	722	663	755	562	565	523	476	434	507	436	428	364	309	370	293	239
648	532	520	543	540	586	801	638	655	628	626	657	832	690	730	761	766	742	909	753	734	779	751	745	930	789	750	760	702	664	885	705	690	662	647	599	726	563	476	421	443	449	527	411	374	381	292	346	247	236
549	392	468	455	433	442	600	479	527	573	558	588	709	563	598	622	645	672	863	592	657	576	619	661	810	599	622	634	626	685	788	633	573	609	553	596	702	528	495	465	403	405	460	339	319	299	289	338	235	227
441	303	309	330	375	339	450	416	424	422	471	406	579	465	473	502	551	540	743	618	579	594	559	589	743	566	580	571	565	517	613	477	485	487	523	481	630	462	442	432	422	375	430	317	292	255	272	336	239	211
404	364	365	375	403	411	507	377	404	395	411	470	554	450	461	477	444	474	598	511	525	501	527	564	731	580	558	580	621	584	731	550	533	468	443	438	539	404	400	401	394	384	391	322	272	322	346	407	303	247
342	329	302	339	345	375	446	365	342	360	383	389	482	384	403	425	405	444	495	413	430	476	480	450	630	489	493	506	493	517	667	502	490	485	443	434	542	434	400	379	362	343	404	284	315	298	286	306	217	221
342	278	338	349	341	378	473	377	397	398	387	376	492	448	433	456	466	474	642	517	538	533	536	530	636	525	474	459	492	475	590	452	485	457	464	446	569	443	429	377	371	354	435	332	332	312	254	327	219	232
342	303	272	264	300	304	403	345	393	357	410	430	560	426	449	415	463	491	636	543	508	535	513	496	636	525	558	525	517	507	634	556	486	480	498	471	578	449	495	455	439	421	505	364	381	326	315	366	272	268
484	375	391	389	359	401	548	456	464	538	509	521	647	540	551	546	535	553	749	614	639	600	624	641	840	662	639	660	685	699	913	650	670	647	628	629	817	641	604	624	603	559	682	561	517	486	452	521	412	387
407	359	364	389	423	423	540	452	473	474	465	494	640	527	566	587	605	585	796	664	648	644	622	640	838	689	778	715	708	753	949	747	722	757	797	790	922	721	738	678	632	616	794	618	619	589	595	747	516	491
515	437	481	505	514	532	716	618	647	659	663	669	858	687	674	662	715	749	973	802	858	898	894	970	1222	1003	978	1015	986	1075	1287	1049	1064	1121	1081	1057	1308	1085	1031	1052	1001	1001	1120	870	838	824	784	911	731	664
585	504	508	542	569	621	872	716	708	740	822	859	1071	872	909	916	931	947	1231	1046	1093	1108	1171	1165	1527	1291	1322	1399	1488	1463	1878	1524	1533	1529	1582	1619	2013	1557	1519	1583	1549	1450	1746	1319	1305	1319	1261	1500	1132	1110
588	519	555	559	605	646	835	778	786	793	875	872	1186	997	1047	1092	1153	1190	1610	1379	1467	1565	1617	1727	2223	1788	1847	1955	2062	2027	2593	2231	2360	2417	2417	2528	3282	2724	2839	2792	2841	2829	3699	3010	2987	2922	2838	3551	2820	2702
422	358	364	380	381	388	491	404	479	515	524	557	794	630	685	789	809	878	1164	972	1027	1091	1186	1148	1541	1382	1503	1530	1550	1751	2263	1895	1996	2097	2215	2221	2954	2518	2612	2731	2800	3019	3861	3054	3144	3221	3352	4197	3524	3431
256	206	195	223	266	267	339	293	304	348	374	397	496	474	455	490	544	626	747	644	664	731	758	838	1122	926	937	1019	1092	1133	1525	1279	1332	1406	1448	1527	1974	1650	1695	1842	1937	1990	2586	2184	2165	2259	2340	3103	2548	2644
165	117	156	162	165	204	249	191	223	244	237	255	347	327	321	347	347	344	437	397	453	469	523	504	703	596	632	684	723	755	1066	891	934	965	1050	1104	1431	1174	1219	1275	1352	1383	1801	1602	1700	1604	1701	2187	1788	2017
75	78	83	91	107	102	173	147	140	146	159	190	234	193	242	226	269	279	370	318	330	376	343	409	537	448	485	534	571	601	780	643	681	721	762	801	1091	886	906	945	993	1066	1405	1132	1128	1218	1318	1766	1423	1365
59	57	57	58	73	71	95	87	94	115	100	113	160	135	128	152	178	164	237	183	204	195	248	244	334	290	281	293	317	332	454	409	423	458	466	519	711	606	633	682	692	755	994	819	877	969	977	1247	1079	1078
44	38	47	53	45	53	59	60	56	61	67	62	83	78	95	93	91	98	142	116	137	142	159	183	197	176	210	213	208	241	369	306	327	333	362	372	477	439	466	505	570	588	773	712	768	763	746	1002	829	956
19	15	16	18	28	21	41	25	34	28	32	39	63	48	50	70	67	65	84	82	71	68	69	81	104	109	135	136	150	141	191	183	193	203	213	234	318	252	293	309	289	349	489	413	520	588	610	718	615	683
12	6	13	16	13	19	26	13	18	13	18	25	30	34	50	37	33	32	57	46	52	39	26	46	81	67	62	64	66	83	117	105	103	135	137	157	198	172	196	184	215	218	349	283	259	316	379	530	473	563
8	10	6	5	5	11	8	13	13	16	10	18	18	13	15	18	14	23	32	34	37	34	31	30	59	54	61	64	67	73	75	66	83	104	113	106	138	110	141	150	170	179	233	203	204	217	250	353	312	337
7	0	4	5	3	6	15	11	7	6	7	8	10	8	9	12	13	12	25	12	8	14	14	24	33	29	40	44	39	46	64	50	71	79	80	86	112	93	84	100	99	92	115	109	124	154	163	204	188	192
0	2	0	0	2	1	2	1	2	0	3	6	2	0	3	3	1	5	6	4	4	0	7	9	8	9	11	17	9	15	28	26	15	27	15	22	17	23	37	37	44	49	60	52	57	65	53	93	73	86
0	0	1	1	1	1	0	0	0	0	1	1	0	0	5	3	4	1	3	2	1	3	1	3	3	4	3	1	7	3	8	11	4	3	4	6	6	7	12	11	12	15	13	18	23	23	15	23	25	26
0	0	0	0	0	0	0	0	0	0	0	0	0	0	0	0	0	0	0	0	0	0	0	0	0	0	0	0	0	0	0	0	0	0	0	0	0	0	0	0	0	0	0	0	0	0	0	0	0	0
0	0	0	0	0	0	0	0	0	0	0	0	0	0	0	0	0	0	0	0	0	0	0	0	0	0	0	0	0	0	0	0	0	0	0	0	0	0	0	0	0	0	0	0	0	0	0	0	0	0
0	0	0	0	0	0	0	0	0	0	0	0	0	0	0	0	0	0	0	0	0	0	0	0	0	0	0	0	0	0	0	0	0	0	0	0	0	0	0	0	0	0	0	0	0	0	0	0	0	0
0	0	0	0	0	0	0	0	0	0	0	0	0	0	0	0	0	0	0	0	0	0	0	0	0	0	0	0	0	0	0	0	0	0	0	0	0	0	0	0	0	0	0	0	0	0	0	0	0	0
0	0	0	0	0	0	0	0	0	0	0	0	0	0	0	0	0	0	0	0	0	0	0	0	0	0	0	0	0	0	0	0	0	0	0	0	0	0	0	0	0	0	0	0	0	0	0	0	0	0
0	0	0	0	0	0	0	0	0	0	0	0	0	0	0	0	0	0	0	0	0	0	0	0	0	0	0	0	0	0	0	0	0	0	0	0	0	0	0	0	0	0	0	0	0	0	0	0	0	0
0	0	0	0	0	0	0	0	0	0	0	0	0	0	0	0	0	0	0	0	0	0	0	0	0	0	0	0	0	0	0	0	0	0	0	0	0	0	0	0	0	0	0	0	0	0	0	0	0	0
0	0	0	0	0	0	0	0	0	0	0	0	0	0	0	0	0	0	0	0	0	0	0	0	0	0	0	0	0	0	0	0	0	0	0	0	0	0	0	0	0	0	0	0	0	0	0	0	0	0
0	0	0	0	0	0	0	0	0	0	0	0	0	0	0	0	0	0	0	0	0	0	0	0	0	0	0	0	0	0	0	0	0	0	0	0	0	0	0	0	0	0	0	0	0	0	0	0	0	0
0	0	0	0	0	0	0	0	0	0	0	0	0	0	0	0	0	0	0	0	0	0	0	0	0	0	0	0	0	0	0	0	0	0	0	0	0	0	0	0	0	0	0	0	0	0	0	0	0	0
0	0	0	0	0	0	0	0	0	0	0	0	0	0	0	0	0	0	0	0	0	0	0	0	0	0	0	0	0	0	0	0	0	0	0	0	0	0	0	0	0	0	0	0	0	0	0	0	0	0
0	0	0	0	0	0	0	0	0	0	0	0	0	0	0	0	0	0	0	0	0	0	0	0	0	0	0	0	0	0	0	0	0	0	0	0	0	0	0	0	0	0	0	0	0	0	0	0	0	0
0	0	0	0	0	0	0	0	0	0	0	0	0	0	0	0	0	0	0	0	0	0	0	0	0	0	0	0	0	0	0	0	0	0	0	0	0	0	0	0	0	0	0	0	0	0	0	0	0	0
0	0	0	0	0	0	0	0	0	0	0	0	0	0	0	0	0	0	0	0	0	0	0	0	0	0	0	0	0	0	0	0	0	0	0	0	0	0	0	0	0	0	0	0	0	0	0	0	0	0
0	0	0	0	0	0	0	0	0	0	0	0	0	0	0	0	0	0	0	0	0	0	0	0	0	0	0	0	0	0	0	0	0	0	0	0	0	0	0	0	0	0	0	0	0	0	0	0	0	0
0	0	0	0	0	0	0	0	0	0	0	0	0	0	0	0	0	0	0	0	0	0	0	0	0	0	0	0	0	0	0	0	0	0	0	0	0	0	0	0	0	0	0	0	0	0	0	0	0	0
0	0	0	0	0	0	0	0	0	0	0	0	0	0	0	0	0	0	0	0	0	0	0	0	0	0	0	0	0	0	0	0	0	0	0	0	0	0	0	0	0	0	0	0	0	0	0	0	0	0
0	0	0	0	0	0	0	0	0	0	0	0	0	0	0	0	0	0	0	0	0	0	0	0	0	0	0	0	0	0	0	0	0	0	0	0	0	0	0	0	0	0	0	0	0	0	0	0	0	0
0	0	0	0	0	0	0	0	0	0	0	0	0	0	0	0	0	0	0	0	0	0	0	0	0	0	0	0	0	0	0	0	0	0	0	0	0	0	0	0	0	0	0	0	0	0	0	0	0	0
0	0	0	0	0	0	0	0	0	0	0	0	0	0	0	0	0	0	0	0	0	0	0	0	0	0	0	0	0	0	0	0	0	0	0	0	0	0	0	0	0	0	0	0	0	0	0	0	0	0
0	0	0	0	0	0	0	0	0	0	0	0	0	0	0	0	0	0	0	0	0	0	0	0	0	0	0	0	0	0	0	0	0	0	0	0	0	0	0	0	0	0	0	0	0	0	0	0	0	0
0	0	0	0	0	0	0	0	0	0	0	0	0	0	0	0	0	0	0	0	0	0	0	0	0	0	0	0	0	0	0	0	0	0	0	0	0	0	0	0	0	0	0	0	0	0	0	0	0	0
0	0	0	0	0	0	0	0	0	0	0	0	0	0	0	0	0	0	0	0	0	0	0	0	0	0	0	0	0	0	0	0	0	0	0	0	0	0	0	0	0	0	0	0	0	0	0	0	0	0
0	0	0	0	0	0	0	0	0	0	0	0	0	0	0	0	0	0	0	0	0	0	0	0	0	0	0	0	0	0	0	0	0	0	0	0	0	0	0	0	0	0	0	0	0	0	0	0	0	0
0	0	0	0	0	0	0	0	0	0	0	0	0	0	0	0	0	0	0	0	0	0	0	0	0	0	0	0	0	0	0	0	0	0	0	0	0	0	0	0	0	0	0	0	0	0	0	0	0	0
0	0	0	0	0	0	0	0	0	0	0	0	0	0	0	0	0	0	0	0	0	0	0	0	0	0	0	0	0	0	0	0	0	0	0	0	0	0	0	0	0	0	0	0	0	0	0	0	0	0
0	0	0	0	0	0	0	0	0	0	0	0	0	0	0	0	0	0	0	0	0	0	0	0	0	0	0	0	0	0	0	0	0	0	0	0	0	0	0	0	0	0	0	0	0	0	0	0	0	0
0	0	0	0	0	0	0	0	0	0	0	0	0	0	0	0	0	0	0	0	0	0	0	0	0	0	0	0	0	0	0	0	0	0	0	0	0	0	0	0	0	0	0	0	0	0	0	0	0	0
0	0	0	0	0	0	0	0	0	0	0	0	0	0	0	0	0	0	0	0	0	0	0	0	0	0	0	0	0	0	0	0	0	0	0	0	0	0	0	0	0	0	0	0	0	0	0	0	0	0
0	0	0	0	0	0	0	0	0	0	0	0	0	0	0	0	0	0	0	0	0	0	0	0	0	0	0	0	0	0	0	0	0	0	0	0	0	0	0	0	0	0	0	0	0	0	0	0	0	0
0	0	0	0	0	0	0	0	0	0	0	0	0	0	0	0	0	0	0	0	0	0	0	0	0	0	0	0	0	0	0	0	0	0	0	0	0	0	0	0	0	0	0	0	0	0	0	0	0	0
0	0	0	0	0	0	0	0	0	0	0	0	0	0	0	0	0	0	0	0	0	0	0	0	0	0	0	0	0	0	0	0	0	0	0	0	0	0	0	0	0	0	0	0	0	0	0	0	0	0
0	0	0	0	0	0	0	0	0	0	0	0	0	0	0	0	0	0	0	0	0	0	0	0	0	0	0	0	0	0	0	0	0	0	0	0	0	0	0	0	0	0	0	0	0	0	0	0	0	0
0	0	0	0	0	0	0	0	0	0	0	0	0	0	0	0	0	0	0	0	0	0	0	0	0	0	0	0	0	0	0	0	0	0	0	0	0	0	0	0	0	0	0	0	0	0	0	0	0	0
0	0	0	0	0	0	0	0	0	0	0	0	0	0	0	0	0	0	0	0	0	0	0	0	0	0	0	0	0	0	0	0	0	0	0	0	0	0	0	0	0	0	0	0	0	0	0	0	0	0
0	0	0	0	0	0	0	0	0	0	0	0	0	0	0	0	0	0	0	0	0	0	0	0	0	0	0	0	0	0	0	0	0	0	0	0	0	0	0	0	0	0	0	0	0	0	0	0	0	0
0	0	0	0	0	0	0	0	0	0	0	0	0	0	0	0	0	0	0	0	0	0	0	0	0	0	0	0	0	0	0	0	0	0	0	0	0	0	0	0	0	0	0	0	0	0	0	0	0	0
0	0	0	0	0	0	0	0	0	0	0	0	0	0	0	0	0	0	0	0	0	0	0	0	0	0	0	0	0	0	0	0	0	0	0	0	0	0	0	0	0	0	0	0	0	0	0	0	0	0
0	0	0	0	0	0	0	0	0	0	0	0	0	0	0	0	0	0	0	0	0	0	0	0	0	0	0	0	0	0	0	0	0	0	0	0	0	0	0	0	0	0	0	0	0	0	0	0	0	0
0	0	0	0	0	0	0	0	0	0	0	0	0	0	0	0	0	0	0	0	0	0	0	0	0	0	0	0	0	0	0	0	0	0	0	0	0	0	0	0	0	0	0	0	0	0	0	0	0	0
0	0	0	0	0	0	0	0	0	0	0	0	0	0	0	0	0	0	0	0	0	0	0	0	0	0	0	0	0	0	0	0	0	0	0	0	0	0	0	0	0	0	0	0	0	0	0	0	0	0
0	0	0	0	0	0	0	0	0	0	0	0	0	0	0	0	0	0	0	0	0	0	0	0	0	0	0	0	0	0	0	0	0	0	0	0	0	0	0	0	0	0	0	0	0	0	0	0	0	0
0	0	0	0	0	0	0	0	0	0	0	0	0	0	0	0	0	0	0	0	0	0	0	0	0	0	0	0	0	0	0	0	0	0	0	0	0	0	0	0	0	0	0	0	0	0	0	0	0	0
0	0	0	0	0	0	0	0	0	0	0	0	0	0	0	0	0	0	0	0	0	0	0	0	0	0	0	0	0	0	0	0	0	0	0	0	0	0	0	0	0	0	0	0	0	0	0	0	0	0
0	0	0	0	0	0	0	0	0	0	0	0	0	0	0	0	0	0	0	0	0	0	0	0	0	0	0	0	0	0	0	0	0	0	0	0	0	0	0	0	0	0	0	0	0	0	0	0	0	0
0	0	0	0	0	0	0	0	0	0	0	0	0	0	0	0	0	0	0	0	0	0	0	0	0	0	0	0	0	0	0	0	0	0	0	0	0	0	0	0	0	0	0	0	0	0	0	0	0	0
0	0	0	0	0	0	0	0	0	0	0	0	0	0	0	0	0	0	0	0	0	0	0	0	0	0	0	0	0	0	0	0	0	0	0	0	0	0	0	0	0	0	0	0	0	0	0	0	0	0
0	0	0	0	0	0	0	0	0	0	0	0	0	0	0	0	0	0	0	0	0	0	0	0	0	0	0	0	0	0	0	0	0	0	0	0	0	0	0	0	0	0	0	0	0	0	0	0	0	0
0	0	0	0	0	0	0	0	0	0	0	0	0	0	0	0	0	0	0	0	0	0	0	0	0	0	0	0	0	0	0	0	0	0	0	0	0	0	0	0	0	0	0	0	0	0	0	0	0	0
0	0	0	0	0	0	0	0	0	0	0	0	0	0	0	0	0	0	0	0	0	0	0	0	0	0	0	0	0	0	0	0	0	0	0	0	0	0	0	0	0	0	0	0	0	0	0	0	0	0
0	0	0	0	0	0	0	0	0	0	0	0	0	0	0	0	0	0	0	0	0	0	0	0	0	0	0	0	0	0	0	0	0	0	0	0	0	0	0	0	0	0	0	0	0	0	0	0	0	0
0	0	0	0	0	0	0	0	0	0	0	0	0	0	0	0	0	0	0	0	0	0	0	0	0	0	0	0	0	0	0	0	0	0	0	0	0	0	0	0	0	0	0	0	0	0	0	0	0	0
0	0	0	0	0	0	0	0	0	0	0	0	0	0	0	0	0	0	0	0	0	0	0	0	0	0	0	0	0	0	0	0	0	0	0	0	0	0	0	0	0	0	0	0	0	0	0	0	0	0
0	0	0	0	0	0	0	0	0	0	0	0	0	0	0	0	0	0	0	0	0	0	0	0	0	0	0	0	0	0	0	0	0	0	0	0	0	0	0	0	0	0	0	0	0	0	0	0	0	0
0	0	0	0	0	0	0	0	0	0	0	0	0	0	0	0	0	0	0	0	0	0	0	0	0	0	0	0	0	0	0	0	0	0	0	0	0	0	0	0	0	0	0	0	0	0	0	0	0	0
0	0	0	0	0	0	0	0	0	0	0	0	0	0	0	0	0	0	0	0	0	0	0	0	0	0	0	0	0	0	0	0	0	0	0	0	0	0	0	0	0	0	0	0	0	0	0	0	0	0
0	0	0	0	0	0	0	0	0	0	0	0	0	0	0	0	0	0	0	0	0	0	0	0	0	0	0	0	0	0	0	0	0	0	0	0	0	0	0	0	0	0	0	0	0	0	0	0	0	0
0	0	0	0	0	0	0	0	0	0	0	0	0	0	0	0	0	0	0	0	0	0	0	0	0	0	0	0	0	0	0	0	0	0	0	0	0	0	0	0	0	0	0	0	0	0	0	0	0	0
0	0	0	0	0	0	0	0	0	0	0	0	0	0	0	0	0	0	0	0	0	0	0	0	0	0	0	0	0	0	0	0	0	0	0	0	0	0	0	0	0	0	0	0	0	0	0	0	0	0
0	0	0	0	0	0	0	0	0	0	0	0	0	0	0	0	0	0	0	0	0	0	0	0	0	0	0	0	0	0	0	0	0	0	0	0	0	0	0	0	0	0	0	0	0	0	0	0	0	0
0	0	0	0	0	0	0	0	0	0	0	0	0	0	0	0	0	0	0	0	0	0	0	0	0	0	0	0	0	0	0	0	0	0	0	0	0	0	0	0	0	0	0	0	0	0	0	0	0	0
0	0	0	0	0	0	0	0	0	0	0	0	0	0	0	0	0	0	0	0	0	0	0	0	0	0	0	0	0	0	0	0	0	0	0	0	0	0	0	0	0	0	0	0	0	0	0	0	0	0
0	0	0	0	0	0	0	0	0	0	0	0	0	0	0	0	0	0	0	0	0	0	0	0	0	0	0	0	0	0	0	0	0	0	0	0	0	0	0	0	0	0	0	0	0	0	0	0	0	0
0	0	0	0	0	0	0	0	0	0	0	0	0	0	0	0	0	0	0	0	0	0	0	0	0	0	0	0	0	0	0	0	0	0	0	0	0	0	0	0	0	0	0	0	0	0	0	0	0	0
0	0	0	0	0	0	0	0	0	0	0	0	0	0	0	0	0	0	0	0	0	0	0	0	0	0	0	0	0	0	0	0	0	0	0	0	0	0	0	0	0	0	0	0	0	0	0	0	0	0
0	0	0	0	0	0	0	0	0	0	0	0	0	0	0	0	0	0	0	0	0	0	0	0	0	0	0	0	0	0	0	0	0	0	0	0	0	0	0	0	0	0	0	0	0	0	0	0	0	0
0	0	0	0	0	0	0	0	0	0	0	0	0	0	0	0	0	0	0	0	0	0	0	0	0	0	0	0	0	0	0	0	0	0	0	0	0	0	0	0	0	0	0	0	0	0	0	0	0	0
0	0	0	0	0	0	0	0	0	0	0	0	0	0	0	0	0	0	0	0	0	0	0	0	0	0	0	0	0	0	0	0	0	0	0	0	0	0	0	0	0	0	0	0	0	0	0	0	0	0
0	0	0	0	0	0	0	0	0	0	0	0	0	0	0	0	0	0	0	0	0	0	0	0	0	0	0	0	0	0	0	0	0	0	0	0	0	0	0	0	0	0	0	0	0	0	0	0	0	0
0	0	0	0	0	0	0	0	0	0	0	0	0	0	0	0	0	0	0	0	0	0	0	0	0	0	0	0	0	0	0	0	0	0	0	0	0	0	0	0	0	0	0	0	0	0	0	0	0	0
0	0	0	0	0	0	0	0	0	0	0	0	0	0	0	0	0	0	0	0	0	0	0	0	0	0	0	0	0	0	0	0	0	0	0	0	0	0	0	0	0	0	0	0	0	0	0	0	0	0
0	0	0	0	0	0	0	0	0	0	0	0	0	0	0	0	0	0	0	0	0	0	0	0	0	0	0	0	0	0	0	0	0	0	0	0	0	0	0	0	0	0	0	0	0	0	0	0	0	0
0	0	0	0	0	0	0	0	0	0	0	0	0	0	0	0	0	0	0	0	0	0	0	0	0	0	0	0	0	0	0	0	0	0	0	0	0	0	0	0	0	0	0	0	0	0	0	0	0	0
0	0	0	0	0	0	0	0	0	0	0	0	0	0	0	0	0	0	0	0	0	0	0	0	0	0	0	0	0	0	0	0	0	0	0	0	0	0	0	0	0	0	0	0	0	0	0	0	0	0
0	0	0	0	0	0	0	0	0	0	0	0	0	0	0	0	0	0	0	0	0	0	0	0	0	0	0	0	0	0	0	0	0	0	0	0	0	0	0	0	0	0	0	0	0	0	0	0	0	0
0	0	0	0	0	0	0	0	0	0	0	0	0	0	0	0	0	0	0	0	0	0	0	0	0	0	0	0	0	0	0	0	0	0	0	0	0	0	0	0	0	0	0	0	0	0	0	0	0	0
0	0	0	0	0	0	0	0	0	0	0	0	0	0	0	0	0	0	0	0	0	0	0	0	0	0	0	0	0	0	0	0	0	0	0	0	0	0	0	0	0	0	0	0	0	0	0	0	0	0
0	0	0	0	0	0	0	0	0	0	0	0	0	0	0	0	0	0	0	0	0	0	0	0	0	0	0	0	0	0	0	0	0	0	0	0	0	0	0	0	0	0	0	0	0	0	0	0	0	0
0	0	0	0	0	0	0	0	0	0	0	0	0	0	0	0	0	0	0	0	0	0	0	0	0	0	0	0	0	0	0	0	0	0	0	0	0	0	0	0	0	0	0	0	0	0	0	0	0	0
0	0	0	0	0	0	0	0	0	0	0	0	0	0	0	0	0	0	0	0	0	0	0	0	0	0	0	0	0	0	0	0	0	0	0	0	0	0	0	0	0	0	0	0	0	0	0	0	0	0
0	0	0	0	0	0	0	0	0	0	0	0	0	0	0	0	0	0	0	0	0	0	0	0	0	0	0	0	0	0	0	0	0	0	0	0	0	0	0	0	0	0	0	0	0	0	0	0	0	0
0	0	0	0	0	0	0	0	0	0	0	0	0	0	0	0	0	0	0	0	0	0	0	0	0	0	0	0	0	0	0	0	0	0	0	0	0	0	0	0	0	0	0	0	0	0	0	0	0	0
0	0	0	0	0	0	0	0	0	0	0	0	0	0	0	0	0	0	0	0	0	0	0	0	0	0	0	0	0	0	0	0	0	0	0	0	0	0	0	0	0	0	0	0	0	0	0	0	0	0
0	0	0	0	0	0	0	0	0	0	0	0	0	0	0	0	0	0	0	0	0	0	0	0	0	0	0	0	0	0	0	0	0	0	0	0	0	0	0	0	0	0	0	0	0	0	0	0	0	0
0	0	0	0	0	0	0	0	0	0	0	0	0	0	0	0	0	0	0	0	0	0	0	0	0	0	0	0	0	0	0	0	0	0	0	0	0	0	0	0	0	0	0	0	0	0	0	0	0	0
0	0	0	0	0	0	0	0	0	0	0	0	0	0	0	0	0	0	0	0	0	0	0	0	0	0	0	0	0	0	0	0	0	0	0	0	0	0	0	0	0	0	0	0	0	0	0	0	0	0
0	0	0	0	0	0	0	0	0	0	0	0	0	0	0	0	0	0	0	0	0	0	0	0	0	0	0	0	0	0	0	0	0	0	0	0	0	0	0	0	0	0	0	0	0	0	0	0	0	0
0	0	0	0	0	0	0	0	0	0	0	0	0	0	0	0	0	0	0	0	0	0	0	0	0	0	0	0	0	0	0	0	0	0	0	0	0	0	0	0	0	0	0	0	0	0	0	0	0	0
0	0	0	0	0	0	0	0	0	0	0	0	0	0	0	0	0	0	0	0	0	0	0	0	0	0	0	0	0	0	0	0	0	0	0	0	0	0	0	0	0	0	0	0	0	0	0	0	0	0
0	0	0	0	0	0	0	0	0	0	0	0	0	0	0	0	0	0	0	0	0	0	0	0	0	0	0	0	0	0	0	0	0	0	0	0	0	0	0	0	0	0	0	0	0	0	0	0	0	0
0	0	0	0	0	0	0	0	0	0	0	0	0	0	0	0	0	0	0	0	0	0	0	0	0	0	0	0	0	0	0	0	0	0	0	0	0	0	0	0	0	0	0	0	0	0	0	0	0	0
0	0	0	0	0	0	0	0	0	0	0	0	0	0	0	0	0	0	0	0	0	0	0	0	0	0	0	0	0	0	0	0	0	0	0	0	0	0	0	0	0	0	0	0	0	0	0	0	0	0
0	0	0	0	0	0	0	0	0	0	0	0	0	0	0	0	0	0	0	0	0	0	0	0	0	0	0	0	0	0	0	0	0	0	0	0	0	0	0	0	0	0	0	0	0	0	0	0	0	0
0	0	0	0	0	0	0	0	0	0	0	0	0	0	0	0	0	0	0	0	0	0	0	0	0	0	0	0	0	0	0	0	0	0	0	0	0	0	0	0	0	0	0	0	0	0	0	0	0	0
0	0	0	0	0	0	0	0	0	0	0	0	0	0	0	0	0	0	0	0	0	0	0	0	0	0	0	0	0	0	0	0	0	0	0	0	0	0	0	0	0	0	0	0	0	0	0	0	0	0
0	0	0	0	0	0	0	0	0	0	0	0	0	0	0	0	0	0	0	0	0	0	0	0	0	0	0	0	0	0	0	0	0	0	0	0	0	0	0	0	0	0	0	0	0	0	0	0	0	0
0	0	0	0	0	0	0	0	0	0	0	0	0	0	0	0	0	0	0	0	0	0	0	0	0	0	0	0	0	0	0	0	0	0	0	0	0	0	0	0	0	0	0	0	0	0	0	0	0	0
0	0	0	0	0	0	0	0	0	0	0	0	0	0	0	0	0	0	0	0	0	0	0	0	0	0	0	0	0	0	0	0	0	0	0	0	0	0	0	0	0	0	0	0	0	0	0	0	0	0
0	0	0	0	0	0	0	0	0	0	0	0	0	0	0	0	0	0	0	0	0	0	0	0	0	0	0	0	0	0	0	0	0	0	0	0	0	0	0	0	0	0	0	0	0	0	0	0	0	0
0	0	0	0	0	0	0	0	0	0	0	0	0	0	0	0	0	0	0	0	0	0	0	0	0	0	0	0	0	0	0	0	0	0	0	0	0	0	0	0	0	0	0	0	0	0	0	0	0	0
0	0	0	0	0	0	0	0	0	0	0	0	0	0	0	0	0	0	0	0	0	0	0	0	0	0	0	0	0	0	0	0	0	0	0	0	0	0	0	0	0	0	0	0	0	0	0	0	0	0
0	0	0	0	0	0	0	0	0	0	0	0	0	0	0	0	0	0	0	0	0	0	0	0	0	0	0	0	0	0	0	0	0	0	0	0	0	0	0	0	0	0	0	0	0	0	0	0	0	0
0	0	0	0	0	0	0	0	0	0	0	0	0	0	0	0	0	0	0	0	0	0	0	0	0	0	0	0	0	0	0	0	0	0	0	0	0	0	0	0	0	0	0	0	0	0	0	0	0	0
0	0	0	0	0	0	0	0	0	0	0	0	0	0	0	0	0	0	0	0	0	0	0	0	0	0	0	0	0	0	0	0	0	0	0	0	0	0	0	0	0	0	0	0	0	0	0	0	0	0
0	0	0	0	0	0	0	0	0	0	0	0	0	0	0	0	0	0	0	0	0	0	0	0	0	0	0	0	0	0	0	0	0	0	0	0	0	0	0	0	0	0	0	0	0	0	0	0	0	0
0	0	0	0	0	0	0	0	0	0	0	0	0	0	0	0	0	0	0	0	0	0	0	0	0	0	0	0	0	0	0	0	0	0	0	0	0	0	0	0	0	0	0	0	0	0	0	0	0	0
0	0	0	0	0	0	0	0	0	0	0	0	0	0	0	0	0	0	0	0	0	0	0	0	0	0	0	0	0	0	0	0	0	0	0	0	0	0	0	0	0	0	0	0	0	0	0	0	0	0
0	0	0	0	0	0	0	0	0	0	0	0	0	0	0	0	0	0	0	0	0	0	0	0	0	0	0	0	0	0	0	0	0	0	0	0	0	0	0	0	0	0	0	0	0	0	0	0	0	0
0	0	0	0	0	0	0	0	0	0	0	0	0	0	0	0	0	0	0	0	0	0	0	0	0	0	0	0	0	0	0	0	0	0	0	0	0	0	0	0	0	0	0	0	0	0	0	0	0	0
0	0	0	0	0	0	0	0	0	0	0	0	0	0	0	0	0	0	0	0	0	0	0	0	0	0	0	0	0	0	0	0	0	0	0	0	0	0	0	0	0	0	0	0	0	0	0	0	0	0
0	0	0	0	0	0	0	0	0	0	0	0	0	0	0	0	0	0	0	0	0	0	0	0	0	0	0	0	0	0	0	0	0	0	0	0	0	0	0	0	0	0	0	0	0	0	0	0	0	0
0	0	0	0	0	0	0	0	0	0	0	0	0	0	0	0	0	0	0	0	0	0	0	0	0	0	0	0	0	0	0	0	0	0	0	0	0	0	0	0	0	0	0	0	0	0	0	0	0	0
0	0	0	0	0	0	0	0	0	0	0	0	0	0	0	0	0	0	0	0	0	0	0	0	0	0	0	0	0	0	0	0	0	0	0	0	0	0	0	0	0	0	0	0	0	0	0	0	0	0
0	0	0	0	0	0	0	0	0	0	0	0	0	0	0	0	0	0	0	0	0	0	0	0	0	0	0	0	0	0	0	0	0	0	0	0	0	0	0	0	0	0	0	0	0	0	0	0	0	0
0	0	0	0	0	0	0	0	0	0	0	0	0	0	0	0	0	0	0	0	0	0	0	0	0	0	0	0	0	0	0	0	0	0	0	0	0	0	0	0	0	0	0	0	0	0	0	0	0	0
0	0	0	0	0	0	0	0	0	0	0	0	0	0	0	0	0	0	0	0	0	0	0	0	0	0	0	0	0	0	0	0	0	0	0	0	0	0	0	0	0	0	0	0	0	0	0	0	0	0
0	0	0	0	0	0	0	0	0	0	0	0	0	0	0	0	0	0	0	0	0	0	0	0	0	0	0	0	0	0	0	0	0	0	0	0	0	0	0	0	0	0	0	0	0	0	0	0	0	0
0	0	0	0	0	0	0	0	0	0	0	0	0	0	0	0	0	0	0	0	0	0	0	0	0	0	0	0	0	0	0	0	0	0	0	0	0	0	0	0	0	0	0	0	0	0	0	0	0	0
0	0	0	0	0	0	0	0	0	0	0	0	0	0	0	0	0	0	0	0	0	0	0	0	0	0	0	0	0	0	0	0	0	0	0	0	0	0	0	0	0	0	0	0	0	0	0	0	0	0
0	0	0	0	0	0	0	0	0	0	0	0	0	0	0	0	0	0	0	0	0	0	0	0	0	0	0	0	0	0	0	0	0	0	0	0	0	0	0	0	0	0	0	0	0	0	0	0	0	0
0	0	0	0	0	0	0	0	0	0	0	0	0	0	0	0	0	0	0	0	0	0	0	0	0	0	0	0	0	0	0	0	0	0	0	0	0	0	0	0	0	0	0	0	0	0	0	0	0	0
0	0	0	0	0	0	0	0	0	0	0	0	0	0	0	0	0	0	0	0	0	0	0	0	0	0	0	0	0	0	0	0	0	0	0	0	0	0	0	0	0	0	0	0	0	0	0	0	0	0
0	0	0	0	0	0	0	0	0	0	0	0	0	0	0	0	0	0	0	0	0	0	0	0	0	0	0	0	0	0	0	0	0	0	0	0	0	0	0	0	0	0	0	0	0	0	0	0	0	0
0	0	0	0	0	0	0	0	0	0	0	0	0	0	0	0	0	0	0	0	0	0	0	0	0	0	0	0	0	0	0	0	0	0	0	0	0	0	0	0	0	0	0	0	0	0	0	0	0	0
0	0	0	0	0	0	0	0	0	0	0	0	0	0	0	0	0	0	0	0	0	0	0	0	0	0	0	0	0	0	0	0	0	0	0	0	0	0	0	0	0	0	0	0	0	0	0	0	0	0
0	0	0	0	0	0	0	0	0	0	0	0	0	0	0	0	0	0	0	0	0	0	0	0	0	0	0	0	0	0	0	0	0	0	0	0	0	0	0	0	0	0	0	0	0	0	0	0	0	0
0	0	0	0	0	0	0	0	0	0	0	0	0	0	0	0	0	0	0	0	0	0	0	0	0	0	0	0	0	0	0	0	0	0	0	0	0	0	0	0	0	0	0	0	0	0	0	0	0	0
0	0	0	0	0	0	0	0	0	0	0	0	0	0	0	0	0	0	0	0	0	0	0	0	0	0	0	0	0	0	0	0	0	0	0	0	0	0	0	0	0	0	0	0	0	0	0	0	0	0
0	0	0	0	0	0	0	0	0	0	0	0	0	0	0	0	0	0	0	0	0	0	0	0	0	0	0	0	0	0	0	0	0	0	0	0	0	0	0	0	0	0	0	0	0	0	0	0	0	0
0	0	0	0	0	0	0	0	0	0	0	0	0	0	0	0	0	0	0	0	0	0	0	0	0	0	0	0	0	0	0	0	0	0	0	0	0	0	0	0	0	0	0	0	0	0	0	0	0	0
0	0	0	0	0	0	0	0	0	0	0	0	0	0	0	0	0	0	0	0	0	0	0	0	0	0	0	0	0	0	0	0	0	0	0	0	0	0	0	0	0	0	0	0	0	0	0	0	0	0
0	0	0	0	0	0	0	0	0	0	0	0	0	0	0	0	0	0	0	0	0	0	0	0	0	0	0	0	0	0	0	0	0	0	0	0	0	0	0	0	0	0	0	0	0	0	0	0	0	0
0	0	0	0	0	0	0	0	0	0	0	0	0	0	0	0	0	0	0	0	0	0	0	0	0	0	0	0	0	0	0	0	0	0	0	0	0	0	0	0	0	0	0	0	0	0	0	0	0	0
0	0	0	0	0	0	0	0	0	0	0	0	0	0	0	0	0	0	0	0	0	0	0	0	0	0	0	0	0	0	0	0	0	0	0	0	0	0	0	0	0	0	0	0	0	0	0	0	0	0
0	0	0	0	0	0	0	0	0	0	0	0	0	0	0	0	0	0	0	0	0	0	0	0	0	0	0	0	0	0	0	0	0	0	0	0	0	0	0	0	0	0	0	0	0	0	0	0	0	0
0	0	0	0	0	0	0	0	0	0	0	0	0	0	0	0	0	0	0	0	0	0	0	0	0	0	0	0	0	0	0	0	0	0	0	0	0	0	0	0	0	0	0	0	0	0	0	0	0	0
0	0	0	0	0	0	0	0	0	0	0	0	0	0	0	0	0	0	0	0	0	0	0	0	0	0	0	0	0	0	0	0	0	0	0	0	0	0	0	0	0	0	0	0	0	0	0	0	0	0
0	0	0	0	0	0	0	0	0	0	0	0	0	0	0	0	0	0	0	0	0	0	0	0	0	0	0	0	0	0	0	0	0	0	0	0	0	0	0	0	0	0	0	0	0	0	0	0	0	0
0	0	0	0	0	0	0	0	0	0	0	0	0	0	0	0	0	0	0	0	0	0	0	0	0	0	0	0	0	0	0	0	0	0	0	0	0	0	0	0	0	0	0	0	0	0	0	0	0	0
0	0	0	0	0	0	0	0	0	0	0	0	0	0	0	0	0	0	0	0	0	0	0	0	0	0	0	0	0	0	0	0	0	0	0	0	0	0	0	0	0	0	0	0	0	0	0	0	0	0
0	0	0	0	0	0	0	0	0	0	0	0	0	0	0	0	0	0	0	0	0	0	0	0	0	0	0	0	0	0	0	0	0	0	0	0	0	0	0	0	0	0	0	0	0	0	0	0	0	0
0	0	0	0	0	0	0	0	0	0	0	0	0	0	0	0	0	0	0	0	0	0	0	0	0	0	0	0	0	0	0	0	0	0	0	0	0	0	0	0	0	0	0	0	0	0	0	0	0	0
0	0	0	0	0	0	0	0	0	0	0	0	0	0	0	0	0	0	0	0	0	0	0	0	0	0	0	0	0	0	0	0	0	0	0	0	0	0	0	0	0	0	0	0	0	0	0	0	0	0
0	0	0	0	0	0	0	0	0	0	0	0	0	0	0	0	0	0	0	0	0	0	0	0	0	0	0	0	0	0	0	0	0	0	0	0	0	0	0	0	0	0	0	0	0	0	0	0	0	0
0	0	0	0	0	0	0	0	0	0	0	0	0	0	0	0	0	0	0	0	0	0	0	0	0	0	0	0	0	0	0	0	0	0	0	0	0	0	0	0	0	0	0	0	0	0	0	0	0	0
0	0	0	0	0	0	0	0	0	0	0	0	0	0	0	0	0	0	0	0	0	0	0	0	0	0	0	0	0	0	0	0	0	0	0	0	0	0	0	0	0	0	0	0	0	0	0	0	0	0
0	0	0	0	0	0	0	0	0	0	0	0	0	0	0	0	0	0	0	0	0	0	0	0	0	0	0	0	0	0	0	0	0	0	0	0	0	0	0	0	0	0	0	0	0	0	0	0	0	0
0	0	0	0	0	0	0	0	0	0	0	0	0	0	0	0	0	0	0	0	0	0	0	0	0	0	0	0	0	0	0	0	0	0	0	0	0	0	0	0	0	0	0	0	0	0	0	0	0	0
0	0	0	0	0	0	0	0	0	0	0	0	0	0	0	0	0	0	0	0	0	0	0	0	0	0	0	0	0	0	0	0	0	0	0	0	0	0	0	0	0	0	0	0	0	0	0	0	0	0
0	0	0	0	0	0	0	0	0	0	0	0	0	0	0	0	0	0	0	0	0	0	0	0	0	0	0	0	0	0	0	0	0	0	0	0	0	0	0	0	0	0	0	0	0	0	0	0	0	0
0	0	0	0	0	0	0	0	0	0	0	0	0	0	0	0	0	0	0	0	0	0	0	0	0	0	0	0	0	0	0	0	0	0	0	0	0	0	0	0	0	0	0	0	0	0	0	0	0	0
0	0	0	0	0	0	0	0	0	0	0	0	0	0	0	0	0	0	0	0	0	0	0	0	0	0	0	0	0	0	0	0	0	0	0	0	0	0	0	0	0	0	0	0	0	0	0	0	0	0
0	0	0	0	0	0	0	0	0	0	0	0	0	0	0	0	0	0	0	0	0	0	0	0	0	0	0	0	0	0	0	0	0	0	0	0	0	0	0	0	0	0	0	0	0	0	0	0	0	0
0	0	0	0	0	0	0	0	0	0	0	0	0	0	0	0	0	0	0	0	0	0	0	0	0	0	0	0	0	0	0	0	0	0	0	0	0	0	0	0	0	0	0	0	0	0	0	0	0	0
0	0	0	0	0	0	0	0	0	0	0	0	0	0	0	0	0	0	0	0	0	0	0	0	0	0	0	0	0	0	0	0	0	0	0	0	0	0	0	0	0	0	0	0	0	0	0	0	0	0
0	0	0	0	0	0	0	0	0	0	0	0	0	0	0	0	0	0	0	0	0	0	0	0	0	0	0	0	0	0	0	0	0	0	0	0	0	0	0	0	0	0	0	0	0	0	0	0	0	0
0	0	0	0	0	0	0	0	0	0	0	0	0	0	0	0	0	0	0	0	0	0	0	0	0	0	0	0	0	0	0	0	0	0	0	0	0	0	0	0	0	0	0	0	0	0	0	0	0	0
0	0	0	0	0	0	0	0	0	0	0	0	0	0	0	0	0	0	0	0	0	0	0	0	0	0	0	0	0	0	0	0	0	0	0	0	0	0	0	0	0	0	0	0	0	0	0	0	0	0
0	0	0	0	0	0	0	0	0	0	0	0	0	0	0	0	0	0	0	0	0	0	0	0	0	0	0	0	0	0	0	0	0	0	0	0	0	0	0	0	0	0	0	0	0	0	0	0	0	0
0	0	0	0	0	0	0	0	0	0	0	0	0	0	0	0	0	0	0	0	0	0	0	0	0	0	0	0	0	0	0	0	0	0	0	0	0	0	0	0	0	0	0	0	0	0	0	0	0	0
0	0	0	0	0	0	0	0	0	0	0	0	0	0	0	0	0	0	0	0	0	0	0	0	0	0	0	0	0	0	0	0	0	0	0	0	0	0	0	0	0	0	0	0	0	0	0	0	0	0
0	0	0	0	0	0	0	0	0	0	0	0	0	0	0	0	0	0	0	0	0	0	0	0	0	0	0	0	0	0	0	0	0	0	0	0	0	0	0	0	0	0	0	0	0	0	0	0	0	0
0	0	0	0	0	0	0	0	0	0	0	0	0	0	0	0	0	0	0	0	0	0	0	0	0	0	0	0	0	0	0	0	0	0	0	0	0	0	0	0	0	0	0	0	0	0	0	0	0	0
0	0	0	0	0	0	0	0	0	0	0	0	0	0	0	0	0	0	0	0	0	0	0	0	0	0	0	0	0	0	0	0	0	0	0	0	0	0	0	0	0	0	0	0	0	0	0	0	0	0
0	0	0	0	0	0	0	0	0	0	0	0	0	0	0	0	0	0	0	0	0	0	0	0	0	0	0	0	0	0	0	0	0	0	0	0	0	0	0	0	0	0	0	0	0	0	0	0	0	0
0	0	0	0	0	0	0	0	0	0	0	0	0	0	0	0	0	0	0	0	0	0	0	0	0	0	0	0	0	0	0	0	0	0	0	0	0	0	0	0	0	0	0	0	0	0	0	0	0	0
0	0	0	0	0	0	0	0	0	0	0	0	0	0	0	0	0	0	0	0	0	0	0	0	0	0	0	0	0	0	0	0	0	0	0	0	0	0	0	0	0	0	0	0	0	0	0	0	0	0
0	0	0	0	0	0	0	0	0	0	0	0	0	0	0	0	0	0	0	0	0	0	0	0	0	0	0	0	0	0	0	0	0	0	0	0	0	0	0	0	0	0	0	0	0	0	0	0	0	0
0	0	0	0	0	0	0	0	0	0	0	0	0	0	0	0	0	0	0	0	0	0	0	0	0	0	0	0	0	0	0	0	0	0	0	0	0	0	0	0	0	0	0	0	0	0	0	0	0	0
0	0	0	0	0	0	0	0	0	0	0	0	0	0	0	0	0	0	0	0	0	0	0	0	0	0	0	0	0	0	0	0	0	0	0	0	0	0	0	0	0	0	0	0	0	0	0	0	0	0
0	0	0	0	0	0	0	0	0	0	0	0	0	0	0	0	0	0	0	0	0	0	0	0	0	0	0	0	0	0	0	0	0	0	0	0	0	0	0	0	0	0	0	0	0	0	0	0	0	0
0	0	0	0	0	0	0	0	0	0	0	0	0	0	0	0	0	0	0	0	0	0	0	0	0	0	0	0	0	0	0	0	0	0	0	0	0	0	0	0	0	0	0	0	0	0	0	0	0	0
0	0	0	0	0	0	0	0	0	0	0	0	0	0	0	0	0	0	0	0	0	0	0	0	0	0	0	0	0	0	0	0	0	0	0	0	0	0	0	0	0	0	0	0	0	0	0	0	0	0
0	0	0	0	0	0	0	0	0	0	0	0	0	0	0	0	0	0	0	0	0	0	0	0	0	0	0	0	0	0	0	0	0	0	0	0	0	0	0	0	0	0	0	0	0	0	0	0	0	0
0	0	0	0	0	0	0	0	0	0	0	0	0	0	0	0	0	0	0	0	0	0	0	0	0	0	0	0	0	0	0	0	0	0	0	0	0	0	0	0	0	0	0	0	0	0	0	0	0	0
0	0	0	0	0	0	0	0	0	0	0	0	0	0	0	0	0	0	0	0	0	0	0	0	0	0	0	0	0	0	0	0	0	0	0	0	0	0	0	0	0	0	0	0	0	0	0	0	0	0
0	0	0	0	0	0	0	0	0	0	0	0	0	0	0	0	0	0	0	0	0	0	0	0	0	0	0	0	0	0	0	0	0	0	0	0	0	0	0	0	0	0	0	0	0	0	0	0	0	0
0	0	0	0	0	0	0	0	0	0	0	0	0	0	0	0	0	0	0	0	0	0	0	0	0	0	0	0	0	0	0	0	0	0	0	0	0	0	0	0	0	0	0	0	0	0	0	0	0	0
0	0	0	0	0	0	0	0	0	0	0	0	0	0	0	0	0	0	0	0	0	0	0	0	0	0	0	0	0	0	0	0	0	0	0	0	0	0	0	0	0	0	0	0	0	0	0	0	0	0
0	0	0	0	0	0	0	0	0	0	0	0	0	0	0	0	0	0	0	0	0	0	0	0	0	0	0	0	0	0	0	0	0	0	0	0	0	0	0	0	0	0	0	0	0	0	0	0	0	0
0	0	0	0	0	0	0	0	0	0	0	0	0	0	0	0	0	0	0	0	0	0	0	0	0	0	0	0	0	0	0	0	0	0	0	0	0	0	0	0	0	0	0	0	0	0	0	0	0	0
0	0	0	0	0	0	0	0	0	0	0	0	0	0	0	0	0	0	0	0	0	0	0	0	0	0	0	0	0	0	0	0	0	0	0	0	0	0	0	0	0	0	0	0	0	0	0	0	0	0
0	0	0	0	0	0	0	0	0	0	0	0	0	0	0	0	0	0	0	0	0	0	0	0	0	0	0	0	0	0	0	0	0	0	0	0	0	0	0	0	0	0	0	0	0	0	0	0	0	0
0	0	0	0	0	0	0	0	0	0	0	0	0	0	0	0	0	0	0	0	0	0	0	0	0	0	0	0	0	0	0	0	0	0	0	0	0	0	0	0	0	0	0	0	0	0	0	0	0	0
0	0	0	0	0	0	0	0	0	0	0	0	0	0	0	0	0	0	0	0	0	0	0	0	0	0	0	0	0	0	0	0	0	0	0	0	0	0	0	0	0	0	0	0	0	0	0	0	0	0
0	0	0	0	0	0	0	0	0	0	0	0	0	0	0	0	0	0	0	0	0	0	0	0	0	0	0	0	0	0	0	0	0	0	0	0	0	0	0	0	0	0	0	0	0	0	0	0	0	0
0	0	0	0	0	0	0	0	0	0	0	0	0	0	0	0	0	0	0	0	0	0	0	0	0	0	0	0	0	0	0	0	0	0	0	0	0	0	0	0	0	0	0	0	0	0	0	0	0	0
0	0	0	0	0	0	0	0	0	0	0	0	0	0	0	0	0	0	0	0	0	0	0	0	0	0	0	0	0	0	0	0	0	0	0	0	0	0	0	0	0	0	0	0	0	0	0	0	0	0
0	0	0	0	0	0	0	0	0	0	0	0	0	0	0	0	0	0	0	0	0	0	0	0	0	0	0	0	0	0	0	0	0	0	0	0	0	0	0	0	0	0	0	0	0	0	0	0	0	0
0	0	0	0	0	0	0	0	0	0	0	0	0	0	0	0	0	0	0	0	0	0	0	0	0	0	0	0	0	0	0	0	0	0	0	0	0	0	0	0	0	0	0	0	0	0	0	0	0	0
0	0	0	0	0	0	0	0	0	0	0	0	0	0	0	0	0	0	0	0	0	0	0	0	0	0	0	0	0	0	0	0	0	0	0	0	0	0	0	0	0	0	0	0	0	0	0	0	0	0
0	0	0	0	0	0	0	0	0	0	0	0	0	0	0	0	0	0	0	0	0	0	0	0	0	0	0	0	0	0	0	0	0	0	0	0	0	0	0	0	0	0	0	0	0	0	0	0	0	0
0	0	0	0	0	0	0	0	0	0	0	0	0	0	0	0	0	0	0	0	0	0	0	0	0	0	0	0	0	0	0	0	0	0	0	0	0	0	0	0	0	0	0	0	0	0	0	0	0	0
0	0	0	0	0	0	0	0	0	0	0	0	0	0	0	0	0	0	0	0	0	0	0	0	0	0	0	0	0	0	0	0	0	0	0	0	0	0	0	0	0	0	0	0	0	0	0	0	0	0
0	0	0	0	0	0	0	0	0	0	0	0	0	0	0	0	0	0	0	0	0	0	0	0	0	0	0	0	0	0	0	0	0	0	0	0	0	0	0	0	0	0	0	0	0	0	0	0	0	0
0	0	0	0	0	0	0	0	0	0	0	0	0	0	0	0	0	0	0	0	0	0	0	0	0	0	0	0	0	0	0	0	0	0	0	0	0	0	0	0	0	0	0	0	0	0	0	0	0	0
0	0	0	0	0	0	0	0	0	0	0	0	0	0	0	0	0	0	0	0	0	0	0	0	0	0	0	0	0	0	0	0	0	0	0	0	0	0	0	0	0	0	0	0	0	0	0	0	0	0
0	0	0	0	0	0	0	0	0	0	0	0	0	0	0	0	0	0	0	0	0	0	0	0	0	0	0	0	0	0	0	0	0	0	0	0	0	0	0	0	0	0	0	0	0	0	0	0	0	0
0	0	0	0	0	0	0	0	0	0	0	0	0	0	0	0	0	0	0	0	0	0	0	0	0	0	0	0	0	0	0	0	0	0	0	0	0	0	0	0	0	0	0	0	0	0	0	0	0	0
0	0	0	0	0	0	0	0	0	0	0	0	0	0	0	0	0	0	0	0	0	0	0	0	0	0	0	0	0	0	0	0	0	0	0	0	0	0	0	0	0	0	0	0	0	0	0	0	0	0
0	0	0	0	0	0	0	0	0	0	0	0	0	0	0	0	0	0	0	0	0	0	0	0	0	0	0	0	0	0	0	0	0	0	0	0	0	0	0	0	0	0	0	0	0	0	0	0	0	0
0	0	0	0	0	0	0	0	0	0	0	0	0	0	0	0	0	0	0	0	0	0	0	0	0	0	0	0	0	0	0	0	0	0	0	0	0	0	0	0	0	0	0	0	0	0	0	0	0	0
0	0	0	0	0	0	0	0	0	0	0	0	0	0	0	0	0	0	0	0	0	0	0	0	0	0	0	0	0	0	0	0	0	0	0	0	0	0	0	0	0	0	0	0	0	0	0	0	0	0
0	0	0	0	0	0	0	0	0	0	0	0	0	0	0	0	0	0	0	0	0	0	0	0	0	0	0	0	0	0	0	0	0	0	0	0	0	0	0	0	0	0	0	0	0	0	0	0	0	0
0	0	0	0	0	0	0	0	0	0	0	0	0	0	0	0	0	0	0	0	0	0	0	0	0	0	0	0	0	0	0	0	0	0	0	0	0	0	0	0	0	0	0	0	0	0	0	0	0	0
0	0	0	0	0	0	0	0	0	0	0	0	0	0	0	0	0	0	0	0	0	0	0	0	0	0	0	0	0	0	0	0	0	0	0	0	0	0	0	0	0	0	0	0	0	0	0	0	0	0
0	0	0	0	0	0	0	0	0	0	0	0	0	0	0	0	0	0	0	0	0	0	0	0	0	0	0	0	0	0	0	0	0	0	0	0	0	0	0	0	0	0	0	0	0	0	0	0	0	0
0	0	0	0	0	0	0	0	0	0	0	0	0	0	0	0	0	0	0	0	0	0	0	0	0	0	0	0	0	0	0	0	0	0	0	0	0	0	0	0	0	0	0	0	0	0	0	0	0	0
0	0	0	0	0	0	0	0	0	0	0	0	0	0	0	0	0	0	0	0	0	0	0	0	0	0	0	0	0	0	0	0	0	0	0	0	0	0	0	0	0	0	0	0	0	0	0	0	0	0
0	0	0	0	0	0	0	0	0	0	0	0	0	0	0	0	0	0	0	0	0	0	0	0	0	0	0	0	0	0	0	0	0	0	0	0	0	0	0	0	0	0	0	0	0	0	0	0	0	0
0	0	0	0	0	0	0	0	0	0	0	0	0	0	0	0	0	0	0	0	0	0	0	0	0	0	0	0	0	0	0	0	0	0	0	0	0	0	0	0	0	0	0	0	0	0	0	0	0	0
0	0	0	0	0	0	0	0	0	0	0	0	0	0	0	0	0	0	0	0	0	0	0	0	0	0	0	0	0	0	0	0	0	0	0	0	0	0	0	0	0	0	0	0	0	0	0	0	0	0
0	0	0	0	0	0	0	0	0	0	0	0	0	0	0	0	0	0	0	0	0	0	0	0	0	0	0	0	0	0	0	0	0	0	0	0	0	0	0	0	0	0	0	0	0	0	0	0	0	0
0	0	0	0	0	0	0	0	0	0	0	0	0	0	0	0	0	0	0	0	0	0	0	0	0	0	0	0	0	0	0	0	0	0	0	0	0	0	0	0	0	0	0	0	0	0	0	0	0	0
0	0	0	0	0	0	0	0	0	0	0	0	0	0	0	0	0	0	0	0	0	0	0	0	0	0	0	0	0	0	0	0	0	0	0	0	0	0	0	0	0	0	0	0	0	0	0	0	0	0
0	0	0	0	0	0	0	0	0	0	0	0	0	0	0	0	0	0	0	0	0	0	0	0	0	0	0	0	0	0	0	0	0	0	0	0	0	0	0	0	0	0	0	0	0	0	0	0	0	0
0	0	0	0	0	0	0	0	0	0	0	0	0	0	0	0	0	0	0	0	0	0	0	0	0	0	0	0	0	0	0	0	0	0	0	0	0	0	0	0	0	0	0	0	0	0	0	0	0	0
0	0	0	0	0	0	0	0	0	0	0	0	0	0	0	0	0	0	0	0	0	0	0	0	0	0	0	0	0	0	0	0	0	0	0	0	0	0	0	0	0	0	0	0	0	0	0	0	0	0
0	0	0	0	0	0	0	0	0	0	0	0	0	0	0	0	0	0	0	0	0	0	0	0	0	0	0	0	0	0	0	0	0	0	0	0	0	0	0	0	0	0	0	0	0	0	0	0	0	0
0	0	0	0	0	0	0	0	0	0	0	0	0	0	0	0	0	0	0	0	0	0	0	0	0	0	0	0	0	0	0	0	0	0	0	0	0	0	0	0	0	0	0	0	0	0	0	0	0	0
0	0	0	0	0	0	0	0	0	0	0	0	0	0	0	0	0	0	0	0	0	0	0	0	0	0	0	0	0	0	0	0	0	0	0	0	0	0	0	0	0	0	0	0	0	0	0	0	0	0
0	0	0	0	0	0	0	0	0	0	0	0	0	0	0	0	0	0	0	0	0	0	0	0	0	0	0	0	0	0	0	0	0	0	0	0	0	0	0	0	0	0	0	0	0	0	0	0	0	0
0	0	0	0	0	0	0	0	0	0	0	0	0	0	0	0	0	0	0	0	0	0	0	0	0	0	0	0	0	0	0	0	0	0	0	0	0	0	0	0	0	0	0	0	0	0	0	0	0	0
0	0	0	0	0	0	0	0	0	0	0	0	0	0	0	0	0	0	0	0	0	0	0	0	0	0	0	0	0	0	0	0	0	0	0	0	0	0	0	0	0	0	0	0	0	0	0	0	0	0
0	0	0	0	0	0	0	0	0	0	0	0	0	0	0	0	0	0	0	0	0	0	0	0	0	0	0	0	0	0	0	0	0	0	0	0	0	0	0	0	0	0	0	0	0	0	0	0	0	0
0	0	0	0	0	0	0	0	0	0	0	0	0	0	0	0	0	0	0	0	0	0	0	0	0	0	0	0	0	0	0	0	0	0	0	0	0	0	0	0	0	0	0	0	0	0	0	0	0	0
0	0	0	0	0	0	0	0	0	0	0	0	0	0	0	0	0	0	0	0	0	0	0	0	0	0	0	0	0	0	0	0	0	0	0	0	0	0	0	0	0	0	0	0	0	0	0	0	0	0
0	0	0	0	0	0	0	0	0	0	0	0	0	0	0	0	0	0	0	0	0	0	0	0	0	0	0	0	0	0	0	0	0	0	0	0	0	0	0	0	0	0	0	0	0	0	0	0	0	0
0	0	0	0	0	0	0	0	0	0	0	0	0	0	0	0	0	0	0	0	0	0	0	0	0	0	0	0	0	0	0	0	0	0	0	0	0	0	0	0	0	0	0	0	0	0	0	0	0	0
0	0	0	0	0	0	0	0	0	0	0	0	0	0	0	0	0	0	0	0	0	0	0	0	0	0	0	0	0	0	0	0	0	0	0	0	0	0	0	0	0	0	0	0	0	0	0	0	0	0
0	0	0	0	0	0	0	0	0	0	0	0	0	0	0	0	0	0	0	0	0	0	0	0	0	0	0	0	0	0	0	0	0	0	0	0	0	0	0	0	0	0	0	0	0	0	0	0	0	0
0	0	0	0	0	0	0	0	0	0	0	0	0	0	0	0	0	0	0	0	0	0	0	0	0	0	0	0	0	0	0	0	0	0	0	0	0	0	0	0	0	0	0	0	0	0	0	0	0	0
0	0	0	0	0	0	0	0	0	0	0	0	0	0	0	0	0	0	0	0	0	0	0	0	0	0	0	0	0	0	0	0	0	0	0	0	0	0	0	0	0	0	0	0	0	0	0	0	0	0
0	0	0	0	0	0	0	0	0	0	0	0	0	0	0	0	0	0	0	0	0	0	0	0	0	0	0	0	0	0	0	0	0	0	0	0	0	0	0	0	0	0	0	0	0	0	0	0	0	0
0	0	0	0	0	0	0	0	0	0	0	0	0	0	0	0	0	0	0	0	0	0	0	0	0	0	0	0	0	0	0	0	0	0	0	0	0	0	0	0	0	0	0	0	0	0	0	0	0	0
0	0	0	0	0	0	0	0	0	0	0	0	0	0	0	0	0	0	0	0	0	0	0	0	0	0	0	0	0	0	0	0	0	0	0	0	0	0	0	0	0	0	0	0	0	0	0	0	0	0
0	0	0	0	0	0	0	0	0	0	0	0	0	0	0	0	0	0	0	0	0	0	0	0	0	0	0	0	0	0	0	0	0	0	0	0	0	0	0	0	0	0	0	0	0	0	0	0	0	0
0	0	0	0	0	0	0	0	0	0	0	0	0	0	0	0	0	0	0	0	0	0	0	0	0	0	0	0	0	0	0	0	0	0	0	0	0	0	0	0	0	0	0	0	0	0	0	0	0	0
0	0	0	0	0	0	0	0	0	0	0	0	0	0	0	0	0	0	0	0	0	0	0	0	0	0	0	0	0	0	0	0	0	0	0	0	0	0	0	0	0	0	0	0	0	0	0	0	0	0
0	0	0	0	0	0	0	0	0	0	0	0	0	0	0	0	0	0	0	0	0	0	0	0	0	0	0	0	0	0	0	0	0	0	0	0	0	0	0	0	0	0	0	0	0	0	0	0	0	0
0	0	0	0	0	0	0	0	0	0	0	0	0	0	0	0	0	0	0	0	0	0	0	0	0	0	0	0	0	0	0	0	0	0	0	0	0	0	0	0	0	0	0	0	0	0	0	0	0	0
0	0	0	0	0	0	0	0	0	0	0	0	0	0	0	0	0	0	0	0	0	0	0	0	0	0	0	0	0	0	0	0	0	0	0	0	0	0	0	0	0	0	0	0	0	0	0	0	0	0
0	0	0	0	0	0	0	0	0	0	0	0	0	0	0	0	0	0	0	0	0	0	0	0	0	0	0	0	0	0	0	0	0	0	0	0	0	0	0	0	0	0	0	0	0	0	0	0	0	0
0	0	0	0	0	0	0	0	0	0	0	0	0	0	0	0	0	0	0	0	0	0	0	0	0	0	0	0	0	0	0	0	0	0	0	0	0	0	0	0	0	0	0	0	0	0	0	0	0	0
0	0	0	0	0	0	0	0	0	0	0	0	0	0	0	0	0	0	0	0	0	0	0	0	0	0	0	0	0	0	0	0	0	0	0	0	0	0	0	0	0	0	0	0	0	0	0	0	0	0
0	0	0	0	0	0	0	0	0	0	0	0	0	0	0	0	0	0	0	0	0	0	0	0	0	0	0	0	0	0	0	0	0	0	0	0	0	0	0	0	0	0	0	0	0	0	0	0	0	0
0	0	0	0	0	0	0	0	0	0	0	0	0	0	0	0	0	0	0	0	0	0	0	0	0	0	0	0	0	0	0	0	0	0	0	0	0	0	0	0	0	0	0	0	0	0	0	0	0	0
0	0	0	0	0	0	0	0	0	0	0	0	0	0	0	0	0	0	0	0	0	0	0	0	0	0	0	0	0	0	0	0	0	0	0	0	0	0	0	0	0	0	0	0	0	0	0	0	0	0
0	0	0	0	0	0	0	0	0	0	0	0	0	0	0	0	0	0	0	0	0	0	0	0	0	0	0	0	0	0	0	0	0	0	0	0	0	0	0	0	0	0	0	0	0	0	0	0	0	0
0	0	0	0	0	0	0	0	0	0	0	0	0	0	0	0	0	0	0	0	0	0	0	0	0	0	0	0	0	0	0	0	0	0	0	0	0	0	0	0	0	0	0	0	0	0	0	0	0	0
0	0	0	0	0	0	0	0	0	0	0	0	0	0	0	0	0	0	0	0	0	0	0	0	0	0	0	0	0	0	0	0	0	0	0	0	0	0	0	0	0	0	0	0	0	0	0	0	0	0
0	0	0	0	0	0	0	0	0	0	0	0	0	0	0	0	0	0	0	0	0	0	0	0	0	0	0	0	0	0	0	0	0	0	0	0	0	0	0	0	0	0	0	0	0	0	0	0	0	0
0	0	0	0	0	0	0	0	0	0	0	0	0	0	0	0	0	0	0	0	0	0	0	0	0	0	0	0	0	0	0	0	0	0	0	0	0	0	0	0	0	0	0	0	0	0	0	0	0	0
0	0	0	0	0	0	0	0	0	0	0	0	0	0	0	0	0	0	0	0	0	0	0	0	0	0	0	0	0	0	0	0	0	0	0	0	0	0	0	0	0	0	0	0	0	0	0	0	0	0
0	0	0	0	0	0	0	0	0	0	0	0	0	0	0	0	0	0	0	0	0	0	0	0	0	0	0	0	0	0	0	0	0	0	0	0	0	0	0	0	0	0	0	0	0	0	0	0	0	0
0	0	0	0	0	0	0	0	0	0	0	0	0	0	0	0	0	0	0	0	0	0	0	0	0	0	0	0	0	0	0	0	0	0	0	0	0	0	0	0	0	0	0	0	0	0	0	0	0	0
0	0	0	0	0	0	0	0	0	0	0	0	0	0	0	0	0	0	0	0	0	0	0	0	0	0	0	0	0	0	0	0	0	0	0	0	0	0	0	0	0	0	0	0	0	0	0	0	0	0
0	0	0	0	0	0	0	0	0	0	0	0	0	0	0	0	0	0	0	0	0	0	0	0	0	0	0	0	0	0	0	0	0	0	0	0	0	0	0	0	0	0	0	0	0	0	0	0	0	0
0	0	0	0	0	0	0	0	0	0	0	0	0	0	0	0	0	0	0	0	0	0	0	0	0	0	0	0	0	0	0	0	0	0	0	0	0	0	0	0	0	0	0	0	0	0	0	0	0	0
0	0	0	0	0	0	0	0	0	0	0	0	0	0	0	0	0	0	0	0	0	0	0	0	0	0	0	0	0	0	0	0	0	0	0	0	0	0	0	0	0	0	0	0	0	0	0	0	0	0
0	0	0	0	0	0	0	0	0	0	0	0	0	0	0	0	0	0	0	0	0	0	0	0	0	0	0	0	0	0	0	0	0	0	0	0	0	0	0	0	0	0	0	0	0	0	0	0	0	0
0	0	0	0	0	0	0	0	0	0	0	0	0	0	0	0	0	0	0	0	0	0	0	0	0	0	0	0	0	0	0	0	0	0	0	0	0	0	0	0	0	0	0	0	0	0	0	0	0	0
0	0	0	0	0	0	0	0	0	0	0	0	0	0	0	0	0	0	0	0	0	0	0	0	0	0	0	0	0	0	0	0	0	0	0	0	0	0	0	0	0	0	0	0	0	0	0	0	0	0
[truncated: 250 more columns]

## Sheet: figure 3g
0	0	0	0	0	0	0	0	0	0	0	0	0	0	0	0	0	0	0	0	0	0	0	0	0	0	0	0	0	0	0	0	0	0	0	0	0	0	0	0	0	0	2	4	0	0	0	0	0	0
0	0	0	0	0	0	0	0	0	0	0	0	0	0	0	0	0	0	0	0	0	0	0	0	0	0	0	0	0	0	0	0	0	0	0	0	0	0	0	0	0	0	1	4	0	0	0	0	0	0
0	0	0	0	0	0	0	0	0	0	0	0	0	0	0	0	0	0	0	0	0	0	0	0	0	0	0	0	0	0	0	0	0	0	0	0	0	0	0	0	0	0	5	1	0	1	0	0	0	0
0	0	0	0	0	0	0	0	0	0	0	0	0	0	0	0	0	0	0	0	0	0	0	0	0	0	0	0	0	0	0	0	0	0	0	0	0	0	0	0	0	0	2	2	0	0	0	0	0	0
0	0	0	0	0	0	0	0	0	0	0	0	0	0	0	0	0	0	0	0	0	0	0	0	0	0	0	0	0	0	0	0	0	0	0	0	0	0	0	0	0	0	0	2	0	0	0	0	1	0
0	0	0	0	0	0	0	0	0	0	0	0	0	0	0	0	0	0	0	0	0	0	0	0	0	0	0	0	0	0	0	0	0	0	0	0	0	0	0	0	0	0	2	0	0	0	0	0	0	0
0	0	0	0	0	0	0	0	0	0	0	0	0	0	0	0	0	0	0	0	0	0	0	0	0	0	0	0	0	0	0	0	0	0	0	0	0	0	0	0	0	0	1	5	0	0	0	0	0	0
0	0	0	0	0	0	0	0	0	0	0	0	0	0	0	0	0	0	0	0	0	0	0	0	0	0	0	0	0	0	0	0	0	0	0	0	0	0	0	0	0	0	4	2	1	0	0	1	1	0
0	0	0	0	0	0	0	0	0	0	0	0	0	0	0	0	0	0	0	0	0	0	0	0	0	0	0	0	0	0	0	0	0	0	0	0	0	0	0	0	0	0	4	3	0	0	0	0	0	0
0	0	0	0	0	0	0	0	0	0	0	0	0	0	0	0	0	0	0	0	0	0	0	0	0	0	0	0	0	0	0	0	0	0	0	0	0	0	0	0	0	0	2	1	0	0	0	0	1	0
0	0	0	0	0	0	0	0	0	0	0	0	0	0	0	0	0	0	0	0	0	0	0	0	0	0	0	0	0	0	0	0	0	0	0	0	0	0	0	0	0	0	7	2	0	0	0	0	0	0
0	0	0	0	0	0	0	0	0	0	0	0	0	0	0	0	0	0	0	0	0	0	0	0	0	0	0	0	0	0	0	0	0	0	0	0	0	0	0	0	0	0	2	6	0	0	0	0	0	0
0	0	0	0	0	0	0	0	0	0	0	0	0	0	0	0	0	0	0	0	0	0	0	0	0	0	0	0	0	0	0	0	0	0	0	0	0	0	0	0	0	0	6	4	0	0	0	1	0	0
0	0	0	0	0	0	0	0	0	0	0	0	0	0	0	0	0	0	0	0	0	0	0	0	0	0	0	0	0	0	0	0	0	0	0	0	0	0	0	0	0	0	2	12	0	0	1	0	0	0
0	0	0	0	0	0	0	0	0	0	0	0	0	0	0	0	0	0	0	0	0	0	0	0	0	0	0	0	0	0	0	0	0	0	0	0	0	0	0	0	0	0	4	12	0	0	1	0	0	0
0	0	0	0	0	0	0	0	0	0	0	0	0	0	0	0	0	0	0	0	0	0	0	0	0	0	0	0	0	0	0	0	0	0	0	0	0	0	0	0	0	0	4	7	0	0	0	0	0	0
0	0	0	0	0	0	0	0	0	0	0	0	0	0	0	0	0	0	0	0	0	0	0	0	0	0	0	0	0	0	0	0	0	0	0	0	0	0	0	0	0	0	6	9	0	0	0	1	0	0
0	0	0	0	0	0	0	0	0	0	0	0	0	0	0	0	0	0	0	0	0	0	0	0	0	0	0	0	0	0	0	0	0	0	0	0	0	0	0	0	0	0	6	6	0	0	0	0	1	0
0	0	0	0	0	0	0	0	0	0	0	0	0	0	0	0	0	0	0	0	0	0	0	0	0	0	0	0	0	0	0	0	0	0	0	0	0	0	0	0	0	0	8	13	0	0	0	0	0	0
0	0	0	0	0	0	0	0	0	0	0	0	0	0	0	0	0	0	0	0	0	0	0	0	0	0	0	0	0	0	0	0	0	0	0	0	0	0	0	0	0	0	7	10	0	0	0	0	1	1
0	0	0	0	0	0	0	0	0	0	0	0	0	0	0	0	0	0	0	0	0	0	0	0	0	0	0	0	0	0	0	0	0	0	0	0	0	0	0	0	0	0	8	18	0	0	0	0	0	0
0	0	0	0	0	0	0	0	0	0	0	0	0	0	0	0	0	0	0	0	0	0	0	0	0	0	0	0	0	0	0	0	0	0	0	0	0	0	0	0	0	0	14	18	11	0	0	0	0	0
0	0	0	0	0	0	0	0	0	0	0	0	0	0	0	0	0	0	0	0	0	0	0	0	0	0	0	0	0	0	0	0	0	0	0	0	0	0	0	0	0	0	9	21	13	0	0	0	0	0
0	0	0	0	0	0	0	0	0	0	0	0	0	0	0	0	0	0	0	0	0	0	0	0	0	0	0	0	0	0	0	0	0	0	0	0	0	0	0	0	0	0	21	30	15	15	2	0	0	0
0	0	0	0	0	0	0	0	0	0	0	0	0	0	0	0	0	0	0	0	0	0	0	0	0	0	0	0	0	0	0	0	0	0	0	0	0	0	0	0	0	0	3	4	0	0	0	0	0	0
0	0	0	0	0	0	0	0	0	0	0	0	0	0	0	0	0	0	0	0	0	0	0	0	0	0	0	0	0	0	0	0	0	0	0	0	0	0	0	0	0	0	8	1	0	0	0	0	0	1
0	0	0	0	0	0	0	0	0	0	0	0	0	0	0	0	0	0	0	0	0	0	0	0	0	0	0	0	0	0	0	0	0	0	0	0	0	0	0	0	0	0	1	2	1	0	0	0	0	0
0	0	0	0	0	0	0	0	0	0	0	0	0	0	0	0	0	0	0	0	0	0	0	0	0	0	0	0	0	0	0	0	0	0	0	0	0	0	0	0	0	0	1	6	1	0	0	0	0	0
0	0	0	0	0	0	0	0	0	0	0	0	0	0	0	0	0	0	0	0	0	0	0	0	0	0	0	0	0	0	0	0	0	0	0	0	0	0	0	0	0	0	8	1	3	0	0	0	0	0
0	0	0	0	0	0	0	0	0	0	0	0	0	0	0	0	0	0	0	0	0	0	0	0	0	0	0	0	0	0	0	0	0	0	0	0	0	0	0	0	0	0	2	2	0	0	0	0	1	0
0	0	0	0	0	0	0	0	0	0	0	0	0	0	0	0	0	0	0	0	0	0	0	0	0	0	0	0	0	0	0	0	0	0	0	0	0	0	0	0	0	0	3	1	2	0	0	0	0	0
0	0	0	0	0	0	0	0	0	0	0	0	0	0	0	0	0	0	0	0	0	0	0	0	0	0	0	0	0	0	0	0	0	0	0	0	0	0	0	0	0	0	4	2	0	1	0	0	0	0
0	0	0	0	0	0	0	0	0	0	0	0	0	0	0	0	0	0	0	0	0	0	0	0	0	0	0	0	0	0	0	0	0	0	0	0	0	0	0	0	0	0	3	0	0	0	0	0	0	0
0	0	0	0	0	0	0	0	0	0	0	0	0	0	0	0	0	0	0	0	0	0	0	0	0	0	0	0	0	0	0	0	0	0	0	0	0	0	0	0	0	0	3	8	0	0	1	0	0	0
0	0	0	0	0	0	0	0	0	0	0	0	0	0	0	0	0	0	0	0	0	0	0	0	0	0	0	0	0	0	0	0	0	0	0	0	0	0	0	0	0	0	7	8	1	1	0	0	0	0
0	0	0	0	0	0	0	0	0	0	0	0	0	0	0	0	0	0	0	0	0	0	0	0	0	0	0	0	0	0	0	0	0	0	0	0	0	0	0	0	0	0	1	0	0	0	1	0	1	0
0	0	0	0	0	0	0	0	0	0	0	0	0	0	0	0	0	0	0	0	0	0	0	0	0	0	0	0	0	0	0	0	0	0	0	0	0	0	0	0	0	0	3	5	0	1	0	0	0	0
0	0	0	0	0	0	0	0	0	0	0	0	0	0	0	0	0	0	0	0	0	0	0	0	0	0	0	0	0	0	0	0	0	0	0	0	0	0	0	0	0	0	4	4	0	1	1	0	0	0
0	0	0	0	0	0	0	0	0	0	0	0	0	0	0	0	0	0	0	0	0	0	0	0	0	0	0	0	0	0	0	0	0	0	0	0	0	0	0	0	0	0	7	2	0	0	0	0	0	0
0	0	0	0	0	0	0	0	0	0	0	0	0	0	0	0	0	0	0	0	0	0	0	0	0	0	0	0	0	0	0	0	0	0	0	0	0	0	0	0	0	0	3	3	1	1	2	0	0	0
0	0	0	0	0	0	0	0	0	0	0	0	0	0	0	0	0	0	0	0	0	0	0	0	0	0	0	0	0	0	0	0	0	0	0	0	0	0	0	0	0	0	6	5	0	2	0	0	0	0
0	0	0	0	0	0	0	0	0	0	0	0	0	0	0	0	0	0	0	0	0	0	0	0	0	0	0	0	0	0	0	0	0	0	0	0	0	0	0	0	0	0	5	4	0	0	0	0	0	1
0	0	0	0	0	0	0	0	0	0	0	0	0	0	0	0	0	0	0	0	0	0	0	0	0	0	0	0	0	0	0	0	0	0	0	0	0	0	0	0	0	0	9	3	1	1	0	0	0	0
0	0	0	0	0	0	0	0	0	0	0	0	0	0	0	0	0	0	0	0	0	0	0	0	0	0	0	0	0	0	0	0	0	0	0	0	0	0	0	0	0	0	10	3	0	1	0	0	0	0
0	0	0	0	0	0	0	0	0	0	0	0	0	0	0	0	0	0	0	0	0	0	0	0	0	0	0	0	0	0	0	0	0	0	0	0	0	0	0	0	0	0	9	5	1	1	0	0	2	0
0	0	0	0	0	0	0	0	0	0	0	0	0	0	0	0	0	0	0	0	0	0	0	0	0	0	0	0	0	0	0	0	0	0	0	0	0	0	0	0	0	0	3	4	1	1	1	1	0	0
0	0	0	0	0	0	0	0	0	0	0	0	0	0	0	0	0	0	0	0	0	0	0	0	0	0	0	0	0	0	0	0	0	0	0	0	0	0	0	0	0	0	6	4	1	0	0	0	1	0
0	0	0	0	0	0	0	0	0	0	0	0	0	0	0	0	0	0	0	0	0	0	0	0	0	0	0	0	0	0	0	0	0	0	0	0	0	0	0	0	0	0	6	5	0	3	1	1	2	1
0	0	0	0	0	0	0	0	0	0	0	0	0	0	0	0	0	0	0	0	0	0	0	0	0	0	0	0	0	0	0	0	0	0	0	0	0	0	0	0	0	0	8	3	1	2	1	0	0	0
0	0	0	0	0	0	0	0	0	0	0	0	0	0	0	0	0	0	0	0	0	0	0	0	0	0	0	0	0	0	0	0	0	0	0	0	0	0	0	0	0	0	3	4	0	1	1	0	1	0
0	0	0	0	0	0	0	0	0	0	0	0	0	0	0	0	0	0	0	0	0	0	0	0	0	0	0	0	0	0	0	0	0	0	0	0	0	0	0	0	0	0	11	3	0	0	0	0	0	0
0	0	0	0	0	0	0	0	0	0	0	0	0	0	0	0	0	0	0	0	0	0	0	0	0	0	0	0	0	0	0	0	0	0	0	0	0	0	0	0	0	0	7	4	1	0	0	0	0	0
0	0	0	0	0	0	0	0	0	0	0	0	0	0	0	0	0	0	0	0	0	0	0	0	0	0	0	0	0	0	0	0	0	0	0	0	0	0	0	0	0	0	11	11	0	1	0	0	0	0
0	0	0	0	0	0	0	0	0	0	0	0	0	0	0	0	0	0	0	0	0	0	0	0	0	0	0	0	0	0	0	0	0	0	0	0	0	0	0	0	0	0	5	6	2	0	0	0	0	0
0	0	0	0	0	0	0	0	0	0	0	0	0	0	0	0	0	0	0	0	0	0	0	0	0	0	0	0	0	0	0	0	0	0	0	0	0	0	0	0	0	0	5	9	0	1	0	0	1	0
0	0	0	0	0	0	0	0	0	0	0	0	0	0	0	0	0	0	0	0	0	0	0	0	0	0	0	0	0	0	0	0	0	0	0	0	0	0	0	0	0	0	11	6	1	0	0	0	0	0
0	0	0	0	0	0	0	0	0	0	0	0	0	0	0	0	0	0	0	0	0	0	0	0	0	0	0	0	0	0	0	0	0	0	0	0	0	0	0	0	0	0	11	6	0	0	2	0	3	0
0	0	0	0	0	0	0	0	0	0	0	0	0	0	0	0	0	0	0	0	0	0	0	0	0	0	0	0	0	0	0	0	0	0	0	0	0	0	0	0	0	0	7	8	2	1	0	0	0	0
0	0	0	0	0	0	0	0	0	0	0	0	0	0	0	0	0	0	0	0	0	0	0	0	0	0	0	0	0	0	0	0	0	0	0	0	0	0	0	0	0	0	9	7	1	1	2	0	0	0
0	0	0	0	0	0	0	0	0	0	0	0	0	0	0	0	0	0	0	0	0	0	0	0	0	0	0	0	0	0	0	0	0	0	0	0	0	0	0	0	0	0	15	4	0	1	0	0	0	0
0	0	0	0	0	0	0	0	0	0	0	0	0	0	0	0	0	0	0	0	0	0	0	0	0	0	0	0	0	0	0	0	0	0	0	0	0	0	0	0	0	0	13	9	3	0	1	0	0	0
0	0	0	0	0	0	0	0	0	0	0	0	0	0	0	0	0	0	0	0	0	0	0	0	0	0	0	0	0	0	0	0	0	0	0	0	0	0	0	0	0	0	11	4	2	0	1	2	1	0
0	0	0	0	0	0	0	0	0	0	0	0	0	0	0	0	0	0	0	0	0	0	0	0	0	0	0	0	0	0	0	0	0	0	0	0	0	0	0	0	0	0	3	14	0	1	0	0	0	1
0	0	0	0	0	0	0	0	0	0	0	0	0	0	0	0	0	0	0	0	0	0	0	0	0	0	0	0	0	0	0	0	0	0	0	0	0	0	0	0	0	0	7	11	1	1	0	2	1	1
0	0	0	0	0	0	0	0	0	0	0	0	0	0	0	0	0	0	0	0	0	0	0	0	0	0	0	0	0	0	0	0	0	0	0	0	0	0	0	0	0	0	8	12	2	1	1	1	1	0
0	0	0	0	0	0	0	0	0	0	0	0	0	0	0	0	0	0	0	0	0	0	0	0	0	0	0	0	0	0	0	0	0	0	0	0	0	0	0	0	0	0	10	7	0	2	1	0	2	1
0	0	0	0	0	0	0	0	0	0	0	0	0	0	0	0	0	0	0	0	0	0	0	0	0	0	0	0	0	0	0	0	0	0	0	0	0	0	0	0	0	0	14	10	0	0	0	0	0	0
0	0	0	0	0	0	0	0	0	0	0	0	0	0	0	0	0	0	0	0	0	0	0	0	0	0	0	0	0	0	0	0	0	0	0	0	0	0	0	0	0	0	6	8	3	3	0	1	0	0
0	0	0	0	0	0	0	0	0	0	0	0	0	0	0	0	0	0	0	0	0	0	0	0	0	0	0	0	0	0	0	0	0	0	0	0	0	0	0	0	0	0	12	8	3	0	3	1	0	0
0	0	0	0	0	0	0	0	0	0	0	0	0	0	0	0	0	0	0	0	0	0	0	0	0	0	0	0	0	0	0	0	0	0	0	0	0	0	0	0	0	0	11	5	1	2	0	0	0	1
0	0	0	0	0	0	0	0	0	0	0	0	0	0	0	0	0	0	0	0	0	0	0	0	0	0	0	0	0	0	0	0	0	0	0	0	0	0	0	0	0	0	12	8	2	0	0	1	2	0
0	0	0	0	0	0	0	0	0	0	0	0	0	0	0	0	0	0	0	0	0	0	0	0	0	0	0	0	0	0	0	0	0	0	0	0	0	0	0	0	0	0	11	5	1	1	1	0	0	0
0	0	0	0	0	0	0	0	0	0	0	0	0	0	0	0	0	0	0	0	0	0	0	0	0	0	0	0	0	0	0	0	0	0	0	0	0	0	0	0	0	0	8	7	3	0	3	1	2	2
0	0	0	0	0	0	0	0	0	0	0	0	0	0	0	0	0	0	0	0	0	0	0	0	0	0	0	0	0	0	0	0	0	0	0	0	0	0	0	0	0	0	9	19	3	1	2	1	0	1
0	0	0	0	0	0	0	0	0	0	0	0	0	0	0	0	0	0	0	0	0	0	0	0	0	0	0	0	0	0	0	0	0	0	0	0	0	0	0	0	0	0	14	7	1	4	3	1	2	1
0	0	0	0	0	0	0	0	0	0	0	0	0	0	0	0	0	0	0	0	0	0	0	0	0	0	0	0	0	0	0	0	0	0	0	0	0	0	0	0	0	0	1	19	2	2	1	0	2	0
0	0	0	0	0	0	0	0	0	0	0	0	0	0	0	0	0	0	0	0	0	0	0	0	0	0	0	0	0	0	0	0	0	0	0	0	0	0	0	0	0	0	7	7	3	0	2	0	0	1
0	0	0	0	0	0	0	0	0	0	0	0	0	0	0	0	0	0	0	0	0	0	0	0	0	0	0	0	0	0	0	0	0	0	0	0	0	0	0	0	0	0	14	11	0	2	0	0	1	0
0	0	0	0	0	0	0	0	0	0	0	0	0	0	0	0	0	0	0	0	0	0	0	0	0	0	0	0	0	0	0	0	0	0	0	0	0	0	0	0	0	0	14	11	2	3	0	1	4	1
0	0	0	0	0	0	0	0	0	0	0	0	0	0	0	0	0	0	0	0	0	0	0	0	0	0	0	0	0	0	0	0	0	0	0	0	0	0	0	0	0	0	4	14	0	3	0	3	0	0
0	0	0	0	0	0	0	0	0	0	0	0	0	0	0	0	0	0	0	0	0	0	0	0	0	0	0	0	0	0	0	0	0	0	0	0	0	0	0	0	0	0	12	11	4	1	2	0	2	1
0	0	0	0	0	0	0	0	0	0	0	0	0	0	0	0	0	0	0	0	0	0	0	0	0	0	0	0	0	0	0	0	0	0	0	0	0	0	0	0	0	0	9	11	4	4	2	0	1	4
0	0	0	0	0	0	0	0	0	0	0	0	0	0	0	0	0	0	0	0	0	0	0	0	0	0	0	0	0	0	0	0	0	0	0	0	0	0	0	0	0	0	9	14	6	4	0	1	0	10
0	0	0	0	0	0	0	0	0	0	0	0	0	0	0	0	0	0	0	0	0	0	0	0	0	0	0	0	0	0	0	0	0	0	0	0	0	0	0	0	0	0	6	7	2	2	1	0	5	7
0	0	0	0	0	0	0	0	0	0	0	0	0	0	0	0	0	0	0	0	0	0	0	0	0	0	0	0	0	0	0	0	0	0	0	0	0	0	0	0	0	0	5	16	3	4	3	6	7	2
0	0	0	0	0	0	0	0	0	0	0	0	0	0	0	0	0	0	0	0	0	0	0	0	0	0	0	0	0	0	0	0	0	0	0	0	0	0	0	0	0	0	5	15	0	5	2	4	5	1
0	0	0	0	0	0	0	0	0	0	0	0	0	0	0	0	0	0	0	0	0	0	0	0	0	0	0	0	0	0	0	0	0	0	0	0	0	0	0	0	0	0	11	18	1	1	1	1	7	0
0	0	0	0	0	0	0	0	0	0	0	0	0	0	0	0	0	0	0	0	0	0	0	0	0	0	0	0	0	0	0	0	0	0	0	0	0	0	0	0	0	0	17	13	6	2	5	2	4	1
0	0	0	0	0	0	0	0	0	0	0	0	0	0	0	0	0	0	0	0	0	0	0	0	0	0	0	0	0	0	0	0	0	0	0	0	0	0	0	0	0	0	12	12	1	3	3	4	1	1
0	0	0	0	0	0	0	0	0	0	0	0	0	0	0	0	0	0	0	0	0	0	0	0	0	0	0	0	0	0	0	0	0	0	0	0	0	0	0	0	0	0	11	19	1	1	2	5	1	2
0	0	0	0	0	0	0	0	0	0	0	0	0	0	0	0	0	0	0	0	0	0	0	0	0	0	0	0	0	0	0	0	0	0	0	0	0	0	0	0	0	0	9	19	5	1	1	11	3	14
0	0	0	0	0	0	0	0	0	0	0	0	0	0	0	0	0	0	0	0	0	0	0	0	0	0	0	0	0	0	0	0	0	0	0	0	0	0	0	0	0	0	19	20	3	2	1	9	3	6
0	0	0	0	0	0	0	0	0	0	0	0	0	0	0	0	0	0	0	0	0	0	0	0	0	0	0	0	0	0	0	0	0	0	0	0	0	0	0	0	0	0	16	24	2	4	2	6	10	15
0	0	0	0	0	0	0	0	0	0	0	0	0	0	0	0	0	0	0	0	0	0	0	0	0	0	0	0	0	0	0	0	0	0	0	0	0	0	0	0	0	0	11	27	4	1	4	4	11	4
0	0	0	0	0	0	0	0	0	0	0	0	0	0	0	0	0	0	0	0	0	0	0	0	0	0	0	0	0	0	0	0	0	0	0	0	0	0	0	0	0	0	14	16	2	4	2	2	2	5
0	0	0	0	0	0	0	0	0	0	0	0	0	0	0	0	0	0	0	0	0	0	0	0	0	0	0	0	0	0	0	0	0	0	0	0	0	0	0	0	0	0	19	23	8	4	6	1	4	15
0	0	0	0	0	0	0	0	0	0	0	0	0	0	0	0	0	0	0	0	0	0	0	0	0	0	0	0	0	0	0	0	0	0	0	0	0	0	0	0	0	0	12	24	2	0	3	0	5	16
0	0	0	0	0	0	0	0	0	0	0	0	0	0	0	0	0	0	0	0	0	0	0	0	0	0	0	0	0	0	0	0	0	0	0	0	0	0	0	0	0	0	10	17	5	2	9	2	2	22
0	0	0	0	0	0	0	0	0	0	0	0	0	0	0	0	0	0	0	0	0	0	0	0	0	0	0	0	0	0	0	0	0	0	0	0	0	0	0	0	0	0	22	20	1	2	5	1	4	10
0	0	0	0	0	0	0	0	0	0	0	0	0	0	0	0	0	0	0	0	0	0	0	0	0	0	0	0	0	0	0	0	0	0	0	0	0	0	0	0	0	0	10	22	3	5	12	3	4	8
0	0	0	0	0	0	0	0	0	0	0	0	0	0	0	0	0	0	0	0	0	0	0	0	0	0	0	0	0	0	0	0	0	0	0	0	0	0	0	0	0	0	8	16	4	8	2	1	16	4
0	0	0	0	0	0	0	0	0	0	0	0	0	0	0	0	0	0	0	0	0	0	0	0	0	0	0	0	0	0	0	0	0	0	0	0	0	0	0	0	0	0	10	13	1	9	12	1	19	14
0	0	0	0	0	0	0	0	0	0	0	0	0	0	0	0	0	0	0	0	0	0	0	0	0	0	0	0	0	0	0	0	0	0	0	0	0	0	0	0	0	0	17	19	6	7	12	5	15	22
0	0	0	0	0	0	0	0	0	0	0	0	0	0	0	0	0	0	0	0	0	0	0	0	0	0	0	0	0	0	0	0	0	0	0	0	0	0	0	0	0	0	16	29	5	10	12	7	20	28
0	0	0	0	0	0	0	0	0	0	0	0	0	0	0	0	0	0	0	0	0	0	0	0	0	0	0	0	0	0	0	0	0	0	0	0	0	0	0	0	0	0	16	25	5	15	8	13	21	35
0	0	0	0	0	0	0	0	0	0	0	0	0	0	0	0	0	0	0	0	0	0	0	0	0	0	0	0	0	0	0	0	0	0	0	0	0	0	0	0	0	0	8	14	1	13	8	13	25	29
0	0	0	0	0	0	0	0	0	0	0	0	0	0	0	0	0	0	0	0	0	0	0	0	0	0	0	0	0	0	0	0	0	0	0	0	0	0	0	0	0	0	16	23	4	8	17	24	28	35
0	0	0	0	0	0	0	0	0	0	0	0	0	0	0	0	0	0	0	0	0	0	0	0	0	0	0	0	0	0	0	0	0	0	0	0	0	0	0	0	0	0	20	35	4	14	6	33	52	34
0	0	0	0	0	0	0	0	0	0	0	0	0	0	0	0	0	0	0	0	0	0	0	0	0	0	0	0	0	0	0	0	0	0	0	0	0	0	0	0	0	0	13	27	5	14	11	30	43	74
0	0	0	0	0	0	0	0	0	0	0	0	0	0	0	0	0	0	0	0	0	0	0	0	0	0	0	0	0	0	0	0	0	0	0	0	0	0	0	0	0	0	11	15	7	13	27	41	42	65
0	0	0	0	0	0	0	0	0	0	0	0	0	0	0	0	0	0	0	0	0	0	0	0	0	0	0	0	0	0	0	0	0	0	0	0	0	0	0	0	0	0	21	27	13	21	45	34	47	53
0	0	0	0	0	0	0	0	0	0	0	0	0	0	0	0	0	0	0	0	0	0	0	0	0	0	0	0	0	0	0	0	0	0	0	0	0	0	0	0	0	0	19	38	14	30	34	37	66	48
0	0	0	0	0	0	0	0	0	0	0	0	0	0	0	0	0	0	0	0	0	0	0	0	0	0	0	0	0	0	0	0	0	0	0	0	0	0	0	0	0	0	18	36	43	50	58	63	75	67
0	0	0	0	0	0	0	0	0	0	0	0	0	0	0	0	0	0	0	0	0	0	0	0	0	0	0	0	0	0	0	0	0	0	0	0	0	0	0	0	0	0	10	41	42	41	54	73	127	144
0	0	0	0	0	0	0	0	0	0	0	0	0	0	0	0	0	0	0	0	0	0	0	0	0	0	0	0	0	0	0	0	0	0	0	0	0	0	0	0	0	0	18	24	27	57	71	104	139	186
0	0	0	0	0	0	0	0	0	0	0	0	0	0	0	0	0	0	0	0	0	0	0	0	0	0	0	0	0	0	0	0	0	0	0	0	0	0	0	0	0	0	18	38	64	61	77	131	144	167
0	0	0	0	0	0	0	0	0	0	0	0	0	0	0	0	0	0	0	0	0	0	0	0	0	0	0	0	0	0	0	0	0	0	0	0	0	0	0	0	0	0	17	37	73	57	85	122	137	182
0	0	0	0	0	0	0	0	0	0	0	0	0	0	0	0	0	0	0	0	0	0	0	0	0	0	0	0	0	0	0	0	0	0	0	0	0	0	0	0	0	0	12	66	72	92	94	142	158	159
0	0	0	0	0	0	0	0	0	0	0	0	0	0	0	0	0	0	0	0	0	0	0	0	0	0	0	0	0	0	0	0	0	0	0	0	0	0	0	0	0	0	11	68	82	124	104	146	198	213
0	0	0	0	0	0	0	0	0	0	0	0	0	0	0	0	0	0	0	0	0	0	0	0	0	0	0	0	0	0	0	0	0	0	0	0	0	0	0	0	0	0	10	60	106	77	151	192	240	305
0	0	0	0	0	0	0	0	0	0	0	0	0	0	0	0	0	0	0	0	0	0	0	0	0	0	0	0	0	0	0	0	0	0	0	0	0	0	0	0	0	0	18	62	87	117	192	206	261	360
0	0	0	0	0	0	0	0	0	0	0	0	0	0	0	0	0	0	0	0	0	0	0	0	0	0	0	0	0	0	0	0	0	0	0	0	0	0	0	0	0	0	13	78	76	120	204	251	285	482
0	0	0	0	0	0	0	0	0	0	0	0	0	0	0	0	0	0	0	0	0	0	0	0	0	0	0	0	0	0	0	0	0	0	0	0	0	0	0	0	0	0	17	84	86	167	232	285	367	496
0	0	0	0	0	0	0	0	0	0	0	0	0	0	0	0	0	0	0	0	0	0	0	0	0	0	0	0	0	0	0	0	0	0	0	0	0	0	0	0	0	0	15	74	115	216	299	337	476	582
0	0	0	0	0	0	0	0	0	0	0	0	0	0	0	0	0	0	0	0	0	0	0	0	0	0	0	0	0	0	0	0	0	0	0	0	0	0	0	0	0	0	4	85	142	250	235	374	594	761
0	0	0	0	0	0	0	0	0	0	0	0	0	0	0	0	0	0	0	0	0	0	0	0	0	0	0	0	0	0	0	0	0	0	0	0	0	0	0	0	0	0	12	113	180	262	331	485	759	957
0	0	0	0	0	0	0	0	0	0	0	0	0	0	0	0	0	0	0	0	0	0	0	0	0	0	0	0	0	0	0	0	0	0	0	0	0	0	0	0	0	0	19	121	209	324	359	750	975	1239
0	0	0	0	0	0	0	0	0	0	0	0	0	0	0	0	0	0	0	0	0	0	0	0	0	0	0	0	0	0	0	0	0	0	0	0	0	0	0	0	0	0	10	118	240	357	483	770	985	1315
0	0	0	0	0	0	0	0	0	0	0	0	0	0	0	0	0	0	0	0	0	0	0	0	0	0	0	0	0	0	0	0	0	0	0	0	0	0	0	0	0	0	14	139	239	417	579	970	1074	1500
0	0	0	0	0	0	0	0	0	0	0	0	0	0	0	0	0	0	0	0	0	0	0	0	0	0	0	0	0	0	0	0	0	0	0	0	0	0	0	0	0	0	20	173	342	569	779	1152	1308	1806
0	0	0	0	0	0	0	0	0	0	0	0	0	0	0	0	0	0	0	0	0	0	0	0	0	0	0	0	0	0	0	0	0	0	0	0	0	0	0	0	0	0	20	203	393	630	933	1289	1776	1987
0	0	0	0	0	0	0	0	0	0	0	0	0	0	0	0	0	0	0	0	0	0	0	0	0	0	0	0	0	0	0	0	0	0	0	0	0	0	0	0	0	0	22	265	413	698	924	1422	1783	2242
0	0	0	0	0	0	0	0	0	0	0	0	0	0	0	0	0	0	0	0	0	0	0	0	0	0	0	0	0	0	0	0	0	0	0	0	0	0	0	0	0	0	24	269	467	667	1014	1707	2030	2514
0	0	0	0	0	0	0	0	0	0	0	0	0	0	0	0	0	0	0	0	0	0	0	0	0	0	0	0	0	0	0	0	0	0	0	0	0	0	0	0	0	0	18	335	555	907	1375	2009	2291	2835
0	0	0	0	0	0	0	0	0	0	0	0	0	0	0	0	0	0	0	0	0	0	0	0	0	0	0	0	0	0	0	0	0	0	0	0	0	0	0	0	0	0	21	340	627	1052	1476	2015	2488	3094
0	0	0	0	0	0	0	0	0	0	0	0	0	0	0	0	0	0	0	0	0	0	0	0	0	0	0	0	0	0	0	0	0	0	0	0	0	0	0	0	0	0	31	392	695	1142	1712	2343	2930	3323
0	0	0	0	0	0	0	0	0	0	0	0	0	0	0	0	0	0	0	0	0	0	0	0	0	0	0	0	0	0	0	0	0	0	0	0	0	0	0	0	0	0	23	397	850	1495	2083	2752	3178	3888
0	0	0	0	0	0	0	0	0	0	0	0	0	0	0	0	0	0	0	0	0	0	0	0	0	0	0	0	0	0	0	0	0	0	0	0	0	0	0	0	0	0	13	470	1008	1696	2148	2941	3281	4043
0	0	0	0	0	0	0	0	0	0	0	0	0	0	0	0	0	0	0	0	0	0	0	0	0	0	0	0	0	0	0	0	0	0	0	0	0	0	0	0	0	0	18	542	1070	1743	2409	3183	3499	4209
0	0	0	0	0	0	0	0	0	0	0	0	0	0	0	0	0	0	0	0	0	0	0	0	0	0	0	0	0	0	0	0	0	0	0	0	0	0	0	0	0	0	21	535	1308	1934	2723	3450	4020	4269
0	0	0	0	0	0	0	0	0	0	0	0	0	0	0	0	0	0	0	0	0	0	0	0	0	0	0	0	0	0	0	0	0	0	0	0	0	0	0	0	0	0	26	580	1211	2011	2555	3480	4087	3999
0	0	0	0	0	0	0	0	0	0	0	0	0	0	0	0	0	0	0	0	0	0	0	0	0	0	0	0	0	0	0	0	0	0	0	0	0	0	0	0	0	0	19	620	1350	2191	2731	3675	3962	4229
0	0	0	0	0	0	0	0	0	0	0	0	0	0	0	0	0	0	0	0	0	0	0	0	0	0	0	0	0	0	0	0	0	0	0	0	0	0	0	0	0	0	28	709	1538	2386	2855	3894	3974	4557
0	0	0	0	0	0	0	0	0	0	0	0	0	0	0	0	0	0	0	0	0	0	0	0	0	0	0	0	0	0	0	0	0	0	0	0	0	0	0	0	0	0	19	834	1602	2415	2906	3570	3786	4308
0	0	0	0	0	0	0	0	0	0	0	0	0	0	0	0	0	0	0	0	0	0	0	0	0	0	0	0	0	0	0	0	0	0	0	0	0	0	0	0	0	0	21	912	1713	2554	3109	3648	3832	4094
0	0	0	0	0	0	0	0	0	0	0	0	0	0	0	0	0	0	0	0	0	0	0	0	0	0	0	0	0	0	0	0	0	0	0	0	0	0	0	0	0	0	28	1040	1922	2765	3326	3816	3938	4290
0	0	0	0	0	0	0	0	0	0	0	0	0	0	0	0	0	0	0	0	0	0	0	0	0	0	0	0	0	0	0	0	0	0	0	0	0	0	0	0	0	0	25	1108	1899	2775	3227	3672	3616	3812
0	0	0	0	0	0	0	0	0	0	0	0	0	0	0	0	0	0	0	0	0	0	0	0	0	0	0	0	0	0	0	0	0	0	0	0	0	0	0	0	0	0	33	1235	2029	2879	3073	3511	3522	3995
0	0	0	0	0	0	0	0	0	0	0	0	0	0	0	0	0	0	0	0	0	0	0	0	0	0	0	0	0	0	0	0	0	0	0	0	0	0	0	0	0	0	21	1346	2167	2966	3126	3652	3827	3979
0	0	0	0	0	0	0	0	0	0	0	0	0	0	0	0	0	0	0	0	0	0	0	0	0	0	0	0	0	0	0	0	0	0	0	0	0	0	0	0	0	0	15	1336	2158	3003	3170	3640	3870	3765
0	0	0	0	0	0	0	0	0	0	0	0	0	0	0	0	0	0	0	0	0	0	0	0	0	0	0	0	0	0	0	0	0	0	0	0	0	0	0	0	0	0	21	1416	2238	2931	3128	3595	3601	3813
0	0	0	0	0	0	0	0	0	0	0	0	0	0	0	0	0	0	0	0	0	0	0	0	0	0	0	0	0	0	0	0	0	0	0	0	0	0	0	0	0	0	32	1490	2413	3053	3340	3726	3657	3807
0	0	0	0	0	0	0	0	0	0	0	0	0	0	0	0	0	0	0	0	0	0	0	0	0	0	0	0	0	0	0	0	0	0	0	0	0	0	0	0	0	0	17	1474	2275	2989	3252	3465	3550	3448
0	0	0	0	0	0	0	0	0	0	0	0	0	0	0	0	0	0	0	0	0	0	0	0	0	0	0	0	0	0	0	0	0	0	0	0	0	0	0	0	0	0	32	1547	2377	3161	3100	3181	3342	3430
0	0	0	0	0	0	0	0	0	0	0	0	0	0	0	0	0	0	0	0	0	0	0	0	0	0	0	0	0	0	0	0	0	0	0	0	0	0	0	0	0	0	23	1578	2686	3172	3114	3400	3313	3405
0	0	0	0	0	0	0	0	0	0	0	0	0	0	0	0	0	0	0	0	0	0	0	0	0	0	0	0	0	0	0	0	0	0	0	0	0	0	0	0	0	0	24	1550	2470	3002	2829	3430	3172	3240
0	0	0	0	0	0	0	0	0	0	0	0	0	0	0	0	0	0	0	0	0	0	0	0	0	0	0	0	0	0	0	0	0	0	0	0	0	0	0	0	0	0	29	1774	2454	2887	2920	3268	3211	3044
0	0	0	0	0	0	0	0	0	0	0	0	0	0	0	0	0	0	0	0	0	0	0	0	0	0	0	0	0	0	0	0	0	0	0	0	0	0	0	0	0	1	24	1875	2591	3018	3073	3495	2984	3045
0	0	0	0	0	0	0	0	0	0	0	0	0	0	0	0	0	0	0	0	0	0	0	0	0	0	0	0	0	0	0	0	0	0	0	0	0	0	0	0	0	0	36	1790	2451	2977	2940	2971	2801	2686
0	0	0	0	0	0	0	0	0	0	0	0	0	0	0	0	0	0	0	0	0	0	0	0	0	0	0	0	0	0	0	0	0	0	0	0	0	0	0	0	0	0	29	2019	2492	2901	2705	2777	2688	2665
0	0	0	0	0	0	0	0	0	0	0	0	0	0	0	0	0	0	0	0	0	0	0	0	0	0	0	0	0	0	0	0	0	0	0	0	0	0	0	0	0	0	39	2057	2482	2861	2943	2928	2839	2516
0	0	0	0	0	0	0	0	0	0	0	0	0	0	0	0	0	0	0	0	0	0	0	0	0	0	0	0	0	0	0	0	0	0	0	0	0	0	0	0	0	0	32	1978	2403	2684	2540	2570	2518	2191
0	0	0	0	0	0	0	0	0	0	0	0	0	0	0	0	0	0	0	0	0	0	0	0	0	0	0	0	0	0	0	0	0	0	0	0	0	0	0	0	0	0	47	1901	2256	2685	2481	2589	2387	2121
0	0	0	0	0	0	0	0	0	0	0	0	0	0	0	0	0	0	0	0	0	0	0	0	0	0	0	0	0	0	0	0	0	0	0	0	0	0	0	0	0	0	44	1941	2351	2644	2615	2555	2352	2090
0	0	0	0	0	0	0	0	0	0	0	0	0	0	0	0	0	0	0	0	0	0	0	0	0	0	0	0	0	0	0	0	0	0	0	0	0	0	0	0	0	0	40	1920	2252	2384	2368	2329	2065	1956
0	0	0	0	0	0	0	0	0	0	0	0	0	0	0	0	0	0	0	0	0	0	0	0	0	0	0	0	0	0	0	0	0	0	0	0	0	0	0	0	0	0	37	1907	2229	2357	2348	2372	2123	1963
0	0	0	0	0	0	0	0	0	0	0	0	0	0	0	0	0	0	0	0	0	0	0	0	0	0	0	0	0	0	0	0	0	0	0	0	0	0	0	0	0	0	41	2008	2357	2489	2285	2427	2085	1913
0	0	0	0	0	0	0	0	0	0	0	0	0	0	0	0	0	0	0	0	0	0	0	0	0	0	0	0	0	0	0	0	0	0	0	0	0	0	0	0	0	0	34	2025	2154	2271	2179	2203	1878	1685
0	0	0	0	0	0	0	0	0	0	0	0	0	0	0	0	0	0	0	0	0	0	0	0	0	0	0	0	0	0	0	0	0	0	0	0	0	0	0	0	0	0	41	1845	2119	2124	2101	2118	1766	1591
0	0	0	0	0	0	0	0	0	0	0	0	0	0	0	0	0	0	0	0	0	0	0	0	0	0	0	0	0	0	0	0	0	0	0	0	0	0	0	0	0	0	45	1879	2176	2159	2238	2247	1651	1596
0	0	0	0	0	0	0	0	0	0	0	0	0	0	0	0	0	0	0	0	0	0	0	0	0	0	0	0	0	0	0	0	0	0	0	0	0	0	0	0	0	0	47	1846	1981	2133	2023	1914	1571	1439
0	0	0	0	0	0	0	0	0	0	0	0	0	0	0	0	0	0	0	0	0	0	0	0	0	0	0	0	0	0	0	0	0	0	0	0	0	0	0	0	0	0	40	1887	1988	2195	1888	1788	1625	1495
0	0	0	0	0	0	0	0	0	0	0	0	0	0	0	0	0	0	0	0	0	0	0	0	0	0	0	0	0	0	0	0	0	0	0	0	0	0	0	0	0	0	58	1872	1959	2229	1791	1715	1667	1393
0	0	0	0	0	0	0	0	0	0	0	0	0	0	0	0	0	0	0	0	0	0	0	0	0	0	0	0	0	0	0	0	0	0	0	0	0	0	0	0	0	0	47	1763	1798	1876	1646	1639	1527	1148
0	0	0	0	0	0	0	0	0	0	0	0	0	0	0	0	0	0	0	0	0	0	0	0	0	0	0	0	0	0	0	0	0	0	0	0	0	0	0	0	0	0	55	1653	1697	1780	1535	1683	1393	991
0	0	0	0	0	0	0	0	0	0	0	0	0	0	0	0	0	0	0	0	0	0	0	0	0	0	0	0	0	0	0	0	0	0	0	0	0	0	0	0	0	0	65	1759	1716	1748	1474	1595	1272	1180
0	0	0	0	0	0	0	0	0	0	0	0	0	0	0	0	0	0	0	0	0	0	0	0	0	0	0	0	0	0	0	0	0	0	0	0	0	0	0	0	0	0	56	1516	1650	1663	1521	1490	1046	1013
0	0	0	0	0	0	0	0	0	0	0	0	0	0	0	0	0	0	0	0	0	0	0	0	0	0	0	0	0	0	0	0	0	0	0	0	0	0	0	0	0	0	63	1704	1655	1589	1437	1345	1079	864
0	0	0	0	0	0	0	0	0	0	0	0	0	0	0	0	0	0	0	0	0	0	0	0	0	0	0	0	0	0	0	0	0	0	0	0	0	0	0	0	0	0	72	1685	1679	1598	1495	1219	1054	835
0	0	0	0	0	0	0	0	0	0	0	0	0	0	0	0	0	0	0	0	0	0	0	0	0	0	0	0	0	0	0	0	0	0	0	0	0	0	0	0	0	0	58	1464	1474	1492	1345	1103	888	785
0	0	0	0	0	0	0	0	0	0	0	0	0	0	0	0	0	0	0	0	0	0	0	0	0	0	0	0	0	0	0	0	0	0	0	0	0	0	0	0	0	0	70	1444	1428	1527	1230	1217	964	750
0	0	0	0	0	0	0	0	0	0	0	0	0	0	0	0	0	0	0	0	0	0	0	0	0	0	0	0	0	0	0	0	0	0	0	0	0	0	0	0	0	0	62	1359	1258	1296	1063	1113	819	710
0	0	0	0	0	0	0	0	0	0	0	0	0	0	0	0	0	0	0	0	0	0	0	0	0	0	0	0	0	0	0	0	0	0	0	0	0	0	0	0	0	0	75	1387	1235	1244	1103	1015	761	671
0	0	0	0	0	0	0	0	0	0	0	0	0	0	0	0	0	0	0	0	0	0	0	0	0	0	0	0	0	0	0	0	0	0	0	0	0	0	0	0	0	0	57	1324	1248	1234	1136	969	706	613
0	0	0	0	0	0	0	0	0	0	0	0	0	0	0	0	0	0	0	0	0	0	0	0	0	0	0	0	0	0	0	0	0	0	0	0	0	0	0	0	0	0	49	1224	1138	1282	1036	800	658	552
0	0	0	0	0	0	0	0	0	0	0	0	0	0	0	0	0	0	0	0	0	0	0	0	0	0	0	0	0	0	0	0	0	0	0	0	0	0	0	0	0	0	56	1294	1116	1152	865	664	549	434
0	0	0	0	0	0	0	0	0	0	0	0	0	0	0	0	0	0	0	0	0	0	0	0	0	0	0	0	0	0	0	0	0	0	0	0	0	0	0	0	0	0	79	1203	1250	1075	830	713	552	616
0	0	0	0	0	0	0	0	0	0	0	0	0	0	0	0	0	0	0	0	0	0	0	0	0	0	0	0	0	0	0	0	0	0	0	0	0	0	0	0	0	0	63	1119	1116	1011	808	658	542	505
0	0	0	0	0	0	0	0	0	0	0	0	0	0	0	0	0	0	0	0	0	0	0	0	0	0	0	0	0	0	0	0	0	0	0	0	0	0	0	0	0	0	72	1139	1086	896	745	702	572	473
0	0	0	0	0	0	0	0	0	0	0	0	0	0	0	0	0	0	0	0	0	0	0	0	0	0	0	0	0	0	0	0	0	0	0	0	0	0	0	0	0	0	66	1132	1022	978	743	686	688	609
0	0	0	0	0	0	0	0	0	0	0	0	0	0	0	0	0	0	0	0	0	0	0	0	0	0	0	0	0	0	0	0	0	0	0	0	0	0	0	0	0	1	64	1114	1025	861	779	753	606	551
0	0	0	0	0	0	0	0	0	0	0	0	0	0	0	0	0	0	0	0	0	0	0	0	0	0	0	0	0	0	0	0	0	0	0	0	0	0	0	0	0	0	72	1021	922	874	823	863	592	511
0	0	0	0	0	0	0	0	0	0	0	0	0	0	0	0	0	0	0	0	0	0	0	0	0	0	0	0	0	0	0	0	0	0	0	0	0	0	0	0	0	0	70	1089	963	1003	968	815	588	609
0	0	0	0	0	0	0	0	0	0	0	0	0	0	0	0	0	0	0	0	0	0	0	0	0	0	0	0	0	0	0	0	0	0	0	0	0	0	0	0	0	1	76	902	874	1007	860	712	615	544
0	0	0	0	0	0	0	0	0	0	0	0	0	0	0	0	0	0	0	0	0	0	0	0	0	0	0	0	0	0	0	0	0	0	0	0	0	0	0	0	0	0	64	962	949	931	780	691	645	501
0	0	0	0	0	0	0	0	0	0	0	0	0	0	0	0	0	0	0	0	0	0	0	0	0	0	0	0	0	0	0	0	0	0	0	0	0	0	0	0	0	0	73	1052	1018	943	760	700	591	552
0	0	0	0	0	0	0	0	0	0	0	0	0	0	0	0	0	0	0	0	0	0	0	0	0	0	0	0	0	0	0	0	0	0	0	0	0	1	0	0	0	0	54	935	888	887	697	718	539	460
0	0	0	0	0	0	0	0	0	0	0	0	0	0	0	0	0	0	0	0	0	0	0	0	0	0	0	0	0	0	0	0	0	0	0	0	0	0	0	0	0	0	85	925	877	822	651	555	503	426
0	0	0	0	0	0	0	0	0	0	0	0	0	0	0	0	0	0	0	0	0	0	0	0	0	0	0	0	0	0	0	0	0	0	0	0	0	0	0	0	0	0	81	904	814	784	590	548	484	489
0	0	0	0	0	0	0	0	0	0	0	0	0	0	0	0	0	0	0	0	0	0	0	0	0	0	0	0	0	0	0	0	0	0	0	0	0	1	0	0	0	0	71	804	748	711	652	561	437	444
0	0	0	0	0	0	0	0	0	0	0	0	0	0	0	0	0	0	0	0	0	0	0	0	0	0	0	0	0	0	0	0	0	0	0	0	0	0	0	0	0	0	87	891	712	688	571	580	461	386
0	0	0	0	0	0	0	0	0	0	0	0	0	0	0	0	0	0	0	0	0	0	0	0	0	0	0	0	0	0	0	0	0	0	0	0	0	0	0	0	0	1	89	860	691	688	586	502	385	366
0	0	0	0	0	0	0	0	0	0	0	0	0	0	0	0	0	0	0	0	0	0	0	0	0	0	0	0	0	0	0	0	0	0	0	0	0	0	0	0	0	0	77	827	642	592	598	511	363	356
0	0	0	0	0	0	0	0	0	0	0	0	0	0	0	0	0	0	0	0	0	0	0	0	0	0	0	0	0	0	0	0	0	0	0	0	0	0	0	0	0	1	77	761	682	551	492	426	366	401
0	0	0	0	0	0	0	0	0	0	0	0	0	0	0	0	0	0	0	0	0	0	0	0	0	0	0	0	0	0	0	0	0	0	0	0	0	0	0	0	0	0	80	818	685	624	437	475	378	375
0	0	0	0	0	0	0	0	0	0	0	0	0	0	0	0	0	0	0	0	0	0	0	0	0	0	0	0	0	0	0	0	0	0	0	0	0	0	1	0	0	0	93	807	649	594	487	463	387	359
0	0	0	0	0	0	0	0	0	0	0	0	0	0	0	0	0	0	0	0	0	0	0	0	0	0	0	0	0	0	0	0	0	0	0	0	0	0	0	0	0	1	79	721	618	649	524	501	412	328
0	0	0	0	0	0	0	0	0	0	0	0	0	0	0	0	0	0	0	0	0	0	0	0	0	0	0	0	0	0	0	0	0	0	0	0	0	0	0	0	0	0	113	847	670	660	557	456	430	398
0	0	0	0	0	0	0	0	0	0	0	0	0	0	0	0	0	0	0	0	0	0	0	0	0	0	0	0	0	0	0	0	0	0	0	0	0	0	0	0	0	1	101	803	685	614	482	444	433	382
0	0	0	0	0	0	0	0	0	0	0	0	0	0	0	0	0	0	0	0	0	0	0	0	0	0	0	0	0	0	0	0	0	0	0	0	0	0	0	0	0	0	101	863	759	599	474	445	391	370
0	0	0	0	0	0	0	0	0	0	0	0	0	0	0	0	0	0	0	0	0	0	0	0	0	0	0	0	0	0	0	0	0	0	0	0	0	0	0	1	0	1	121	977	701	631	503	535	398	345
0	0	0	0	0	0	0	0	0	0	0	0	0	0	0	0	0	0	0	0	0	0	0	0	0	0	0	0	0	0	0	0	0	0	0	0	0	0	2	0	1	0	101	944	699	669	562	530	403	376
0	0	0	0	0	0	0	0	0	0	0	0	0	0	0	0	0	0	0	0	0	0	0	0	0	0	0	0	0	0	0	0	0	0	0	0	0	0	2	1	0	1	106	973	721	706	554	572	416	394
0	0	0	0	0	0	0	0	0	0	0	0	0	0	0	0	0	0	0	0	0	0	0	0	0	0	0	0	0	0	0	0	0	0	0	0	0	0	0	0	1	1	130	1043	738	738	628	599	409	462
0	0	0	0	0	0	0	0	0	0	0	0	0	0	0	0	0	0	0	0	0	0	0	0	0	0	0	0	0	0	0	0	0	0	0	0	0	0	0	1	1	0	147	1115	840	637	534	531	421	346
0	0	0	0	0	0	0	0	0	0	0	0	0	0	0	0	0	0	0	0	0	0	0	0	0	0	0	0	0	0	0	0	0	0	0	0	0	0	1	1	1	0	173	1295	839	674	562	477	383	395
0	0	0	0	0	0	0	0	0	0	0	0	0	0	0	0	0	0	0	0	0	0	0	0	0	0	0	0	0	0	0	0	0	0	0	0	0	0	1	0	4	0	138	1201	865	702	639	460	428	388
0	0	0	0	0	0	0	0	0	0	0	0	0	0	0	0	0	0	0	0	0	0	0	0	0	0	0	0	0	0	0	0	0	0	0	0	0	0	1	1	1	2	150	1256	778	723	568	588	458	424
0	0	0	0	0	0	0	0	0	0	0	0	0	0	0	0	0	0	0	0	0	0	0	0	0	0	0	0	0	0	0	0	0	0	0	0	0	0	0	0	2	5	175	1416	877	787	702	603	552	443
0	0	0	0	0	0	0	0	0	0	0	0	0	0	0	0	0	0	0	0	0	0	0	0	0	0	0	0	0	0	0	0	0	0	0	0	0	0	1	0	0	1	166	1280	1037	883	614	490	508	442
0	0	0	0	0	0	0	0	0	0	0	0	0	0	0	0	0	0	0	0	0	0	0	0	0	0	0	0	0	0	0	0	0	0	1	0	0	0	2	0	0	2	190	1377	1127	900	638	614	524	387
0	0	0	0	0	0	0	0	0	0	0	0	0	0	0	0	0	0	0	0	0	0	0	0	0	0	0	0	0	0	0	0	0	0	1	2	1	0	4	0	0	8	214	1561	1171	908	720	732	635	476
0	0	0	0	0	0	0	0	0	0	0	0	0	0	0	0	0	0	0	0	0	0	0	0	0	0	0	0	0	1	0	0	0	0	4	1	2	1	1	0	0	11	234	1596	1204	954	723	802	556	395
0	0	0	0	0	0	0	0	0	0	0	0	0	0	0	0	0	0	0	0	0	0	0	0	0	0	0	0	0	1	0	0	0	0	3	4	6	2	2	0	2	14	282	1644	1184	1015	980	782	623	417
0	0	0	0	0	0	0	0	0	0	0	0	0	0	0	0	0	0	0	0	0	0	0	0	0	0	0	0	0	2	0	0	0	0	2	1	4	6	8	1	10	7	255	1836	1401	1317	993	832	604	541
0	0	0	0	0	0	0	0	0	0	0	0	0	0	0	0	0	0	0	0	0	0	0	0	0	0	0	0	0	1	0	0	0	1	0	3	5	6	2	1	4	13	260	1828	1488	1301	999	877	754	544
0	0	0	0	0	0	0	0	0	0	0	0	0	0	0	0	0	0	0	0	0	0	0	0	0	0	0	0	0	0	0	0	0	1	0	0	9	5	8	2	9	12	258	1938	1431	1300	944	843	740	594
0	0	0	0	0	0	0	0	0	0	0	0	0	0	0	0	0	0	0	0	0	0	0	0	0	0	0	0	0	0	1	0	0	0	1	1	4	1	1	5	25	10	298	2224	1688	1373	961	827	677	559
0	0	0	0	0	0	0	0	0	0	0	0	0	0	0	0	0	0	0	0	0	0	0	0	0	0	0	0	0	1	0	0	0	1	1	6	0	10	2	7	19	18	291	2135	1558	1361	1132	876	707	577
0	0	0	0	0	0	0	0	0	0	0	0	0	0	0	0	0	0	0	0	0	0	0	0	0	0	0	0	0	0	0	0	0	0	0	2	3	11	11	11	7	13	308	2181	1567	1571	1095	1021	736	609
0	0	0	0	0	0	0	0	0	0	0	0	0	0	0	0	0	0	0	0	0	0	0	0	0	0	0	0	0	0	0	0	0	0	0	0	5	3	14	15	10	14	349	2659	1813	1564	1334	1119	845	542
0	0	0	0	0	0	0	0	0	0	0	0	0	0	0	0	0	0	0	0	0	0	0	0	0	0	0	0	0	0	0	0	0	0	1	1	6	6	3	17	10	32	387	2595	1907	1625	1144	1064	892	668
0	0	0	0	0	0	0	0	0	0	0	0	0	0	0	0	0	0	0	0	0	0	0	0	0	0	0	0	0	0	0	4	9	0	0	0	2	1	9	10	16	38	387	2546	1882	1611	1203	1085	852	613
0	0	0	0	0	0	0	0	0	0	0	0	0	0	0	0	0	0	0	0	0	0	0	0	0	0	0	0	0	0	0	5	10	16	4	1	4	6	15	26	29	59	438	2657	1834	1608	1281	1026	735	606
0	0	0	0	0	0	0	0	0	0	0	0	0	0	0	0	0	0	0	0	0	0	0	0	0	0	0	0	0	0	0	2	1	3	13	6	6	9	14	9	29	47	429	2706	1940	1627	1256	1174	768	608
0	0	0	0	0	0	0	0	0	0	0	0	0	0	0	0	0	0	0	0	0	0	0	0	0	1	0	0	1	0	0	0	0	1	4	8	35	9	8	12	34	75	439	2640	2077	1745	1341	1096	782	604
0	0	0	0	0	0	0	0	0	0	0	0	0	0	0	0	0	0	0	0	0	0	0	0	0	1	0	0	0	0	0	0	0	0	13	18	24	13	18	23	35	55	436	2701	2028	1583	1274	1106	832	609
0	0	0	0	0	0	0	0	0	0	0	0	0	0	0	0	0	0	0	0	0	0	0	0	2	10	0	0	0	0	0	0	1	3	1	14	25	23	23	34	37	46	442	2623	1801	1476	1208	1248	811	652
0	0	0	0	0	0	0	0	0	0	0	0	0	0	0	0	0	0	0	0	0	0	0	0	8	9	0	0	1	0	0	2	10	8	11	18	16	11	31	37	54	126	546	2939	2000	1704	1245	1057	713	559
0	0	0	0	0	0	0	0	0	0	0	0	0	0	0	0	0	0	0	0	0	0	0	6	13	2	0	2	1	0	6	14	18	15	11	21	13	7	30	62	91	163	581	3283	2267	1681	1373	1057	700	498
0	0	0	0	0	0	0	0	0	0	0	0	0	0	0	0	0	0	0	0	0	0	0	3	4	2	0	3	3	4	15	4	8	12	15	22	36	58	42	49	110	139	630	3131	2168	1682	1203	972	709	508
0	0	0	0	0	0	0	0	0	0	0	0	0	0	0	0	0	0	0	0	0	0	0	0	0	1	0	1	5	3	1	1	0	7	8	16	31	38	81	93	111	121	652	3229	2096	1807	1248	952	738	494
0	0	0	0	0	0	0	0	0	0	0	0	0	0	0	0	0	0	0	0	0	0	0	1	0	0	0	0	2	9	0	0	0	7	7	17	46	52	63	106	98	143	700	3237	2199	1744	1203	803	613	531
0	0	0	0	0	0	0	0	0	0	0	0	0	0	0	0	0	0	0	0	0	0	0	0	0	0	0	0	0	5	2	1	2	5	21	26	63	65	80	110	99	205	729	3053	2069	1594	1076	751	506	282
0	0	0	0	0	0	0	0	0	0	0	0	0	0	0	0	0	0	0	0	0	0	0	0	0	1	1	0	5	3	4	3	1	14	40	47	56	70	94	83	126	241	780	3144	1996	1357	909	521	299	185
0	0	0	0	0	0	0	0	0	0	0	0	0	0	0	0	0	0	0	0	0	0	0	0	1	0	0	0	6	5	14	7	0	7	28	17	40	65	110	126	150	350	898	3085	1856	1407	797	426	300	187
0	0	0	0	0	0	0	0	0	0	0	0	0	0	0	0	0	0	0	0	0	0	0	0	1	0	0	3	20	16	14	5	1	22	38	18	40	77	93	108	215	384	999	2913	1709	1222	740	458	320	243
0	0	0	0	0	0	0	0	0	0	0	0	0	0	0	0	0	0	0	0	0	0	0	0	0	0	0	5	5	4	11	7	19	40	27	42	92	108	138	165	292	536	1186	3085	1860	1127	611	441	271	219
0	0	0	0	0	0	0	0	0	0	0	0	0	0	0	0	0	0	0	0	0	0	0	0	0	0	11	2	3	6	15	18	18	27	42	49	94	147	219	252	422	627	1361	3100	1664	966	523	317	164	72
1	0	0	0	0	0	0	0	0	0	0	0	0	0	0	0	0	0	0	0	0	0	0	0	0	12	10	5	4	6	15	24	45	55	70	68	111	189	276	378	484	922	1919	3039	1255	602	307	185	65	38
0	0	0	0	0	0	0	0	0	0	0	0	0	0	0	0	0	0	0	2	0	0	0	7	4	23	21	10	11	13	37	40	41	44	86	87	186	239	363	463	734	1269	3061	2569	626	227	44	33	25	7
0	0	0	0	0	0	0	0	0	0	0	0	0	0	0	0	0	0	0	0	0	1	4	32	16	5	14	6	6	6	34	38	68	72	133	171	195	294	479	637	999	1993	4635	259	34	10	2	2	2	0
0	0	0	0	0	0	0	0	0	0	0	0	0	0	0	0	0	0	0	0	3	19	20	2	8	9	5	11	20	42	48	69	88	107	115	135	200	284	612	1016	1380	2485	3561	0	0	0	0	0	0	0
0	0	0	0	0	0	0	0	0	0	0	0	0	0	0	0	0	0	0	0	4	2	1	1	0	6	3	6	42	44	42	56	71	91	105	222	362	431	851	1202	1799	2758	3494	0	0	0	0	0	0	0
0	0	0	0	0	0	0	0	0	0	0	0	0	0	0	0	0	0	0	0	1	0	0	4	0	1	14	32	33	26	60	102	118	175	248	381	455	601	910	1317	1783	2470	3047	0	0	0	0	0	0	0
0	1	0	0	0	1	0	0	0	0	0	0	0	0	0	0	0	0	0	4	1	3	9	0	2	21	36	53	32	47	85	127	176	207	376	463	560	768	1082	1496	2071	2671	3210	0	0	0	0	0	0	0
0	3	3	0	0	1	0	0	0	0	0	0	2	1	0	0	1	0	8	1	2	18	23	19	17	3	12	31	68	93	145	149	253	395	501	596	786	961	1348	1727	2302	3108	3359	0	0	0	0	0	0	0
0	4	10	2	5	1	0	0	0	0	0	0	5	5	0	0	0	0	15	5	2	9	13	3	16	34	49	72	51	83	121	207	288	380	659	756	856	1113	1611	2167	2512	3056	3504	0	0	0	0	0	0	0
0	3	5	11	7	0	0	0	0	0	0	0	5	5	0	0	0	0	6	3	13	15	27	42	32	44	57	88	115	157	236	255	399	539	846	959	1285	1412	2028	2436	2872	3407	3957	0	0	0	0	0	0	0
0	0	1	7	6	2	0	0	0	0	0	0	2	5	0	0	0	0	1	8	16	18	31	48	29	32	73	141	131	260	260	277	424	650	901	1167	1491	1861	2548	3005	3607	4751	4947	0	0	0	0	0	0	0
0	0	0	0	0	1	9	0	0	0	0	2	4	2	0	3	17	9	17	27	21	23	32	34	24	76	88	114	190	319	317	434	726	928	1139	1312	1808	2268	2970	3502	4256	5296	5954	0	0	0	0	0	0	0
0	0	0	0	1	13	10	2	0	0	17	18	14	1	2	6	10	10	17	37	47	28	19	27	36	83	118	202	319	549	581	665	878	1144	1503	1881	2520	2961	3787	4201	5456	7199	7370	0	0	0	0	0	0	0
0	1	0	0	0	0	0	1	0	0	3	6	3	6	2	3	1	1	5	45	27	66	45	52	60	114	170	270	414	637	771	994	1359	1616	2289	2895	3804	4366	5458	6457	7637	9495	9699	0	0	0	0	0	0	0
0	0	0	0	0	0	0	2	1	15	14	12	9	10	6	28	22	18	35	48	48	77	132	125	150	234	363	506	670	1136	1225	1382	1971	2566	3475	3886	4964	5869	7583	8594	9826	12042	11830	0	0	0	0	0	0	0
0	1	0	0	0	1	5	18	17	14	7	2	3	10	19	11	16	57	77	116	146	145	179	283	344	457	615	752	979	1322	1564	2317	3007	3669	4630	5524	7095	8347	10602	11759	13567	16907	15728	0	0	0	0	0	0	0
25	13	0	5	19	11	23	28	17	6	5	0	10	33	51	74	81	115	128	167	218	262	324	543	704	1005	1062	1213	1689	2375	2779	3705	4685	5803	8085	9633	12638	14514	17532	19511	21798	25562	22648	0	0	0	0	0	0	0
14	23	32	25	13	23	20	7	7	17	13	29	17	29	55	62	128	127	143	207	277	393	456	646	879	1074	1289	2039	2813	3813	4892	6388	8576	10014	12231	13462	16758	18630	22436	23394	24893	26150	20010	0	0	0	0	0	0	0
0	3	7	10	6	4	6	5	23	39	40	48	88	99	92	96	68	114	185	239	285	432	505	679	796	1111	1809	2567	2679	3319	4049	5366	6935	7050	8820	10264	11970	12214	13443	12957	13106	13099	9053	0	0	0	0	0	0	0
5	4	0	0	0	3	1	26	42	61	33	47	58	56	100	112	119	157	213	277	356	381	474	656	983	1517	1781	2196	2626	3507	4083	4723	5740	6528	7825	8200	9575	9493	11118	10553	10581	9415	6184	0	0	0	0	0	0	0
15	1	1	1	1	1	21	21	35	26	51	18	14	40	106	94	154	159	256	258	330	409	578	855	1056	1420	1898	2282	2583	3136	3646	4298	5452	5664	6588	6841	7548	7636	8304	7812	7370	6743	3751	0	0	0	0	0	0	0
0	0	5	7	5	9	1	3	3	9	5	36	53	125	130	146	175	189	280	356	495	595	637	929	1138	1286	1477	2143	2282	3101	3363	3594	4576	4915	5637	5630	6623	6460	6882	6227	5685	4729	2570	0	0	0	0	0	0	0
0	0	1	21	13	14	2	3	22	22	41	100	138	161	140	102	174	224	196	324	428	490	616	926	1156	1402	1449	2044	2420	2825	3073	3407	3875	4189	4965	5054	5601	5465	5418	4538	3856	3224	1432	0	0	0	0	0	0	0
2	0	0	1	0	9	9	27	19	16	27	50	78	54	84	141	169	144	279	331	305	356	540	692	878	1221	1226	1631	1939	2493	2540	2913	3370	3604	3977	4186	4529	3989	4033	3634	2937	2190	847	0	0	0	0	0	0	0
1	0	0	1	1	0	21	14	32	29	25	32	70	87	116	87	107	187	227	219	247	396	488	633	791	1114	1234	1509	1735	2057	2490	2856	3049	3134	3571	3426	3753	3508	3172	2636	2130	1503	508	0	0	0	0	0	0	0
1	0	0	1	0	13	40	16	20	43	35	33	32	72	72	100	114	141	248	289	293	410	603	822	838	1153	1313	1678	1878	2203	2417	2646	2966	3171	3374	3385	3421	3175	2839	2125	1910	1315	502	0	0	0	0	0	0	0
11	18	17	11	6	7	6	3	13	26	49	24	93	132	134	131	120	180	224	268	338	534	660	787	902	1208	1376	1721	1933	2106	2143	2538	3144	2968	3381	3365	3326	2999	2833	2410	1866	1174	551	0	0	0	0	0	0	0
3	4	11	10	7	13	27	26	42	95	136	146	160	122	117	167	160	195	299	329	452	516	575	673	1037	1286	1500	1635	1787	2234	2701	2844	3040	3118	3502	3263	3592	3347	3212	2589	1824	1496	559	0	0	0	0	0	0	0
1	1	20	29	30	67	72	68	72	92	83	113	118	115	163	170	255	320	396	459	435	549	623	1019	1342	1724	1739	2182	2423	2921	3226	3247	4025	4377	4468	4307	4396	3744	3660	2716	2359	1702	589	0	0	0	0	0	0	0
11	19	14	22	42	60	35	58	74	75	118	129	136	168	193	193	281	393	397	386	478	751	850	1267	1495	1882	2222	2853	2993	3678	4020	4301	4982	4755	5200	5166	5140	4412	4033	3425	2853	2002	794	0	0	0	0	0	0	0
24	22	29	31	45	33	60	94	121	108	170	201	220	184	288	405	456	476	531	633	774	1139	1489	1927	2085	2785	2974	3697	4415	5402	5656	6015	6465	6529	7159	6410	6373	6043	5274	4554	3337	2208	987	0	0	0	0	0	0	0
41	24	30	54	75	49	57	103	72	69	140	194	203	172	280	367	449	595	831	934	1274	1598	2114	2418	2783	3540	4150	5259	5774	6255	6373	6757	7544	7548	8349	7500	7526	6698	6274	4721	3529	2064	686	0	0	0	0	0	0	0
33	42	65	75	66	54	64	115	106	145	217	238	298	411	459	553	813	825	1050	1313	1738	2422	2700	3282	3754	4468	5034	5650	5838	6768	7149	8053	9094	9009	9178	8432	8615	6848	5780	4439	2732	1846	528	0	0	0	0	0	0	0
37	44	51	38	23	55	79	190	206	289	262	335	474	485	597	797	896	1077	1344	1611	2077	2692	3373	4503	4706	5541	5868	6620	6713	7717	7832	8698	9725	8880	8463	7577	7026	5753	4944	3543	2348	1333	440	0	0	0	0	0	0	0
73	77	66	109	82	139	208	308	365	391	377	411	497	606	740	704	1061	1285	1740	1885	2586	3472	3476	3911	4019	5154	5410	6552	6712	7378	7656	7905	7750	6710	6866	6190	5587	4326	3572	2213	1319	762	195	0	0	0	0	0	0	0
48	88	104	75	147	198	267	191	226	393	405	528	611	695	846	1010	1384	1570	2046	2264	2677	3447	3622	4221	4522	5054	5201	6005	5854	6402	6050	6247	6370	5548	5248	4468	3907	3154	2475	1459	821	333	49	0	0	0	0	0	0	0
79	64	79	111	183	268	204	286	338	457	447	535	717	754	908	1140	1648	1773	2122	2242	2582	3245	3793	4397	4495	4950	4815	5625	5580	6314	5934	5819	5683	4566	4514	3724	3416	2183	1763	989	540	236	59	0	0	0	0	0	0	0
61	67	89	142	125	147	142	309	365	365	431	515	649	646	897	1025	1382	1553	1900	2013	2494	3237	3502	4068	4111	4595	4795	5295	5449	5831	5848	5351	5220	4543	4209	3305	2724	1922	1307	880	512	292	64	0	0	0	0	0	0	0
92	108	119	156	181	233	303	250	260	332	524	631	718	847	1070	1232	1432	1659	2122	2589	2997	3491	3706	4305	4465	5438	5298	5707	5448	6192	6168	5499	5473	4778	4558	3485	2806	1920	1449	938	466	223	41	0	0	0	0	0	0	0
76	113	183	194	191	260	255	331	410	508	637	667	963	1068	1434	1713	1923	2197	2897	3312	3698	4345	4666	5641	5642	6440	6552	7201	7422	7792	7168	6525	6218	5464	4943	4192	3410	2486	1729	1039	618	286	60	0	0	0	0	0	0	0
128	200	258	290	263	405	390	479	591	752	805	925	1229	1415	1850	1898	2596	3022	3664	4065	4426	5541	5947	6964	7459	8151	8188	9156	8756	9198	8470	7578	7018	6047	5666	4578	3609	2524	1842	871	406	216	29	0	0	0	0	0	0	0
201	205	256	305	341	389	461	700	814	1147	1184	1548	1826	2025	2461	2867	3599	3659	4526	4936	5734	6773	6856	8332	9145	10103	10080	10607	9971	10198	8690	8033	7409	6428	5586	3761	3169	2431	1574	791	422	197	29	0	0	0	0	0	0	0
224	343	386	497	501	593	778	1085	1341	1564	1777	1879	2497	2780	3413	3929	4791	5113	6104	6691	7387	8641	8877	9726	9817	10768	11009	11306	9999	9638	8300	7435	6955	5374	4457	3230	2532	1513	1001	592	231	63	12	0	0	0	0	0	0	0
331	410	460	576	685	914	1049	1109	1331	1850	1883	2118	2590	2809	3687	3899	4943	5280	6427	6950	7552	8077	7718	8791	8847	9448	8972	8940	8181	8045	6362	5770	5130	3844	3089	2249	1641	961	563	225	76	13	2	0	0	0	0	0	0	0
389	355	363	529	706	987	1145	1340	1492	1748	1971	2325	2853	3232	3738	4280	5100	5534	6133	6203	6401	7260	7666	8829	8031	8330	7166	6802	6123	5656	4784	3900	3611	2321	1927	1342	919	602	395	176	48	10	2	0	0	0	0	0	0	0
449	444	525	736	945	1016	1166	1646	1629	1838	2163	2818	3209	3306	3999	4226	4882	5523	6423	6536	6819	7890	7937	8092	7385	7362	6811	6509	5199	5130	4140	3753	3003	2151	1712	1121	779	466	233	68	46	11	0	0	0	0	0	0	0	0
558	599	725	827	963	1033	1319	1622	1729	2044	2295	2831	3108	3607	4399	4638	5122	5203	6183	6505	7293	7553	7145	7598	7068	6669	5854	5580	4954	4458	3393	2827	2307	1926	1335	919	669	328	182	57	50	5	0	0	0	0	0	0	0	0
664	678	823	939	1162	1462	1582	1918	2062	2399	2709	3168	4306	4478	5062	5217	6060	6021	7402	7609	7569	7882	7366	7655	6781	7090	6242	6194	4891	4600	3452	2651	2360	1693	1315	942	584	339	216	76	18	0	0	0	0	0	0	0	0	0
864	979	1110	1554	1559	1936	2033	2432	2755	3449	3762	4038	4639	5203	5947	6249	7233	7498	8145	7752	8044	8681	8001	8274	7401	7400	6676	6306	4963	4302	3166	2795	2275	1804	1322	898	637	302	153	58	28	2	0	0	0	0	0	0	0	0
1036	1120	1276	1403	1572	1888	2339	3030	3156	3665	3953	4501	5454	5624	6585	6677	7516	8007	8197	7470	7970	8126	7957	7865	6974	6778	5854	5456	4511	3475	2796	2321	1947	1396	1011	612	299	202	142	43	12	0	0	0	0	0	0	0	0	0
1177	1360	1497	1803	2042	2498	2648	3416	3446	4365	4694	5309	6332	6479	7261	7828	8398	7926	8680	8464	8323	8666	7988	7321	6528	6563	4950	4456	3653	3357	2666	2044	1520	925	813	411	311	258	130	47	5	0	0	0	0	0	0	0	0	0
[truncated: 250 more columns]

## Sheet: figure 4b
PhSn-1			PhSn-2			PhSn-3			PhTMP-1			PhTMP-2			PhTMP-3
-7.147	492332		-6.7	312245		-6.875	8349		-7.2	34643		-6.694	69864		-7.094	15081
-7.12	509770		-6.676	309914		-6.851	8229		-7.173	34971		-6.667	68346		-7.067	14760
-7.093	512844		-6.651	311039		-6.826	8359		-7.146	33138		-6.64	62922		-7.04	14124
-7.067	525385		-6.626	312226		-6.801	8047		-7.12	33865		-6.614	63165		-7.014	13919
-7.04	527964		-6.601	313250		-6.776	7911		-7.093	33188		-6.587	61121		-6.987	13631
-7.013	532252		-6.575	315132		-6.75	7831		-7.066	31980		-6.56	56669		-6.96	12874
-6.987	542520		-6.551	313644		-6.726	7770		-7.04	32649		-6.534	56494		-6.934	12652
-6.96	550521		-6.525	313185		-6.7	7663		-7.013	32557		-6.507	54495		-6.907	12472
-6.933	549361		-6.501	314260		-6.676	7557		-6.986	30926		-6.48	51185		-6.88	12023
-6.907	558168		-6.476	311065		-6.651	7395		-6.96	31686		-6.454	51630		-6.854	11996
-6.88	555329		-6.45	312081		-6.625	7422		-6.933	30848		-6.427	49708		-6.827	11706
-6.853	562715		-6.426	308705		-6.601	7322		-6.906	28970		-6.4	46195		-6.8	10903
-6.827	561018		-6.401	309370		-6.576	7186		-6.88	29988		-6.374	46873		-6.774	10965
-6.8	557691		-6.376	306626		-6.551	7009		-6.853	29352		-6.347	45066		-6.747	10702
-6.773	555620		-6.351	304417		-6.526	7045		-6.826	28049		-6.32	42377		-6.72	9740
-6.747	555876		-6.325	301154		-6.5	6961		-6.8	27854		-6.294	43669		-6.694	10339
-6.72	546672		-6.301	297733		-6.476	6842		-6.773	27545		-6.267	42419		-6.667	9882
-6.693	545205		-6.275	295944		-6.45	6962		-6.746	26165		-6.24	39273		-6.64	9198
-6.667	541131		-6.251	292878		-6.426	6756		-6.72	26110		-6.214	39666		-6.614	9451
-6.64	531276		-6.226	288896		-6.401	6875		-6.693	25829		-6.187	39443		-6.587	9319
-6.613	527237		-6.2	286454		-6.375	6523		-6.666	25288		-6.16	37658		-6.56	8942
-6.587	518880		-6.176	281872		-6.351	6328		-6.64	23404		-6.134	35087		-6.534	8516
-6.56	508977		-6.151	278634		-6.326	5941		-6.613	23394		-6.107	36274		-6.507	8545
-6.533	500987		-6.126	274201		-6.301	6140		-6.586	22353		-6.08	33485		-6.48	8125
-6.507	495840		-6.101	271204		-6.276	5715		-6.56	22884		-6.054	34122		-6.454	8140
-6.48	483658		-6.075	265927		-6.25	5728		-6.533	22387		-6.027	33180		-6.427	7825
-6.453	473532		-6.051	263617		-6.226	5927		-6.506	20689		-6	31526		-6.4	7333
-6.427	461397		-6.025	258957		-6.2	5614		-6.48	20941		-5.974	31057		-6.374	7524
-6.4	449482		-6.001	254027		-6.176	5451		-6.453	20847		-5.947	30169		-6.347	7292
-6.373	441620		-5.976	249562		-6.151	5445		-6.426	19222		-5.92	28621		-6.32	6854
-6.347	430161		-5.95	242464		-6.125	5353		-6.4	19818		-5.894	29065		-6.294	6764
-6.32	421352		-5.926	238911		-6.101	5078		-6.373	19526		-5.867	28137		-6.267	6458
-6.293	405486		-5.901	235436		-6.076	5076		-6.346	18475		-5.84	26461		-6.24	6485
-6.267	395357		-5.876	230590		-6.051	5076		-6.32	18557		-5.814	27313		-6.214	6318
-6.24	382883		-5.851	224800		-6.026	4985		-6.293	18282		-5.787	26153		-6.187	5947
-6.213	375005		-5.825	224020		-6	4998		-6.266	16989		-5.76	23967		-6.16	5610
-6.187	366307		-5.801	217293		-5.976	5001		-6.24	16984		-5.734	24708		-6.134	5546
-6.16	355973		-5.775	212699		-5.95	4765		-6.213	16203		-5.707	23820		-6.107	5492
-6.133	347824		-5.751	207805		-5.926	4560		-6.186	15658		-5.68	22263		-6.08	5045
-6.107	339918		-5.726	204264		-5.901	4472		-6.16	15356		-5.654	22965		-6.054	5112
-6.08	331060		-5.7	199274		-5.875	4579		-6.133	15293		-5.627	22254		-6.027	5127
-6.053	321259		-5.676	195492		-5.851	4308		-6.106	14412		-5.6	20995		-6	4846
-6.027	315051		-5.651	191085		-5.826	4185		-6.08	14047		-5.574	21222		-5.974	4780
-6	302962		-5.626	188387		-5.801	3976		-6.053	13848		-5.547	21067		-5.947	4684
-5.973	298781		-5.601	184864		-5.776	4011		-6.026	13191		-5.52	20346		-5.92	4442
-5.947	290494		-5.575	178792		-5.75	3963		-6	13896		-5.494	20671		-5.894	4349
-5.92	285125		-5.551	178383		-5.726	3948		-5.973	13680		-5.467	20056		-5.867	4435
-5.893	277110		-5.525	173295		-5.7	3544		-5.946	12475		-5.44	19527		-5.84	4213
-5.867	269737		-5.501	168537		-5.676	3488		-5.92	12756		-5.414	19836		-5.814	4370
-5.84	264787		-5.476	167715		-5.651	3308		-5.893	12510		-5.387	19634		-5.787	4347
-5.813	258629		-5.45	163017		-5.625	3724		-5.866	12147		-5.36	19286		-5.76	4018
-5.787	251598		-5.426	162692		-5.601	3573		-5.84	12429		-5.334	19390		-5.734	4134
-5.76	245878		-5.401	158024		-5.576	3472		-5.813	12459		-5.307	19286		-5.707	3872
-5.733	239837		-5.376	156531		-5.551	3597		-5.786	11423		-5.28	18350		-5.68	3837
-5.707	234037		-5.351	154965		-5.526	3498		-5.76	11895		-5.254	19063		-5.654	3889
-5.68	231984		-5.325	150552		-5.5	3322		-5.733	11390		-5.227	18573		-5.627	3880
-5.653	223981		-5.301	148244		-5.476	3431		-5.706	10848		-5.2	18133		-5.6	3700
-5.627	220183		-5.275	145262		-5.45	3362		-5.68	11131		-5.174	18810		-5.574	3878
-5.6	216492		-5.251	144553		-5.426	3318		-5.653	10689		-5.147	18280		-5.547	3957
-5.573	213315		-5.226	137694		-5.401	3118		-5.626	10881		-5.12	17421		-5.52	3671
-5.547	210036		-5.2	137666		-5.375	2944		-5.6	11210		-5.094	18017		-5.494	3664
-5.52	203852		-5.176	137374		-5.351	2986		-5.573	10499		-5.067	17439		-5.467	3715
-5.493	202667		-5.151	134391		-5.326	2923		-5.546	10237		-5.04	16298		-5.44	3593
-5.467	201761		-5.126	131559		-5.301	3085		-5.52	10439		-5.014	16503		-5.414	3685
-5.44	200727		-5.101	129527		-5.276	3009		-5.493	10121		-4.987	16718		-5.387	3407
-5.413	199319		-5.075	129939		-5.25	2821		-5.466	9774		-4.96	15974		-5.36	3218
-5.387	197649		-5.051	125552		-5.226	2934		-5.44	9690		-4.934	16294		-5.334	3393
-5.36	198634		-5.025	126655		-5.2	2760		-5.413	9417		-4.907	16716		-5.307	3275
-5.333	198931		-5.001	121599		-5.176	2817		-5.386	9199		-4.88	16020		-5.28	3174
-5.307	200661		-4.976	124028		-5.151	2856		-5.36	9028		-4.854	16437		-5.254	3339
-5.28	204258		-4.95	118719		-5.125	2578		-5.333	8861		-4.827	16952		-5.227	3384
-5.253	206267		-4.926	121527		-5.101	2663		-5.306	8526		-4.8	15968		-5.2	3241
-5.227	209895		-4.901	115370		-5.076	2560		-5.28	8743		-4.774	16849		-5.174	3201
-5.2	213870		-4.876	116179		-5.051	2766		-5.253	8288		-4.747	16872		-5.147	3347
-5.173	216507		-4.851	113750		-5.026	2589		-5.226	7767		-4.72	15741		-5.12	3237
-5.147	224377		-4.825	113275		-5	2422		-5.2	7661		-4.694	16592		-5.094	3327
-5.12	229776		-4.801	108286		-4.976	2607		-5.173	7304		-4.667	16099		-5.067	3294
-5.093	236467		-4.775	107529		-4.95	2538		-5.146	7032		-4.64	15304		-5.04	2941
-5.067	243282		-4.751	104416		-4.926	2655		-5.12	6733		-4.614	15530		-5.014	3184
-5.04	244293		-4.726	105980		-4.901	2674		-5.093	6686		-4.587	15438		-4.987	3058
-5.013	249114		-4.7	102534		-4.875	2692		-5.066	6059		-4.56	15091		-4.96	3014
-4.987	252246		-4.675	101818		-4.85	2867		-5.04	6529		-4.534	15394		-4.934	3016
-4.96	255277		-4.651	98959		-4.826	2797		-5.013	6591		-4.507	15399		-4.907	3093
-4.933	260292		-4.626	96823		-4.801	2821		-4.986	6558		-4.48	14861		-4.88	3110
-4.907	260003		-4.601	96171		-4.776	3031		-4.96	6912		-4.454	14999		-4.854	3094
-4.88	257562		-4.575	93708		-4.75	2961		-4.933	6613		-4.427	15021		-4.827	3097
-4.853	257461		-4.55	94593		-4.725	3158		-4.906	6512		-4.4	14117		-4.8	3123
-4.827	256814		-4.525	90027		-4.7	3355		-4.88	6533		-4.374	14601		-4.774	3336
-4.8	254936		-4.501	89561		-4.676	3500		-4.853	6320		-4.347	14608		-4.747	3153
-4.773	256261		-4.476	89146		-4.651	3674		-4.826	5914		-4.32	13768		-4.72	3149
-4.747	251474		-4.45	85491		-4.625	3562		-4.8	6003		-4.294	14238		-4.694	3231
-4.72	254354		-4.425	87534		-4.6	3912		-4.773	5995		-4.267	13804		-4.667	3073
-4.693	242822		-4.401	82974		-4.576	4303		-4.746	6080		-4.24	13253		-4.64	2965
-4.667	239545		-4.376	83654		-4.551	4274		-4.72	6093		-4.214	13821		-4.614	2915
-4.64	235204		-4.351	81569		-4.526	4740		-4.693	5990		-4.187	13511		-4.587	3034
-4.613	234464		-4.325	77208		-4.5	4785		-4.666	5834		-4.16	13585		-4.56	2954
-4.587	235924		-4.3	78676		-4.475	5569		-4.64	5599		-4.134	13179		-4.534	2911
-4.56	225439		-4.275	73268		-4.45	6033		-4.613	5929		-4.107	13114		-4.507	3065
-4.533	220363		-4.251	75093		-4.426	5959		-4.586	5927		-4.08	13257		-4.48	3091
-4.507	217783		-4.226	73999		-4.401	6761		-4.56	5558		-4.054	12805		-4.454	3140
-4.48	219376		-4.2	71758		-4.375	7568		-4.533	5640		-4.027	12959		-4.427	3312
-4.453	213176		-4.175	71409		-4.35	7679		-4.506	5586		-4	13131		-4.4	3288
-4.427	209800		-4.151	67968		-4.326	8620		-4.48	5496		-3.974	12842		-4.374	3283
-4.4	208425		-4.126	68898		-4.301	8937		-4.453	5565		-3.947	13332		-4.347	3522
-4.373	215286		-4.101	68319		-4.276	9434		-4.426	5436		-3.92	13353		-4.32	3641
-4.347	203336		-4.075	65830		-4.25	9659		-4.4	5042		-3.894	12779		-4.294	3468
-4.32	202036		-4.05	68073		-4.225	9589		-4.373	5152		-3.867	12843		-4.267	3642
-4.293	199996		-4.025	64928		-4.2	10228		-4.346	5031		-3.84	12811		-4.24	3842
-4.267	204060		-4.001	66495		-4.176	10017		-4.32	4962		-3.814	12061		-4.214	3953
-4.24	195911		-3.976	67279		-4.151	10276		-4.293	5023		-3.787	12150		-4.187	4376
-4.213	194141		-3.95	65183		-4.125	10282		-4.266	5213		-3.76	12531		-4.16	4694
-4.187	198438		-3.925	67501		-4.1	10059		-4.24	4959		-3.734	11867		-4.134	4745
-4.16	186309		-3.901	66773		-4.076	10653		-4.213	5285		-3.707	11876		-4.107	5451
-4.133	184532		-3.876	67427		-4.051	10584		-4.186	4906		-3.68	11767		-4.08	5522
-4.107	184568		-3.851	70163		-4.026	10127		-4.16	4967		-3.654	12328		-4.054	6418
-4.08	184546		-3.825	68236		-4	10465		-4.133	5203		-3.627	12094		-4.027	6572
-4.053	176928		-3.8	72696		-3.975	10256		-4.106	4932		-3.6	11589		-4	6587
-4.027	175013		-3.775	74257		-3.95	10532		-4.08	5254		-3.574	12386		-3.974	7282
-4	176111		-3.751	72007		-3.926	10204		-4.053	5081		-3.547	12789		-3.947	7281
-3.973	167276		-3.726	78246		-3.901	9837		-4.026	4801		-3.52	12772		-3.92	7013
-3.947	163454		-3.7	77636		-3.875	10015		-4	5075		-3.494	13617		-3.894	7417
-3.92	165649		-3.675	82458		-3.85	9714		-3.973	4884		-3.467	14152		-3.867	7162
-3.893	155001		-3.651	85959		-3.826	9039		-3.946	5101		-3.44	15117		-3.84	7300
-3.867	153438		-3.626	84019		-3.801	9319		-3.92	4794		-3.414	14719		-3.814	6836
-3.84	155588		-3.601	90966		-3.776	8503		-3.893	4975		-3.387	15849		-3.787	6955
-3.813	146861		-3.575	92246		-3.75	8444		-3.866	5077		-3.36	16966		-3.76	6700
-3.787	144589		-3.55	94148		-3.725	8063		-3.84	4949		-3.334	16757		-3.734	6341
-3.76	146154		-3.525	101421		-3.7	7316		-3.813	4771		-3.307	18108		-3.707	6149
-3.733	137783		-3.501	98896		-3.676	7332		-3.786	4905		-3.28	18574		-3.68	6185
-3.707	134975		-3.476	107037		-3.651	7087		-3.76	4465		-3.254	18276		-3.654	5455
-3.68	139015		-3.45	109773		-3.625	6516		-3.733	4461		-3.227	19627		-3.627	5577
-3.653	130090		-3.425	106983		-3.6	6545		-3.706	4570		-3.2	18742		-3.6	4987
-3.627	128378		-3.401	115021		-3.576	5930		-3.68	4720		-3.174	19309		-3.574	4961
-3.6	130961		-3.376	112270		-3.551	6346		-3.653	4741		-3.147	19581		-3.547	4273
-3.573	124197		-3.351	119843		-3.526	5885		-3.626	4724		-3.12	18488		-3.52	3812
-3.547	122656		-3.325	121350		-3.5	5422		-3.6	4872		-3.094	18970		-3.494	3899
-3.52	127144		-3.3	116439		-3.475	5549		-3.573	5025		-3.067	18905		-3.467	3485
-3.493	121461		-3.275	123542		-3.45	4958		-3.546	5041		-3.04	18148		-3.44	3059
-3.467	119818		-3.251	122883		-3.426	4965		-3.52	5197		-3.014	19009		-3.414	3042
-3.44	124053		-3.226	118494		-3.401	4795		-3.493	5337		-2.987	19077		-3.387	2646
-3.413	118773		-3.2	123331		-3.375	4249		-3.466	5608		-2.96	18983		-3.36	2500
-3.387	119025		-3.175	117535		-3.35	4072		-3.44	5471		-2.934	17916		-3.334	2217
-3.36	123256		-3.151	121996		-3.326	3929		-3.413	5753		-2.907	18189		-3.307	2194
-3.333	120235		-3.126	121445		-3.301	3495		-3.386	6172		-2.88	18182		-3.28	2192
-3.307	121414		-3.101	114471		-3.276	3539		-3.36	6235		-2.854	17074		-3.254	2059
-3.28	128195		-3.075	119612		-3.25	3185		-3.333	6936		-2.827	17221		-3.227	2011
-3.253	125413		-3.05	115664		-3.225	3166		-3.306	7455		-2.8	17124		-3.2	2041
-3.227	127779		-3.025	108787		-3.2	3060		-3.28	7087		-2.774	15925		-3.174	1989
-3.2	133895		-3.001	111681		-3.176	2933		-3.253	7434		-2.747	16081		-3.147	2023
-3.173	131552		-2.976	103967		-3.151	2863		-3.226	7262		-2.72	15267		-3.12	1805
-3.147	133926		-2.95	105898		-3.125	2836		-3.2	8119		-2.694	15259		-3.094	1877
-3.12	141254		-2.925	102344		-3.1	2558		-3.173	8167		-2.667	14805		-3.067	1798
-3.093	137871		-2.901	94380		-3.076	2480		-3.146	8488		-2.64	14079		-3.04	1666
-3.067	140574		-2.876	94615		-3.051	2243		-3.12	9096		-2.614	13872		-3.014	1682
-3.04	148792		-2.851	86020		-3.026	2323		-3.093	9046		-2.587	13189		-2.987	1579
-3.013	143904		-2.825	85180		-3	2077		-3.066	9028		-2.56	12223		-2.96	1447
-2.987	144342		-2.8	81684		-2.975	1902		-3.04	9620		-2.534	11692		-2.934	1552
-2.96	150907		-2.775	73363		-2.95	2030		-3.013	9474		-2.507	10953		-2.907	1456
-2.933	145711		-2.751	73390		-2.926	1966		-2.986	9407		-2.48	9580		-2.88	1363
-2.907	144137		-2.726	68306		-2.901	1722		-2.96	9802		-2.454	9107		-2.854	1393
-2.88	148729		-2.7	60747		-2.875	1853		-2.933	9659		-2.427	8340		-2.827	1334
-2.853	139248		-2.676	61095		-2.851	1753		-2.906	9687		-2.4	7759		-2.8	1204
-2.827	136547		-2.651	54378		-2.826	1745		-2.88	9263		-2.374	6960		-2.774	1064
-2.8	137931		-2.625	53597		-2.8	1750		-2.853	9498		-2.347	6606		-2.747	1077
-2.773	127796		-2.601	50608		-2.776	1689		-2.826	9937		-2.32	6109		-2.72	1026
-2.747	122347		-2.575	45596		-2.75	1698		-2.8	9304		-2.294	5694		-2.694	869
-2.72	121660		-2.551	45206		-2.726	1600		-2.773	9496		-2.267	5276		-2.667	918
-2.693	111435		-2.525	43644		-2.7	1512		-2.746	9201		-2.24	4868		-2.64	881
-2.667	105058		-2.5	40125		-2.675	1471		-2.72	8419		-2.214	4481		-2.614	779
-2.64	104548		-2.476	41126		-2.651	1424		-2.693	8163		-2.187	4174		-2.587	884
-2.613	94379		-2.45	38402		-2.625	1362		-2.666	8097		-2.16	3922		-2.56	906
-2.587	89307		-2.426	38999		-2.601	1381		-2.64	7602		-2.134	3475		-2.534	813
-2.56	87125		-2.401	37748		-2.576	1197		-2.613	7466		-2.107	3460		-2.507	849
-2.533	78967		-2.375	35468		-2.55	1218		-2.586	7179		-2.08	3317		-2.48	791
-2.507	75125		-2.351	36699		-2.526	1155		-2.56	6520		-2.054	2886		-2.454	769
-2.48	73020		-2.325	36626		-2.5	1103		-2.533	6470		-2.027	2837		-2.427	768
-2.453	65866		-2.301	34432		-2.476	1075		-2.506	6267		-2	2771		-2.4	777
-2.427	62471		-2.275	35976		-2.45	1057		-2.48	5482		-1.974	2444		-2.374	692
-2.4	61088		-2.25	34754		-2.425	1092		-2.453	5467		-1.947	2512		-2.347	649
-2.373	54597		-2.226	36206		-2.401	1079		-2.426	5194		-1.92	2453		-2.32	653
-2.347	53668		-2.2	36758		-2.375	973		-2.4	4668		-1.894	2055		-2.294	603
-2.32	47793		-2.176	35385		-2.351	1027		-2.373	4382		-1.867	2218		-2.267	607
-2.293	44872		-2.151	37556		-2.326	1016		-2.346	3973		-1.84	2068		-2.24	610
-2.267	43437		-2.125	38101		-2.3	1001		-2.32	3759		-1.814	1904		-2.214	600
-2.24	38732		-2.101	37461		-2.276	1043		-2.293	3465		-1.787	1864		-2.187	643
-2.213	35751		-2.075	40926		-2.25	931		-2.266	2949		-1.76	1857		-2.16	594
-2.187	34537		-2.051	40053		-2.226	1028		-2.24	2988		-1.734	1870		-2.134	595
-2.16	30884		-2.025	43324		-2.2	975		-2.213	2843		-1.707	1779		-2.107	536
-2.133	28494		-2	44776		-2.175	906		-2.186	2488		-1.68	1543		-2.08	548
-2.107	27312		-1.976	44028		-2.151	919		-2.16	2359		-1.654	1540		-2.054	543
-2.08	24314		-1.95	48040		-2.125	924		-2.133	2159		-1.627	1450		-2.027	537
-2.053	22864		-1.925	48892		-2.1	943		-2.106	1937		-1.6	1226		-2	563
-2.027	21972		-1.901	47710		-2.076	893		-2.08	1820		-1.574	1238		-1.974	599
-2	19984		-1.875	50778		-2.05	886		-2.053	1560		-1.547	1108		-1.947	459
-1.973	18954		-1.851	49201		-2.026	858		-2.026	1462		-1.52	1194		-1.92	513
-1.947	19069		-1.825	52109		-2	848		-2	1262		-1.494	1089		-1.894	456
-1.92	18021		-1.8	51820		-1.975	824		-1.973	1174		-1.467	1036		-1.867	462
-1.893	17246		-1.775	48310		-1.95	751		-1.946	1233		-1.44	1156		-1.84	520
-1.867	17991		-1.75	49360		-1.925	746		-1.92	1214		-1.414	1042		-1.814	393
-1.84	16859		-1.726	47357		-1.901	803		-1.893	1140		-1.387	1003		-1.787	418
-1.813	16451		-1.7	42813		-1.875	764		-1.866	1078		-1.36	1028		-1.76	393
-1.787	16192		-1.675	41198		-1.85	746		-1.84	1021		-1.334	1022		-1.734	344
-1.76	15342		-1.651	37433		-1.826	799		-1.813	1102		-1.307	1055		-1.707	324
-1.733	15432		-1.625	35822		-1.8	819		-1.786	1059		-1.28	1068		-1.68	347
-1.707	15775		-1.601	33491		-1.776	705		-1.76	926		-1.254	1116		-1.654	344
-1.68	15350		-1.575	28863		-1.75	666		-1.733	991		-1.227	1320		-1.627	379
-1.653	15878		-1.55	28141		-1.725	573		-1.706	1011		-1.2	1461		-1.6	391
-1.627	17554		-1.525	24383		-1.7	544		-1.68	833		-1.174	1507		-1.574	376
-1.6	17405		-1.5	23617		-1.675	512		-1.653	735		-1.147	2100		-1.547	378
-1.573	18324		-1.476	21965		-1.651	485		-1.626	558		-1.12	2209		-1.52	338
-1.547	19406		-1.45	19607		-1.625	499		-1.6	545		-1.094	2179		-1.494	329
-1.52	19001		-1.425	19107		-1.6	513		-1.573	505		-1.067	2475		-1.467	365
-1.493	19193		-1.401	18330		-1.576	485		-1.546	482		-1.04	2764		-1.44	408
-1.467	20208		-1.375	16523		-1.55	472		-1.52	487		-1.014	2803		-1.414	389
-1.44	18942		-1.351	16275		-1.526	478		-1.493	535		-0.987	3127		-1.387	385
-1.413	18779		-1.325	15138		-1.5	461		-1.466	421		-0.96	3382		-1.36	400
-1.387	16994		-1.3	15138		-1.475	461		-1.44	391		-0.934	3141		-1.334	372
-1.36	15931		-1.275	14707		-1.45	439		-1.413	421		-0.907	3089		-1.307	397
-1.333	15092		-1.25	14075		-1.425	491		-1.386	407		-0.88	2978		-1.28	413
-1.307	13149		-1.226	14561		-1.401	468		-1.36	401		-0.854	2646		-1.254	384
-1.28	12474		-1.2	14497		-1.375	467		-1.333	533		-0.827	2593		-1.227	357
-1.253	11362		-1.175	13980		-1.35	559		-1.306	403		-0.8	2264		-1.2	361
-1.227	10093		-1.151	14796		-1.326	463		-1.28	334		-0.774	1913		-1.174	338
-1.2	9323		-1.125	15061		-1.3	431		-1.253	261		-0.747	2016		-1.147	360
-1.173	9117		-1.101	16132		-1.276	401		-1.226	247		-0.72	2020		-1.12	306
-1.147	8483		-1.075	15992		-1.25	351		-1.2	209		-0.694	1654		-1.094	356
-1.12	8488		-1.05	15393		-1.225	377		-1.173	247		-0.667	1574		-1.067	314
-1.093	10256		-1.025	16253		-1.2	361		-1.146	269		-0.64	1477		-1.04	309
-1.067	10693		-1	16752		-1.175	256		-1.12	212		-0.614	1152		-1.014	334
-1.04	12012		-0.976	16004		-1.151	280		-1.093	242		-0.587	935		-0.987	317
-1.013	14135		-0.95	17174		-1.125	244		-1.066	284		-0.56	838		-0.96	306
-0.987	14696		-0.925	16237		-1.1	296		-1.04	359		-0.534	805		-0.934	318
-0.96	16183		-0.901	17602		-1.076	279		-1.013	337		-0.507	671		-0.907	282
-0.933	18515		-0.875	17994		-1.05	305		-0.986	206		-0.48	678		-0.88	322
-0.907	19367		-0.851	17532		-1.026	336		-0.96	225		-0.454	676		-0.854	273
-0.88	20208		-0.825	18995		-1	287		-0.933	257		-0.427	635		-0.827	251
-0.853	20955		-0.8	18838		-0.975	306		-0.906	348		-0.4	598		-0.8	258
-0.827	20627		-0.775	18086		-0.95	368		-0.88	222		-0.374	500		-0.774	239
-0.8	20265		-0.75	19093		-0.925	383		-0.853	168		-0.347	717		-0.747	156
-0.773	20040		-0.726	18216		-0.901	408		-0.826	177		-0.32	920		-0.72	150
-0.747	17196		-0.7	18671		-0.875	343		-0.8	176		-0.294	1242		-0.694	191
-0.72	16267		-0.675	18590		-0.85	310		-0.773	210		-0.267	1943		-0.667	188
-0.693	16099		-0.651	17695		-0.826	296		-0.746	188		-0.24	2389		-0.64	173
-0.667	14308		-0.625	18265		-0.8	308		-0.72	126		-0.214	3145		-0.614	172
-0.64	14339		-0.601	18108		-0.776	354		-0.693	118		-0.187	5168		-0.587	158
-0.613	13749		-0.575	16799		-0.75	333		-0.666	137		-0.16	8415		-0.56	170
-0.587	11727		-0.55	17950		-0.725	268		-0.64	134		-0.134	12225		-0.534	166
-0.56	10638		-0.525	16461		-0.7	270		-0.613	165		-0.107	14778		-0.507	183
-0.533	9405		-0.5	17496		-0.675	223		-0.586	196		-0.08	15374		-0.48	263
-0.507	8429		-0.476	17425		-0.651	192		-0.56	245		-0.054	15694		-0.454	309
-0.48	7494		-0.45	16472		-0.625	271		-0.533	189		-0.027	19406		-0.427	381
-0.453	6394		-0.425	17155		-0.6	229		-0.506	171		0	21274		-0.4	428
-0.427	6113		-0.401	17600		-0.576	263		-0.48	198		0.026	17010		-0.374	437
-0.4	5298		-0.375	17266		-0.55	220		-0.453	141		0.053	13972		-0.347	479
-0.373	4407		-0.351	18977		-0.526	201		-0.426	135		0.08	10762		-0.32	614
-0.347	4663		-0.325	18831		-0.5	242		-0.4	173		0.106	7191		-0.294	704
-0.32	5235		-0.3	21250		-0.475	203		-0.373	216		0.133	6170		-0.267	942
-0.293	6728		-0.275	23376		-0.45	179		-0.346	256		0.16	6426		-0.24	1123
-0.267	9735		-0.25	25305		-0.425	209		-0.32	496		0.186	6833		-0.214	1497
-0.24	13541		-0.226	30900		-0.401	193		-0.293	258		0.213	9287		-0.187	2109
-0.213	18482		-0.2	35246		-0.375	200		-0.266	301		0.24	13583		-0.16	2735
-0.187	25149		-0.175	41991		-0.35	173		-0.24	551		0.266	17838		-0.134	3383
-0.16	36309		-0.151	51378		-0.326	172		-0.213	618		0.293	21290		-0.107	4499
-0.133	48909		-0.125	63584		-0.3	165		-0.186	603		0.32	20105		-0.08	5834
-0.107	70128		-0.101	88659		-0.276	160		-0.16	687		0.346	15760		-0.054	7330
-0.08	103844		-0.075	119056		-0.25	142		-0.133	1331		0.373	16378		-0.027	10856
-0.053	143775		-0.05	159575		-0.225	242		-0.106	2306		0.4	11978		0	13033
-0.027	204270		-0.025	249307		-0.2	204		-0.08	3788		0.426	4441		0.026	7376
0	196696		0	280596		-0.175	254		-0.053	5357		0.453	2565		0.053	2665
0.027	161825		0.024	286814		-0.151	382		-0.026	9892		0.48	2240		0.08	727
0.053	136818		0.05	282097		-0.125	562		0	10629		0.506	1975		0.106	198
0.08	105580		0.075	182270		-0.1	1006		0.027	5594		0.533	1747		0.133	116
0.107	75455		0.099	147325		-0.076	1737		0.054	3665		0.56	1467		0.16	59
0.133	57111		0.125	117766		-0.05	2464		0.08	2589		0.586	1431		0.186	28
0.16	45645		0.149	97334		-0.026	2879		0.107	2382		0.613	949		0.213	29
0.187	37493		0.175	94333		0	3110		0.134	2574		0.64	777		0.24	90
0.213	35847		0.2	92818		0.025	3168		0.16	2146		0.666	500		0.266	67
0.24	42235		0.225	106172		0.05	2518		0.187	1504		0.693	434		0.293	72
0.267	52139		0.25	121616		0.075	2059		0.214	1625		0.72	444		0.32	89
0.293	78272		0.274	140204		0.099	1969		0.24	1984		0.746	456		0.346	61
0.32	103373		0.3	174024		0.125	1414		0.267	2733		0.773	394		0.373	125
0.347	143815		0.325	197377		0.15	830		0.294	4039		0.8	393		0.4	53
0.373	187156		0.349	190649		0.174	778		0.32	5608		0.826	348		0.426	39
0.4	180637		0.375	188705		0.2	674		0.347	8240		0.853	263		0.453	11
0.427	146757		0.399	164041		0.224	661		0.374	8367		0.88	214		0.48	8
0.453	117381		0.425	168779		0.25	624		0.4	6145		0.906	159		0.506	62
0.48	95069		0.45	180742		0.275	683		0.427	4522		0.933	102		0.533	16
0.507	93162		0.475	198647		0.3	1092		0.454	4420		0.96	96		0.56	58
0.533	115121		0.5	247165		0.325	1533		0.48	3244		0.986	106		0.586	60
0.56	151193		0.524	285500		0.349	2105		0.507	3612		1.013	86		0.613	9
0.587	213780		0.55	291347		0.375	2446		0.534	4485		1.04	84		0.64	0
0.613	298501		0.575	301607		0.4	2585		0.56	4690		1.066	90		0.666	0
0.64	337176		0.599	273298		0.424	2362		0.587	6363		1.093	48		0.693	0
0.667	315340		0.625	280252		0.45	1664		0.614	7152		1.12	61		0.72	0
0.693	295356		0.649	287523		0.474	1425		0.64	7127		1.146	62		0.746	0
0.72	255991		0.675	283792		0.5	1424		0.667	6321		1.173	63		0.773	0
0.747	256868		0.7	308085		0.525	1500		0.694	6195		1.2	42		0.8	0
0.773	280609		0.725	318090		0.55	1688		0.72	6459		1.226	23		0.826	0
0.8	292241		0.75	312252		0.575	2650		0.747	7286		1.253	28		0.853	0
0.827	310326		0.774	339779		0.599	3509		0.774	8918		1.28	30		0.88	0

## Sheet: figure 4c top
0	0	0	0	0	0	0	0	0	0	0	0	0	0	0	0	0	0	0	0	0	0	0	0	0	0	0	0	0	0	0	0	0	0	0	0	0	0	0	0	0	0	0	0	0	0	0	0	0	0
0	0	0	0	0	0	0	0	0	0	0	0	0	0	0	0	0	0	0	0	0	0	0	0	0	0	0	0	0	0	0	0	0	0	0	0	0	0	0	0	0	0	0	0	0	0	0	0	0	0
0	0	0	0	0	0	0	0	0	0	0	0	0	0	0	0	0	0	0	0	0	0	0	0	0	0	0	0	0	0	0	0	0	0	0	0	0	0	0	0	0	0	0	0	0	0	0	0	0	0
0	0	0	0	0	0	0	0	0	0	0	0	0	0	0	0	0	0	0	0	0	0	0	0	0	0	0	0	0	0	0	0	0	0	0	0	0	0	0	0	0	0	0	0	0	0	0	0	0	0
0	0	0	0	0	0	0	0	0	0	0	0	0	0	0	0	0	0	0	0	0	0	0	0	0	0	0	0	0	0	0	0	0	0	0	0	0	0	0	0	0	0	0	0	0	0	0	0	0	0
0	0	0	0	0	0	0	0	0	0	0	0	0	0	0	0	0	0	0	0	0	0	0	0	0	0	0	0	0	0	0	0	0	0	0	0	0	0	0	0	0	0	0	0	0	0	0	0	0	0
0	0	0	0	0	0	0	0	0	0	0	0	0	0	0	0	0	0	0	0	0	0	0	0	0	0	0	0	0	0	0	0	0	0	0	0	0	0	0	0	0	0	0	0	0	0	0	0	0	0
0	0	0	0	0	0	0	0	0	0	0	0	0	0	0	0	0	0	0	0	0	0	0	0	0	0	0	0	0	0	0	0	0	0	0	0	0	0	0	0	0	0	0	0	0	0	0	0	0	0
0	0	0	0	0	0	0	0	0	0	0	0	0	0	0	0	0	0	0	0	0	0	0	0	0	0	0	0	0	0	0	0	0	0	0	0	0	0	0	0	0	0	0	0	0	0	0	0	0	0
0	0	0	0	0	0	0	0	0	0	0	0	0	0	0	0	0	0	0	0	0	0	0	0	0	0	0	0	0	0	0	0	0	0	0	0	0	0	0	0	0	0	0	0	0	0	0	0	0	0
0	0	0	0	0	0	0	0	0	0	0	0	0	0	0	0	0	0	0	0	0	0	0	0	0	0	0	0	0	0	0	0	0	0	0	0	0	0	0	0	0	0	0	0	0	0	0	0	0	0
0	0	0	0	0	0	0	0	0	0	0	0	0	0	0	0	0	0	0	0	0	0	0	0	0	0	0	0	0	0	0	0	0	0	0	0	0	0	0	0	0	0	0	0	0	0	0	0	0	0
0	0	0	0	0	0	0	0	0	0	0	0	0	0	0	0	0	0	0	0	0	0	0	0	0	0	0	0	0	0	0	0	0	0	0	0	0	0	0	0	0	0	0	0	0	0	0	0	0	0
0	0	0	0	0	0	0	0	0	0	0	0	0	0	0	0	0	0	0	0	0	0	0	0	0	0	0	0	0	0	0	0	0	0	0	0	0	0	0	0	0	0	0	0	0	0	0	0	0	0
0	0	0	0	0	0	0	0	0	0	0	0	0	0	0	0	0	0	0	0	0	0	0	0	0	0	0	0	0	0	0	0	0	0	0	0	0	0	0	0	0	0	0	0	0	0	0	0	0	0
0	0	0	0	0	0	0	0	0	0	0	0	0	0	0	0	0	0	0	0	0	0	0	0	0	0	0	0	0	0	0	0	0	0	0	0	0	0	0	0	0	0	0	0	0	0	0	0	0	0
0	0	0	0	0	0	0	0	0	0	0	0	0	0	0	0	0	0	0	0	0	0	0	0	0	0	0	0	0	0	0	0	0	0	0	0	0	0	0	0	0	0	0	0	0	0	0	0	0	0
0	0	0	0	0	0	0	0	0	0	0	0	0	0	0	0	0	0	0	0	0	0	0	0	0	0	0	0	0	0	0	0	0	0	0	0	0	0	0	0	0	0	0	0	0	0	0	0	0	0
0	0	0	0	0	0	0	0	0	0	0	0	0	0	0	0	0	0	0	0	0	0	0	0	0	0	0	0	0	0	0	0	0	0	0	0	0	0	0	0	0	0	0	0	0	0	0	0	0	0
0	0	0	0	0	0	0	0	0	0	0	0	0	0	0	0	0	0	0	0	0	0	0	0	0	0	0	0	0	0	0	0	0	0	0	0	0	0	0	0	0	0	0	0	0	0	0	0	0	0
0	0	0	0	0	0	0	0	0	0	0	0	0	0	0	0	0	0	0	0	0	0	0	0	0	0	0	0	0	0	0	0	0	0	0	0	0	0	0	0	0	0	0	0	0	0	0	0	0	0
0	0	0	0	0	0	0	0	0	0	0	0	0	0	0	0	0	0	0	0	0	0	0	0	0	0	0	0	0	0	0	0	0	0	0	0	0	0	0	0	0	0	0	0	0	0	0	0	0	0
0	0	0	0	0	0	0	0	0	0	0	0	0	0	0	0	0	0	0	0	0	0	0	0	0	0	0	0	0	0	0	0	0	0	0	0	0	0	0	0	0	0	0	0	0	0	0	0	0	0
0	0	0	0	0	0	0	0	0	0	0	0	0	0	0	0	0	0	0	0	0	0	0	0	0	0	0	0	0	0	0	0	0	0	0	0	0	0	0	0	0	0	0	0	0	0	0	0	0	0
0	0	0	0	0	0	0	0	0	0	0	0	0	0	0	0	0	0	0	0	0	0	0	0	0	0	0	0	0	0	0	0	0	0	0	0	0	0	0	0	0	0	0	0	0	0	0	0	0	0
0	0	0	0	0	0	0	0	0	0	0	0	0	0	0	0	0	0	0	0	0	0	0	0	0	0	0	0	0	0	0	0	0	0	0	0	0	0	0	0	0	0	0	0	0	0	0	0	0	0
0	0	0	0	0	0	0	0	0	0	0	0	0	0	0	0	0	0	0	0	0	0	0	0	0	0	0	0	0	0	0	0	0	0	0	0	0	0	0	0	0	0	0	0	0	0	0	0	0	0
0	0	0	0	0	0	0	0	0	0	0	0	0	0	0	0	0	0	0	0	0	0	0	0	0	0	0	0	0	0	0	0	0	0	0	0	0	0	0	0	0	0	0	0	0	0	0	0	0	0
0	0	0	0	0	0	0	0	0	0	0	0	0	0	0	0	0	0	0	0	0	0	0	0	0	0	0	0	0	0	0	0	0	0	0	0	0	0	0	0	0	0	0	0	0	0	0	0	0	0
0	0	0	0	0	0	0	0	0	0	0	0	0	0	0	0	0	0	0	0	0	0	0	0	0	0	0	0	0	0	0	0	0	0	0	0	0	0	0	0	0	0	0	0	0	0	0	0	0	0
0	0	0	0	0	0	0	0	0	0	0	0	0	0	0	0	0	0	0	0	0	0	0	0	0	0	0	0	0	0	0	0	0	0	0	0	0	0	0	0	0	0	0	0	0	0	0	0	0	0
0	0	0	0	0	0	0	0	0	0	0	0	0	0	0	0	0	0	0	0	0	0	0	0	0	0	0	0	0	0	0	0	0	0	0	0	0	0	0	0	0	0	0	0	0	0	0	0	0	0
0	0	0	0	0	0	0	0	0	0	0	0	0	0	0	0	0	0	0	0	0	0	0	0	0	0	0	0	0	0	0	0	0	0	0	0	0	0	0	0	0	0	0	0	0	0	0	0	0	0
0	0	0	0	0	0	0	0	0	0	0	0	0	0	0	0	0	0	0	0	0	0	0	0	0	0	0	0	0	0	0	0	0	0	0	0	0	0	0	0	0	0	0	0	0	0	0	0	0	0
0	0	0	0	0	0	0	0	0	0	0	0	0	0	0	0	0	0	0	0	0	0	0	0	0	0	0	0	0	0	0	0	0	0	0	0	0	0	0	0	0	0	0	0	0	0	0	0	0	0
0	0	0	0	0	0	0	0	0	0	0	0	0	0	0	0	0	0	0	0	0	0	0	0	0	0	0	0	0	0	0	0	0	0	0	0	0	0	0	0	0	0	0	0	0	0	0	0	0	0
0	0	0	0	0	0	0	0	0	0	0	0	0	0	0	0	0	0	0	0	0	0	0	0	0	0	0	0	0	0	0	0	0	0	0	0	0	0	0	0	0	0	0	0	0	0	0	0	0	0
0	0	0	0	0	0	0	0	0	0	0	0	0	0	0	0	0	0	0	0	0	0	0	0	0	0	0	0	0	0	0	0	0	0	0	0	0	0	0	0	0	0	0	0	0	0	0	0	0	0
0	0	0	0	0	0	0	0	0	0	0	0	0	0	0	0	0	0	0	0	0	0	0	0	0	0	0	0	0	0	0	0	0	0	0	0	0	0	0	0	0	0	0	0	0	0	0	0	0	0
0	0	0	0	0	0	0	0	0	0	0	0	0	0	0	0	0	0	0	0	0	0	0	0	0	0	0	0	0	0	0	0	0	0	0	0	0	0	0	0	0	0	0	0	0	0	0	0	0	0
0	0	0	0	0	0	0	0	0	0	0	0	0	0	0	0	0	0	0	0	0	0	0	0	0	0	0	0	0	0	0	0	0	0	0	0	0	0	0	0	0	0	0	0	0	0	0	0	0	0
0	0	0	0	0	0	0	0	0	0	0	0	0	0	0	0	0	0	0	0	0	0	0	0	0	0	0	0	0	0	0	0	0	0	0	0	0	0	0	0	0	0	0	0	0	0	0	0	0	0
0	0	0	0	0	0	0	0	0	0	0	0	0	0	0	0	0	0	0	0	0	0	0	0	0	0	0	0	0	0	0	0	0	0	0	0	0	0	0	0	0	0	0	0	0	0	0	0	0	0
0	0	0	0	0	0	0	0	0	0	0	0	0	0	0	0	0	0	0	0	0	0	0	0	0	0	0	0	0	0	0	0	0	0	0	0	0	0	0	0	0	0	0	0	0	0	0	0	0	0
0	0	0	0	0	0	0	0	0	0	0	0	0	0	0	0	0	0	0	0	0	0	0	0	0	0	0	0	0	0	0	0	0	0	0	0	0	0	0	0	0	0	0	0	0	0	0	0	0	0
0	0	0	0	0	0	0	0	0	0	0	0	0	0	0	0	0	0	0	0	0	0	0	0	0	0	0	0	0	0	0	0	0	0	0	0	0	0	0	0	0	0	0	0	0	0	0	0	0	0
0	0	0	0	0	0	0	0	0	0	0	0	0	0	0	0	0	0	0	0	0	0	0	0	0	0	0	0	0	0	0	0	0	0	0	0	0	0	0	0	0	0	0	0	0	0	0	0	0	0
0	0	0	0	0	0	0	0	0	0	0	0	0	0	0	0	0	0	0	0	0	0	0	0	0	0	0	0	0	0	0	0	0	0	0	0	0	0	0	0	0	0	0	0	0	0	0	0	0	0
0	0	0	0	0	0	0	0	0	0	0	0	0	0	0	0	0	0	0	0	0	0	0	0	0	0	0	0	0	0	0	0	0	0	0	0	0	0	0	0	0	0	0	0	0	0	0	0	0	0
0	0	0	0	0	0	0	0	0	0	0	0	0	0	0	0	0	0	0	0	0	0	0	0	0	0	0	0	0	0	0	0	0	0	0	0	0	0	0	0	0	0	0	0	0	0	0	0	0	0
0	0	0	0	0	0	0	0	0	0	0	0	0	0	0	0	0	0	0	0	0	0	0	0	0	0	0	0	0	0	0	0	0	0	0	0	0	0	0	0	0	0	0	0	0	0	0	0	0	0
0	0	0	0	0	0	0	0	0	0	0	0	0	0	0	0	0	0	0	0	0	0	0	0	0	0	0	0	0	0	0	0	0	0	0	0	0	0	0	0	0	0	0	0	0	0	0	0	0	0
0	0	0	0	0	0	0	0	0	0	0	0	0	0	0	0	0	0	0	0	0	0	0	0	0	0	0	0	0	0	0	0	0	0	0	0	0	0	0	0	0	0	0	0	0	0	0	0	0	0
0	0	0	0	0	0	0	0	0	0	0	0	0	0	0	0	0	0	0	0	0	0	0	0	0	0	0	0	0	0	0	0	0	0	0	0	0	0	0	0	0	0	0	0	0	0	0	0	0	0
0	0	0	0	0	0	0	0	0	0	0	0	0	0	0	0	0	0	0	0	0	0	0	0	0	0	0	0	0	0	0	0	0	0	0	0	0	0	0	0	0	0	0	0	0	0	0	0	0	0
0	0	0	0	0	0	0	0	0	0	0	0	0	0	0	0	0	0	0	0	0	0	0	0	0	0	0	0	0	0	0	0	0	0	0	0	0	0	0	0	0	0	0	0	0	0	0	0	0	0
0	0	0	0	0	0	0	0	0	0	0	0	0	0	0	0	0	0	0	0	0	0	0	0	0	0	0	0	0	0	0	0	0	0	0	0	0	0	0	0	0	0	0	0	0	0	0	0	0	0
0	0	0	0	0	0	0	0	0	0	0	0	0	0	0	0	0	0	0	0	0	0	0	0	0	0	0	0	0	0	0	0	0	0	0	0	0	0	0	0	0	0	0	0	0	0	0	0	0	0
0	0	0	0	0	0	0	0	0	0	0	0	0	0	0	0	0	0	0	0	0	0	0	0	0	0	0	0	0	0	0	0	0	0	0	0	0	0	0	0	0	0	0	0	0	0	0	0	0	0
0	0	0	0	0	0	0	0	0	0	0	0	0	0	0	0	0	0	0	0	0	0	0	0	0	0	0	0	0	0	0	0	0	0	0	0	0	0	0	0	0	0	0	0	0	0	0	0	0	0
0	0	0	0	0	0	0	0	0	0	0	0	0	0	0	0	0	0	0	0	0	0	0	0	0	0	0	0	0	0	0	0	0	0	0	0	0	0	0	0	0	0	0	0	0	0	0	0	0	0
0	0	0	0	0	0	0	0	0	0	0	0	0	0	0	0	0	0	0	0	0	0	0	0	0	0	0	0	0	0	0	0	0	0	0	0	0	0	0	0	0	0	0	0	0	0	0	0	0	0
0	0	0	0	0	0	0	0	0	0	0	0	0	0	0	0	0	0	0	0	0	0	0	0	0	0	0	0	0	0	0	0	0	0	0	0	0	0	0	0	0	0	0	0	0	0	0	0	0	0
0	0	0	0	0	0	0	0	0	0	0	0	0	0	0	0	0	0	0	0	0	0	0	0	0	0	0	0	0	0	0	0	0	0	0	0	0	0	0	0	0	0	0	0	0	0	0	0	0	0
0	0	0	0	0	0	0	0	0	0	0	0	0	0	0	0	0	0	0	0	0	0	0	0	0	0	0	0	0	0	0	0	0	0	0	0	0	0	0	0	0	0	0	0	0	0	0	0	0	0
0	0	0	0	0	0	0	0	0	0	0	0	0	0	0	0	0	0	0	0	0	0	0	0	0	0	0	0	0	0	0	0	0	0	0	0	0	0	0	0	0	0	0	1	0	0	0	0	0	0
0	0	0	0	0	0	0	0	0	0	0	0	0	0	0	0	0	0	0	0	0	0	0	0	0	0	0	0	0	0	0	0	0	0	0	0	0	0	0	0	0	0	0	0	0	0	0	0	0	0
0	0	0	0	0	0	0	0	0	0	0	0	0	0	0	0	0	0	0	0	0	0	0	0	0	0	0	0	0	0	0	0	0	0	0	0	0	0	0	0	0	0	0	1	0	0	0	0	0	0
0	0	0	0	0	0	0	0	0	0	0	0	0	0	0	0	0	0	0	0	0	0	0	0	0	0	0	0	0	0	0	0	0	0	0	0	0	0	0	0	0	0	0	0	0	0	0	1	0	0
0	0	0	0	0	0	0	0	0	0	0	0	0	0	0	0	0	0	0	0	0	0	0	0	0	0	0	0	0	0	0	0	0	0	0	0	0	0	0	0	0	0	0	0	0	0	0	0	0	0
0	0	0	0	0	0	0	0	0	0	0	0	0	0	0	0	0	0	0	0	0	0	0	0	0	0	0	0	0	0	0	0	0	0	0	0	0	0	0	0	0	0	0	0	0	0	0	0	0	0
0	0	0	0	0	0	0	0	0	0	0	0	0	0	0	0	0	0	0	0	0	0	0	0	0	0	0	0	0	0	0	0	0	0	0	0	0	0	0	0	0	0	0	0	1	0	0	0	0	0
0	0	0	0	0	0	0	0	0	0	0	0	0	0	0	0	0	0	0	0	0	0	0	0	0	0	0	0	0	0	0	0	0	0	0	0	0	0	0	0	0	0	0	0	0	0	0	0	0	0
0	0	0	0	0	0	0	0	0	0	0	0	0	0	0	0	0	0	0	0	0	0	0	0	0	0	0	0	0	0	0	0	0	0	0	0	0	0	0	0	0	0	0	0	0	0	0	0	0	0
0	0	0	0	0	0	0	0	0	0	0	0	0	0	0	0	0	0	0	0	0	0	0	0	0	0	0	0	0	0	0	0	0	0	0	0	0	0	0	0	0	0	0	0	0	0	0	0	0	0
0	0	0	0	0	0	0	0	0	0	0	0	0	0	0	0	0	0	0	0	0	0	0	0	0	0	0	0	0	0	0	0	0	0	0	0	0	0	0	0	0	0	0	0	0	0	0	0	0	0
0	0	0	0	0	0	0	0	0	0	0	0	0	0	0	0	0	0	0	0	0	0	0	0	0	0	0	0	0	0	0	0	0	0	0	0	0	0	0	0	0	0	0	0	0	0	0	0	0	0
0	0	0	0	0	0	0	0	0	0	0	0	0	0	0	0	0	0	0	0	0	0	0	0	0	0	0	0	0	0	0	0	0	0	0	0	0	0	0	0	0	0	0	0	0	0	0	0	0	0
0	0	0	0	0	0	0	0	0	0	0	0	0	0	0	0	0	0	0	0	0	0	0	0	0	0	0	0	0	0	0	0	0	0	0	0	0	0	0	0	0	0	0	0	0	0	0	0	0	0
0	0	0	0	0	0	0	0	0	0	0	0	0	0	0	0	0	0	0	0	0	0	0	0	0	0	0	0	0	0	0	0	0	0	0	0	0	0	0	0	0	0	0	0	0	0	0	0	0	0
0	0	0	0	0	0	0	0	0	0	0	0	0	0	0	0	0	0	0	0	0	0	0	0	0	0	0	0	0	0	0	0	0	0	0	0	0	0	0	0	0	0	0	0	0	0	0	0	0	0
0	0	0	0	0	0	0	0	0	0	0	0	0	0	0	0	0	0	0	0	0	0	0	0	0	0	0	0	0	0	0	0	0	0	0	0	0	0	0	0	0	0	1	1	0	0	0	0	0	0
0	0	0	0	0	0	0	0	0	0	0	0	0	0	0	0	0	0	0	0	0	0	0	0	0	0	0	0	0	0	0	0	0	0	0	0	0	0	0	0	0	0	0	1	0	0	0	0	0	0
0	0	0	0	0	0	0	0	0	0	0	0	0	0	0	0	0	0	0	0	0	0	0	0	0	0	0	0	0	0	0	0	0	0	0	0	0	0	0	0	0	0	0	0	0	0	0	0	0	0
0	0	0	0	0	0	0	0	0	0	0	0	0	0	0	0	0	0	0	0	0	0	0	0	0	0	0	0	0	0	0	0	0	0	0	0	0	0	0	0	0	0	0	1	0	0	0	0	0	0
0	0	0	0	0	0	0	0	0	0	0	0	0	0	0	0	0	0	0	0	0	0	0	0	0	0	0	0	0	0	0	0	0	0	0	0	0	0	0	0	0	0	0	0	0	0	0	0	0	0
0	0	0	0	0	0	0	0	0	0	0	0	0	0	0	0	0	0	0	0	0	0	0	0	0	0	0	0	0	0	0	0	0	0	0	0	0	0	0	0	0	0	0	2	0	0	0	0	0	0
0	0	0	0	0	0	0	0	0	0	0	0	0	0	0	0	0	0	0	0	0	0	0	0	0	0	0	0	0	0	0	0	0	0	0	0	0	0	0	0	0	0	0	0	0	0	0	0	0	0
0	0	0	0	0	0	0	0	0	0	0	0	0	0	0	0	0	0	0	0	0	0	0	0	0	0	0	0	0	0	0	0	0	0	0	0	0	0	0	0	0	0	0	0	1	0	0	0	0	0
0	0	0	0	0	0	0	0	0	0	0	0	0	0	0	0	0	0	0	0	0	0	0	0	0	0	0	0	0	0	0	0	0	0	0	0	0	0	0	0	0	0	0	1	0	0	0	0	0	0
0	0	0	0	0	0	0	0	0	0	0	0	0	0	0	0	0	0	0	0	0	0	0	0	0	0	0	0	0	0	0	0	0	0	0	0	0	0	0	0	0	0	0	0	0	0	0	0	0	1
0	0	0	0	0	0	0	0	0	0	0	0	0	0	0	0	0	0	0	0	0	0	0	0	0	0	0	0	0	0	0	0	0	0	0	0	0	0	0	0	0	0	0	0	0	0	0	0	0	0
0	0	0	0	0	0	0	0	0	0	0	0	0	0	0	0	0	0	0	0	0	0	0	0	0	0	0	0	0	0	0	0	0	0	0	0	0	0	0	0	0	0	0	0	0	0	0	0	0	0
0	0	0	0	0	0	0	0	0	0	0	0	0	0	0	0	0	0	0	0	0	0	0	0	0	0	0	0	0	0	0	0	0	0	0	0	0	0	0	0	0	0	0	0	1	0	1	0	0	0
0	0	0	0	0	0	0	0	0	0	0	0	0	0	0	0	0	0	0	0	0	0	0	0	0	0	0	0	0	0	0	0	0	0	0	0	0	0	0	0	0	0	0	3	0	1	0	0	0	0
0	0	0	0	0	0	0	0	0	0	0	0	0	0	0	0	0	0	0	0	0	0	0	0	0	0	0	0	0	0	0	0	0	0	0	0	0	0	0	0	0	0	0	0	0	0	0	0	0	1
0	0	0	0	0	0	0	0	0	0	0	0	0	0	0	0	0	0	0	0	0	0	0	0	0	0	0	0	0	0	0	0	0	0	0	0	0	0	0	0	0	0	0	3	0	0	0	0	0	0
0	0	0	0	0	0	0	0	0	0	0	0	0	0	0	0	0	0	0	0	0	0	0	0	0	0	0	0	0	0	0	0	0	0	0	0	0	0	0	0	0	0	0	0	0	0	0	0	0	0
0	0	0	0	0	0	0	0	0	0	0	0	0	0	0	0	0	0	0	0	0	0	0	0	0	0	0	0	0	0	0	0	0	0	0	0	0	0	0	0	0	0	0	1	0	0	0	0	0	1
0	0	0	0	0	0	0	0	0	0	0	0	0	0	0	0	0	0	0	0	0	0	0	0	0	0	0	0	0	0	0	0	0	0	0	0	0	0	0	0	0	0	0	0	0	0	0	0	0	0
0	0	0	0	0	0	0	0	0	0	0	0	0	0	0	0	0	0	0	0	0	0	0	0	0	0	0	0	0	0	0	0	0	0	0	0	0	0	0	0	0	0	0	1	0	0	0	0	0	3
0	0	0	0	0	0	0	0	0	0	0	0	0	0	0	0	0	0	0	0	0	0	0	0	0	0	0	0	0	0	0	0	0	0	0	0	0	0	0	0	0	0	0	0	1	0	3	2	0	4
0	0	0	0	0	0	0	0	0	0	0	0	0	0	0	0	0	0	0	0	0	0	0	0	0	0	0	0	0	0	0	0	0	0	0	0	0	0	0	0	0	0	0	0	0	1	1	3	1	5
0	0	0	0	0	0	0	0	0	0	0	0	0	0	0	0	0	0	0	0	0	0	0	0	0	0	0	0	0	0	0	0	0	0	0	0	0	0	0	0	0	0	0	0	1	1	4	5	2	2
0	0	0	0	0	0	0	0	0	0	0	0	0	0	0	0	0	0	0	0	0	0	0	0	0	0	0	0	0	0	0	0	0	0	0	0	0	0	0	0	0	0	0	0	0	1	1	3	6	6
0	0	0	0	0	0	0	0	0	0	0	0	0	0	0	0	0	0	0	0	0	0	0	0	0	0	0	0	0	0	0	0	0	0	0	0	0	0	0	0	0	0	0	0	0	2	0	7	4	5
0	0	0	0	0	0	0	0	0	0	0	0	0	0	0	0	0	0	0	0	0	0	0	0	0	0	0	0	0	0	0	0	0	0	0	0	0	0	0	0	0	0	0	1	0	1	2	0	1	1
0	0	0	0	0	0	0	0	0	0	0	0	0	0	0	0	0	0	0	0	0	0	0	0	0	0	0	0	0	0	0	0	0	0	0	0	0	0	0	0	0	0	0	2	2	1	2	4	3	0
0	0	0	0	0	0	0	0	0	0	0	0	0	0	0	0	0	0	0	0	0	0	0	0	0	0	0	0	0	0	0	0	0	0	0	0	0	0	0	0	0	0	0	0	0	3	2	2	1	1
0	0	0	0	0	0	0	0	0	0	0	0	0	0	0	0	0	0	0	0	0	0	0	0	0	0	0	0	0	0	0	0	0	0	0	0	0	0	0	0	0	0	0	0	0	1	1	2	2	3
0	0	0	0	0	0	0	0	0	0	0	0	0	0	0	0	0	0	0	0	0	0	0	0	0	0	0	0	0	0	0	0	0	0	0	0	0	0	0	0	0	0	1	2	0	1	2	2	4	2
0	0	0	0	0	0	0	0	0	0	0	0	0	0	0	0	0	0	0	0	0	0	0	0	0	0	0	0	0	0	0	0	0	0	0	0	0	0	0	0	0	0	0	0	2	2	5	0	6	4
0	0	0	0	0	0	0	0	0	0	0	0	0	0	0	0	0	0	0	0	0	0	0	0	0	0	0	0	0	0	0	0	0	0	0	0	0	0	0	0	0	0	0	1	3	2	2	1	2	9
0	0	0	0	0	0	0	0	0	0	0	0	0	0	0	0	0	0	0	0	0	0	0	0	0	0	0	0	0	0	0	0	0	0	0	0	0	0	0	0	0	0	0	1	1	0	4	2	4	9
0	0	0	0	0	0	0	0	0	0	0	0	0	0	0	0	0	0	0	0	0	0	0	0	0	0	0	0	0	0	0	0	0	0	0	0	0	0	0	0	0	0	0	0	1	1	4	5	4	3
0	0	0	0	0	0	0	0	0	0	0	0	0	0	0	0	0	0	0	0	0	0	0	0	0	0	0	0	0	0	0	0	0	0	0	0	0	0	0	0	0	0	0	0	6	3	4	4	6	7
0	0	0	0	0	0	0	0	0	0	0	0	0	0	0	0	0	0	0	0	0	0	0	0	0	0	0	0	0	0	0	0	0	0	0	0	0	0	0	0	0	0	0	3	3	0	5	5	7	7
0	0	0	0	0	0	0	0	0	0	0	0	0	0	0	0	0	0	0	0	0	0	0	0	0	0	0	0	0	0	0	0	0	0	0	0	0	0	0	0	0	0	0	1	4	1	2	8	5	11
0	0	0	0	0	0	0	0	0	0	0	0	0	0	0	0	0	0	0	0	0	0	0	0	0	0	0	0	0	0	0	0	0	0	0	0	0	0	0	0	0	0	0	0	4	4	5	12	12	12
0	0	0	0	0	0	0	0	0	0	0	0	0	0	0	0	0	0	0	0	0	0	0	0	0	0	0	0	0	0	0	0	0	0	0	0	0	0	0	0	0	0	0	4	4	3	5	11	6	15
0	0	0	0	0	0	0	0	0	0	0	0	0	0	0	0	0	0	0	0	0	0	0	0	0	0	0	0	0	0	0	0	0	0	0	0	0	0	0	0	0	0	0	3	4	4	8	16	15	21
0	0	0	0	0	0	0	0	0	0	0	0	0	0	0	0	0	0	0	0	0	0	0	0	0	0	0	0	0	0	0	0	0	0	0	0	0	0	0	0	0	0	0	3	4	7	8	23	18	18
0	0	0	0	0	0	0	0	0	0	0	0	0	0	0	0	0	0	0	0	0	0	0	0	0	0	0	0	0	0	0	0	0	0	0	0	0	0	0	0	0	0	0	1	6	12	29	24	24	32
0	0	0	0	0	0	0	0	0	0	0	0	0	0	0	0	0	0	0	0	0	0	0	0	0	0	0	0	0	0	0	0	0	0	0	0	0	0	0	0	0	0	0	3	6	16	27	22	23	32
0	0	0	0	0	0	0	0	0	0	0	0	0	0	0	0	0	0	0	0	0	0	0	0	0	0	0	0	0	0	0	0	0	0	0	0	0	0	0	0	0	0	0	4	8	12	17	30	20	46
0	0	0	0	0	0	0	0	0	0	0	0	0	0	0	0	0	0	0	0	0	0	0	0	0	0	0	0	0	0	0	0	0	0	0	0	0	0	0	0	0	0	0	5	12	19	21	23	30	40
0	0	0	0	0	0	0	0	0	0	0	0	0	0	0	0	0	0	0	0	0	0	0	0	0	0	0	0	0	0	0	0	0	0	0	0	0	0	0	0	0	0	0	2	10	11	25	21	21	29
0	0	0	0	0	0	0	0	0	0	0	0	0	0	0	0	0	0	0	0	0	0	0	0	0	0	0	0	0	0	0	0	0	0	0	0	0	0	0	0	0	0	0	1	15	32	26	35	17	32
0	0	0	0	0	0	0	0	0	0	0	0	0	0	0	0	0	0	0	0	0	0	0	0	0	0	0	0	0	0	0	0	0	0	0	0	0	0	0	0	0	0	0	5	18	14	23	27	27	32
0	0	0	0	0	0	0	0	0	0	0	0	0	0	0	0	0	0	0	0	0	0	0	0	0	0	0	0	0	0	0	0	0	0	0	0	0	0	0	0	0	0	0	7	8	16	18	31	25	33
0	0	0	0	0	0	0	0	0	0	0	0	0	0	0	0	0	0	0	0	0	0	0	0	0	0	0	0	0	0	0	0	0	0	0	0	0	0	0	0	0	0	0	6	15	16	31	20	20	35
0	0	0	0	0	0	0	0	0	0	0	0	0	0	0	0	0	0	0	0	0	0	0	0	0	0	0	0	0	0	0	0	0	0	0	0	0	0	0	0	0	0	1	5	15	19	22	32	29	36
0	0	0	0	0	0	0	0	0	0	0	0	0	0	0	0	0	0	0	0	0	0	0	0	0	0	0	0	0	0	0	0	0	0	0	0	0	0	0	0	0	0	0	10	23	19	25	30	28	35
0	0	0	0	0	0	0	0	0	0	0	0	0	0	0	0	0	0	0	0	0	0	0	0	0	0	0	0	0	0	0	0	0	0	0	0	0	0	0	0	0	0	1	9	26	19	33	31	25	44
0	0	0	0	0	0	0	0	0	0	0	0	0	0	0	0	0	0	0	0	0	0	0	0	0	0	0	0	0	0	0	0	0	0	0	0	0	0	0	0	0	0	0	8	12	9	22	26	38	45
0	0	0	0	0	0	0	0	0	0	0	0	0	0	0	0	0	0	0	0	0	0	0	0	0	0	0	0	0	0	0	0	0	0	0	0	0	0	0	0	0	0	0	9	17	21	42	29	31	35
0	0	0	0	0	0	0	0	0	0	0	0	0	0	0	0	0	0	0	0	0	0	0	0	0	0	0	0	0	0	0	0	0	0	0	0	0	0	0	0	0	0	0	12	20	17	36	32	19	41
0	0	0	0	0	0	0	0	0	0	0	0	0	0	0	0	0	0	0	0	0	0	0	0	0	0	0	0	0	0	0	0	0	0	0	0	0	0	0	0	0	0	0	13	22	22	23	32	30	53
0	0	0	0	0	0	0	0	0	0	0	0	0	0	0	0	0	0	0	0	0	0	0	0	0	0	0	0	0	0	0	0	0	0	0	0	0	0	0	0	0	0	1	13	22	16	37	37	26	44
0	0	0	0	0	0	0	0	0	0	0	0	0	0	0	0	0	0	0	0	0	0	0	0	0	0	0	0	0	0	0	0	0	0	0	0	0	0	0	0	0	0	0	15	21	17	33	27	36	46
0	0	0	0	0	0	0	0	0	0	0	0	0	0	0	0	0	0	0	0	0	0	0	0	0	0	0	0	0	0	0	0	0	0	0	0	0	0	0	0	0	0	0	16	24	23	26	28	31	47
0	0	0	0	0	0	0	0	0	0	0	0	0	0	0	0	0	0	0	0	0	0	0	0	0	0	0	0	0	0	0	0	0	0	0	0	0	0	0	0	0	0	0	11	14	21	25	31	41	38
0	0	0	0	0	0	0	0	0	0	0	0	0	0	0	0	0	0	0	0	0	0	0	0	0	0	0	0	0	0	0	0	0	0	0	0	0	0	0	0	0	0	0	16	13	19	28	65	29	42
0	0	0	0	0	0	0	0	0	0	0	0	0	0	0	0	0	0	0	0	0	0	0	0	0	0	0	0	0	0	0	0	0	0	0	0	0	0	0	0	0	0	0	12	17	27	47	43	35	49
0	0	0	0	0	0	0	0	0	0	0	0	0	0	0	0	0	0	0	0	0	0	0	0	0	0	0	0	0	0	0	0	0	0	0	0	0	0	0	0	0	0	0	9	23	25	35	34	29	40
0	0	0	0	0	0	0	0	0	0	0	0	0	0	0	0	0	0	0	0	0	0	0	0	0	0	0	0	0	0	0	0	0	0	0	0	0	0	0	0	0	0	1	9	15	23	37	25	33	49
0	0	0	0	0	0	0	0	0	0	0	0	0	0	0	0	0	0	0	0	0	0	0	0	0	0	0	0	0	0	0	0	0	0	0	0	0	0	0	0	0	0	0	15	17	16	30	52	33	44
0	0	0	0	0	0	0	0	0	0	0	0	0	0	0	0	0	0	0	0	0	0	0	0	0	0	0	0	0	0	0	0	0	0	0	0	0	0	0	0	0	0	0	13	31	22	34	31	39	38
0	0	0	0	0	0	0	0	0	0	0	0	0	0	0	0	0	0	0	0	0	0	0	0	0	0	0	0	0	0	0	0	0	0	0	0	0	0	0	0	0	0	0	19	26	21	44	37	36	56
0	0	0	0	0	0	0	0	0	0	0	0	0	0	0	0	0	0	0	0	0	0	0	0	0	0	0	0	0	0	0	0	0	0	0	0	0	0	0	0	0	0	0	18	41	35	35	29	33	48
0	0	0	0	0	0	0	0	0	0	0	0	0	0	0	0	0	0	0	0	0	0	0	0	0	0	0	0	0	0	0	0	0	0	0	0	0	0	0	0	0	0	0	26	35	30	46	55	38	45
0	0	0	0	0	0	0	0	0	0	0	0	0	0	0	0	0	0	0	0	0	0	0	0	0	0	0	0	0	0	0	0	0	0	0	0	0	0	0	0	0	0	0	18	33	27	49	48	36	38
0	0	0	0	0	0	0	0	0	0	0	0	0	0	0	0	0	0	0	0	0	0	0	0	0	0	0	0	0	0	0	0	0	0	0	0	0	0	0	0	0	0	1	23	40	51	40	60	36	59
0	0	0	0	0	0	0	0	0	0	0	0	0	0	0	0	0	0	0	0	0	0	0	0	0	0	0	0	0	0	0	0	0	0	0	0	0	0	0	0	0	0	1	19	26	40	41	60	46	52
0	0	0	0	0	0	0	0	0	0	0	0	0	0	0	0	0	0	0	0	0	0	0	0	0	0	0	0	0	0	0	0	0	0	0	0	0	0	0	0	0	0	0	22	35	31	37	47	42	60
0	0	0	0	0	0	0	0	0	0	0	0	0	0	0	0	0	0	0	0	0	0	0	0	0	0	0	0	0	0	0	0	0	0	0	0	0	0	0	0	0	0	2	27	41	36	46	39	42	57
0	0	0	0	0	0	0	0	0	0	0	0	0	0	0	0	0	0	0	0	0	0	0	0	0	0	0	0	0	0	0	0	0	0	0	0	0	0	0	0	0	0	1	12	31	32	32	50	61	68
0	0	0	0	0	0	0	0	0	0	0	0	0	0	0	0	0	0	0	0	0	0	0	0	0	0	0	0	0	0	0	0	0	0	0	0	0	0	0	0	0	0	0	25	34	28	44	51	45	49
0	0	0	0	0	0	0	0	0	0	0	0	0	0	0	0	0	0	0	0	0	0	0	0	0	0	0	0	0	0	0	0	0	0	0	0	0	0	0	0	0	0	1	31	41	19	51	50	44	59
0	0	0	0	0	0	0	0	0	0	0	0	0	0	0	0	0	0	0	0	0	0	0	0	0	0	0	0	0	0	0	0	0	0	0	0	0	0	0	0	0	0	1	22	41	38	53	42	44	45
0	0	0	0	0	0	0	0	0	0	0	0	0	0	0	0	0	0	0	0	0	0	0	0	0	0	0	0	0	0	0	0	0	0	0	0	0	0	0	0	0	0	2	30	30	31	35	50	27	47
0	0	0	0	0	0	0	0	0	0	0	0	0	0	0	0	0	0	0	0	0	0	0	0	0	0	0	0	0	0	0	0	0	0	0	0	0	0	0	0	0	0	1	35	27	25	41	39	31	36
0	0	0	0	0	0	0	0	0	0	0	0	0	0	0	0	0	0	0	0	0	0	0	0	0	0	0	0	0	0	0	0	0	0	0	0	0	0	0	0	0	0	1	27	33	27	27	27	51	34
0	0	0	0	0	0	0	0	0	0	0	0	0	0	0	0	0	0	0	0	0	0	0	0	0	0	0	0	0	0	0	0	0	0	0	0	0	0	0	0	0	0	0	21	35	23	31	36	29	35
0	0	0	0	0	0	0	0	0	0	0	0	0	0	0	0	0	0	0	0	0	0	0	0	0	0	0	0	0	0	0	0	0	0	0	0	0	0	0	0	0	0	1	29	24	22	41	37	28	40
0	0	0	0	0	0	0	0	0	0	0	0	0	0	0	0	0	0	0	0	0	0	0	0	0	0	0	0	0	0	0	0	0	0	0	0	0	0	0	0	0	0	2	24	28	27	32	34	25	32
0	0	0	0	0	0	0	0	0	0	0	0	0	0	0	0	0	0	0	0	0	0	0	0	0	0	0	0	0	0	0	0	0	0	0	0	0	0	0	0	0	0	1	30	24	32	39	35	31	41
0	0	0	0	0	0	0	0	0	0	0	0	0	0	0	0	0	0	0	0	0	0	0	0	0	0	0	0	0	0	0	0	0	0	0	0	0	0	0	0	0	0	1	22	29	31	27	41	21	44
0	0	0	0	0	0	0	0	0	0	0	0	0	0	0	0	0	0	0	0	0	0	0	0	0	0	0	0	0	0	0	0	0	0	0	0	0	0	0	0	0	0	1	19	21	28	29	28	33	43
0	0	0	0	0	0	0	0	0	0	0	0	0	0	0	0	0	0	0	0	0	0	0	0	0	0	0	0	0	0	0	0	0	0	0	0	0	0	0	0	0	0	1	22	29	23	45	41	33	35
0	0	0	0	0	0	0	0	0	0	0	0	0	0	0	0	0	0	0	0	0	0	0	0	0	0	0	0	0	0	0	0	0	0	0	0	0	0	0	0	0	0	4	27	26	31	46	56	36	31
0	0	0	0	0	0	0	0	0	0	0	0	0	0	0	0	0	0	0	0	0	0	0	0	0	0	0	0	0	0	0	0	0	0	0	0	0	0	0	0	0	0	0	30	30	35	39	46	24	31
0	0	0	0	0	0	0	0	0	0	0	0	0	0	0	0	0	0	0	0	0	0	0	0	0	0	0	0	0	0	0	0	0	0	0	0	0	0	0	0	0	0	0	23	50	29	58	41	27	43
0	0	0	0	0	0	0	0	0	0	0	0	0	0	0	0	0	0	0	0	0	0	0	0	0	0	0	0	0	0	0	0	0	0	0	0	0	0	0	0	0	0	0	32	56	34	34	48	26	32
0	0	0	0	0	0	0	0	0	0	0	0	0	0	0	0	0	0	0	0	0	0	0	0	0	0	0	0	0	0	0	0	0	0	0	0	0	0	0	0	0	0	2	29	42	28	42	40	31	45
0	0	0	0	0	0	0	0	0	0	0	0	0	0	0	0	0	0	0	0	0	0	0	0	0	0	0	0	0	0	0	0	0	0	0	0	0	0	0	0	0	0	1	35	36	32	38	38	25	28
0	0	0	0	0	0	0	0	0	0	0	0	0	0	0	0	0	0	0	0	0	0	0	0	0	0	0	0	0	0	0	0	0	0	0	0	0	0	0	0	0	0	3	32	43	30	32	36	28	33
0	0	0	0	0	0	0	0	0	0	0	0	0	0	0	0	0	0	0	0	0	0	0	0	0	0	0	0	0	0	0	0	0	0	0	0	0	0	0	0	0	0	1	37	39	19	35	34	28	24
0	0	0	0	0	0	0	0	0	0	0	0	0	0	0	0	0	0	0	0	0	0	0	0	0	0	0	0	0	0	0	0	0	0	0	0	0	0	0	0	0	0	5	33	27	28	34	25	22	29
0	0	0	0	0	0	0	0	0	0	0	0	0	0	0	0	0	0	0	0	0	0	0	0	0	0	0	0	0	0	0	0	0	0	0	0	0	0	0	0	0	0	1	28	33	29	37	28	24	33
0	0	0	0	0	0	0	0	0	0	0	0	0	0	0	0	0	0	0	0	0	0	0	0	0	0	0	0	0	0	0	0	0	0	0	0	0	0	0	0	0	0	1	27	30	36	36	29	31	31
0	0	0	0	0	0	0	0	0	0	0	0	0	0	0	0	0	0	0	0	0	0	0	0	0	0	0	0	0	0	0	0	0	0	0	0	0	0	0	0	0	0	4	25	29	20	37	42	29	35
0	0	0	0	0	0	0	0	0	0	0	0	0	0	0	0	0	0	0	0	0	0	0	0	0	0	0	0	0	0	0	0	0	0	0	0	0	0	0	0	0	0	3	20	33	30	26	33	25	41
0	0	0	0	0	0	0	0	0	0	0	0	0	0	0	0	0	0	0	0	0	0	0	0	0	0	0	0	0	0	0	0	0	0	0	0	0	0	0	0	0	0	1	32	27	23	36	29	25	27
0	0	0	0	0	0	0	0	0	0	0	0	0	0	0	0	0	0	0	0	0	0	0	0	0	0	0	0	0	0	0	0	0	0	0	0	0	0	0	0	0	0	4	31	37	34	43	42	37	33
0	0	0	0	0	0	0	0	0	0	0	0	0	0	0	0	0	0	0	0	0	0	0	0	0	0	0	0	0	0	0	0	0	0	0	0	0	0	0	0	0	0	9	27	39	31	40	30	27	35
0	0	0	0	0	0	0	0	0	0	0	0	0	0	0	0	0	0	0	0	0	0	0	0	0	0	0	0	0	0	0	0	0	0	0	0	0	0	0	0	0	0	5	27	30	30	34	35	35	29
0	0	0	0	0	0	0	0	0	0	0	0	0	0	0	0	0	0	0	0	0	0	0	0	0	0	0	0	0	0	0	0	0	0	0	0	0	0	0	0	0	0	4	18	38	24	28	39	26	37
0	0	0	0	0	0	0	0	0	0	0	0	0	0	0	0	0	0	0	0	0	0	0	0	0	0	0	0	0	0	0	0	0	0	0	0	0	0	0	0	0	0	4	32	43	28	19	33	23	31
0	0	0	0	0	0	0	0	0	0	0	0	0	0	0	0	0	0	0	0	0	0	0	0	0	0	0	0	0	0	0	0	0	0	0	0	0	0	0	0	0	0	0	27	41	21	32	34	26	29
0	0	0	0	0	0	0	0	0	0	0	0	0	0	0	0	0	0	0	0	0	0	0	0	0	0	0	0	0	0	0	0	0	0	0	0	0	0	0	0	0	0	2	32	39	14	33	36	23	26
0	0	0	0	0	0	0	0	0	0	0	0	0	0	0	0	0	0	0	0	0	0	0	0	0	0	0	0	0	0	0	0	0	0	0	0	0	0	0	0	0	0	3	41	27	28	52	42	16	16
0	0	0	0	0	0	0	0	0	0	0	0	0	0	0	0	0	0	0	0	0	0	0	0	0	0	0	0	0	0	0	0	0	0	0	0	0	0	0	0	0	0	2	39	35	32	47	48	28	23
0	0	0	0	0	0	0	0	0	0	0	0	0	0	0	0	0	0	0	0	0	0	0	0	0	0	0	0	0	0	0	0	0	0	0	0	0	0	0	0	0	0	2	36	30	29	20	31	26	23
0	0	0	0	0	0	0	0	0	0	0	0	0	0	0	0	0	0	0	0	0	0	0	0	0	0	0	0	0	0	0	0	0	0	0	0	0	0	0	0	0	0	5	44	39	23	31	26	18	29
0	0	0	0	0	0	0	0	0	0	0	0	0	0	0	0	0	0	0	0	0	0	0	0	0	0	0	0	0	0	0	0	0	0	0	0	0	0	0	0	0	0	4	37	37	26	29	21	18	25
0	0	0	0	0	0	0	0	0	0	0	0	0	0	0	0	0	0	0	0	0	0	0	0	0	0	0	0	0	0	0	0	0	0	0	0	0	0	0	0	0	0	5	37	34	27	24	19	20	35
0	0	0	0	0	0	0	0	0	0	0	0	0	0	0	0	0	0	0	0	0	0	0	0	0	0	0	0	0	0	0	0	0	0	0	0	0	0	0	0	0	0	6	49	39	38	37	26	10	25
0	0	0	0	0	0	0	0	0	0	0	0	0	0	0	0	0	0	0	0	0	0	0	0	0	0	0	0	0	0	0	0	0	0	0	0	0	0	0	0	0	0	4	36	29	31	19	29	19	21
0	0	0	0	0	0	0	0	0	0	0	0	0	0	0	0	0	0	0	0	0	0	0	0	0	0	0	0	0	0	0	0	0	0	0	0	0	0	0	0	0	0	6	45	47	24	33	28	15	24
0	0	0	0	0	0	0	0	0	0	0	0	0	0	0	0	0	0	0	0	0	0	0	0	0	0	0	0	0	0	0	0	0	0	0	0	0	0	0	0	0	0	3	39	38	30	21	24	20	12
0	0	0	0	0	0	0	0	0	0	0	0	0	0	0	0	0	0	0	0	0	0	0	0	0	0	0	0	0	0	0	0	0	0	0	0	0	0	0	0	0	0	5	35	36	18	27	26	16	11
0	0	0	0	0	0	0	0	0	0	0	0	0	0	0	0	0	0	0	0	0	0	0	0	0	0	0	0	0	0	0	0	0	0	0	0	0	0	0	0	0	0	2	40	25	17	27	30	11	21
0	0	0	0	0	0	0	0	0	0	0	0	0	0	0	0	0	0	0	0	0	0	0	0	0	0	0	0	0	0	0	0	0	0	0	0	0	0	0	0	0	0	7	49	24	17	35	20	16	17
0	0	0	0	0	0	0	0	0	0	0	0	0	0	0	0	0	0	0	0	0	0	0	0	0	0	0	0	0	0	0	0	0	0	0	0	0	0	0	0	0	0	9	28	27	16	26	16	15	23
0	0	0	0	0	0	0	0	0	0	0	0	0	0	0	0	0	0	0	0	0	0	0	0	0	0	0	0	0	0	0	0	0	0	0	0	0	0	0	0	0	0	7	35	36	30	17	22	12	24
0	0	0	0	0	0	0	0	0	0	0	0	0	0	0	0	0	0	0	0	0	0	0	0	0	0	0	0	0	0	0	0	0	0	0	0	0	0	0	0	0	0	5	24	37	26	22	17	21	15
0	0	0	0	0	0	0	0	0	0	0	0	0	0	0	0	0	0	0	0	0	0	0	0	0	0	0	0	0	0	0	0	0	0	0	0	0	0	0	0	0	0	11	30	38	27	29	26	13	19
0	0	0	0	0	0	0	0	0	0	0	0	0	0	0	0	0	0	0	0	0	0	0	0	0	0	0	0	0	0	0	0	0	0	0	0	0	0	0	0	0	0	7	46	30	19	27	27	15	17
0	0	0	0	0	0	0	0	0	0	0	0	0	0	0	0	0	0	0	0	0	0	0	0	0	0	0	0	0	0	0	0	0	0	0	0	0	0	0	0	0	0	8	39	27	20	24	18	12	15
0	0	0	0	0	0	0	0	0	0	0	0	0	0	0	0	0	0	0	0	0	0	0	0	0	0	0	0	0	0	0	0	0	0	0	0	0	0	0	0	0	0	5	38	25	20	13	14	12	11
0	0	0	0	0	0	0	0	0	0	0	0	0	0	0	0	0	0	0	0	0	0	0	0	0	0	0	0	0	0	0	0	0	0	0	0	0	0	0	0	0	0	4	23	35	19	16	10	13	23
0	0	0	0	0	0	0	0	0	0	0	0	0	0	0	0	0	0	0	0	0	0	0	0	0	0	0	0	0	0	0	0	0	0	0	0	0	0	0	0	0	0	6	37	26	9	20	22	17	24
0	0	0	0	0	0	0	0	0	0	0	0	0	0	0	0	0	0	0	0	0	0	0	0	0	0	0	0	0	0	0	0	0	0	0	0	0	0	0	0	0	0	5	36	21	17	21	19	22	23
0	0	0	0	0	0	0	0	0	0	0	0	0	0	0	0	0	0	0	0	0	0	0	0	0	0	0	0	0	0	0	0	0	0	0	0	0	0	0	0	0	0	10	41	34	17	18	11	24	20
0	0	0	0	0	0	0	0	0	0	0	0	0	0	0	0	0	0	0	0	0	0	0	0	0	0	0	0	0	0	0	0	0	0	0	0	0	0	0	0	0	0	12	33	28	16	11	18	21	24
0	0	0	0	0	0	0	0	0	0	0	0	0	0	0	0	0	0	0	0	0	0	0	0	0	0	0	0	0	0	0	0	0	0	0	0	0	0	0	0	0	0	8	35	23	19	25	23	15	28
0	0	0	0	0	0	0	0	0	0	0	0	0	0	0	0	0	0	0	0	0	0	0	0	0	0	0	0	0	0	0	0	0	0	0	0	0	0	0	0	0	0	17	33	30	20	31	30	17	17
0	0	0	0	0	0	0	0	0	0	0	0	0	0	0	0	0	0	0	0	0	0	0	0	0	0	0	0	0	0	0	0	0	0	0	0	0	0	0	0	0	0	7	46	32	31	28	36	21	12
0	0	0	0	0	0	0	0	0	0	0	0	0	0	0	0	0	0	0	0	0	0	0	0	0	0	0	0	0	0	0	0	0	0	0	0	0	0	0	0	0	0	9	31	24	20	29	23	27	18
0	0	0	0	0	0	0	0	0	0	0	0	0	0	0	0	0	0	0	0	0	0	0	0	0	0	0	0	0	0	0	0	0	0	0	0	0	0	0	0	0	0	6	44	38	19	23	20	10	19
0	0	0	0	0	0	0	0	0	0	0	0	0	0	0	0	0	0	0	0	0	0	0	0	0	0	0	0	0	0	0	0	0	0	0	0	0	0	0	0	0	0	4	54	41	34	33	21	23	27
0	0	0	0	0	0	0	0	0	0	0	0	0	0	0	0	0	0	0	0	0	0	0	0	0	0	0	0	0	0	0	0	0	0	0	0	0	0	0	0	0	0	14	48	26	20	29	25	20	24
0	0	0	0	0	0	0	0	0	0	0	0	0	0	0	0	0	0	0	0	0	0	0	0	0	0	0	0	0	0	0	0	0	0	0	0	0	0	0	0	0	0	11	49	37	26	27	14	26	15
0	0	0	0	0	0	0	0	0	0	0	0	0	0	0	0	0	0	0	0	0	0	0	0	0	0	0	0	0	0	0	0	0	0	0	0	0	0	0	0	0	0	15	44	25	27	19	23	7	7
0	0	0	0	0	0	0	0	0	0	0	0	0	0	0	0	0	0	0	0	0	0	0	0	0	0	0	0	0	0	0	0	0	0	0	0	0	0	0	0	0	0	13	64	48	27	33	32	15	13
0	0	0	0	0	0	0	0	0	0	0	0	0	0	0	0	0	0	0	0	0	0	0	0	0	0	0	0	0	0	0	0	0	0	0	0	0	0	0	0	0	0	17	47	40	29	23	23	20	24
0	0	0	0	0	0	0	0	0	0	0	0	0	0	0	0	0	0	0	0	0	0	0	0	0	0	0	0	0	0	0	0	0	0	0	0	0	0	0	0	0	0	12	56	31	20	22	16	10	19
0	0	0	0	0	0	0	0	0	0	0	0	0	0	0	0	0	0	0	0	0	0	0	0	0	0	0	0	0	0	0	0	0	0	0	0	0	0	0	0	0	0	14	52	43	30	23	20	20	21
0	0	0	0	0	0	0	0	0	0	0	0	0	0	0	0	0	0	0	0	0	0	0	0	0	0	0	0	0	0	0	0	0	0	0	0	0	0	0	0	0	0	16	54	43	24	28	20	12	8
0	0	0	0	0	0	0	0	0	0	0	0	0	0	0	0	0	0	0	0	0	0	0	0	0	0	0	0	0	0	0	0	0	0	0	0	0	0	0	0	0	0	10	52	38	24	13	19	10	9
0	0	0	0	0	0	0	0	0	0	0	0	0	0	0	0	0	0	0	0	0	0	0	0	0	0	0	0	0	0	0	0	0	0	0	0	0	0	0	0	0	0	21	59	31	23	14	14	10	15
0	0	0	0	0	0	0	0	0	0	0	0	0	0	0	0	0	0	0	0	0	0	0	0	0	0	0	0	0	0	0	0	0	0	0	0	0	0	0	0	0	0	15	48	27	11	25	23	14	10
0	0	0	0	0	0	0	0	0	0	0	0	0	0	0	0	0	0	0	0	0	0	0	0	0	0	0	0	0	0	0	0	0	0	0	0	0	0	0	0	0	0	24	33	20	19	27	28	14	27
0	0	0	0	0	0	0	0	0	0	0	0	0	0	0	0	0	0	0	0	0	0	0	0	0	0	0	0	0	0	0	0	0	0	0	0	0	0	0	0	0	0	21	39	41	19	22	20	13	14
0	0	0	0	0	0	0	0	0	0	0	0	0	0	0	0	0	0	0	0	0	0	0	0	0	0	0	0	0	0	0	0	0	0	0	0	0	0	0	0	0	0	10	37	21	20	21	19	23	20
0	0	0	0	0	0	0	0	0	0	0	0	0	0	0	0	0	0	0	0	0	0	0	0	0	0	0	0	0	0	0	0	0	0	0	0	0	0	0	0	0	0	11	44	23	16	23	19	11	16
0	0	0	0	0	0	0	0	0	0	0	0	0	0	0	0	0	0	0	0	0	0	0	0	0	0	0	0	0	0	0	0	0	0	0	0	0	0	0	0	0	0	16	36	29	11	22	17	11	17
0	0	0	0	0	0	0	0	0	0	0	0	0	0	0	0	0	0	0	0	0	0	0	0	0	0	0	0	0	0	0	0	0	0	0	0	0	0	0	0	0	0	9	35	25	15	8	11	6	9
0	0	0	0	0	0	0	0	0	0	0	0	0	0	0	0	0	0	0	0	0	0	0	0	0	0	0	0	0	0	0	0	0	0	0	0	0	0	0	0	0	0	15	16	20	8	11	10	7	11
0	0	0	0	0	0	0	0	0	0	0	0	0	0	0	0	0	0	0	0	0	0	0	0	0	0	0	0	0	0	0	0	0	0	0	0	0	0	0	0	0	0	27	38	17	10	11	11	9	9
0	0	0	0	0	0	0	0	0	0	0	0	0	0	0	0	0	0	0	0	0	0	0	0	0	0	0	0	0	0	0	0	0	0	0	0	0	0	0	0	0	0	16	44	25	13	8	7	4	2
0	0	0	0	0	0	0	0	0	0	0	0	0	0	0	0	0	0	0	0	0	0	0	0	0	0	0	0	0	0	0	0	0	0	0	0	0	0	0	0	0	0	15	25	16	8	9	6	7	6
0	0	0	0	0	0	0	0	0	0	0	0	0	0	0	0	0	0	0	0	0	0	0	0	0	0	0	0	0	0	0	0	0	0	0	0	0	0	0	0	0	0	21	16	16	14	12	11	9	17
0	0	0	0	0	0	0	0	0	0	0	0	0	0	0	0	0	0	0	0	0	0	0	0	0	0	0	0	0	0	0	0	0	0	0	0	0	0	0	0	0	0	17	30	12	5	15	13	9	10
0	0	0	0	0	0	0	0	0	0	0	0	0	0	0	0	0	0	0	0	0	0	0	0	0	0	0	0	0	0	0	0	0	0	0	0	0	0	0	0	0	0	21	21	25	12	16	12	5	5
0	0	0	0	0	0	0	0	0	0	0	0	0	0	0	0	0	0	0	0	0	0	0	0	0	0	0	0	0	0	0	0	0	0	0	0	0	0	0	0	0	0	26	28	12	11	16	16	5	2
0	0	0	0	0	0	0	0	0	0	0	0	0	0	0	0	0	0	0	0	0	0	0	0	0	0	0	0	0	0	0	0	0	0	0	0	0	0	0	0	0	0	20	27	21	25	20	8	3	7
0	0	0	0	0	0	0	0	0	0	0	0	0	0	0	0	0	0	0	0	0	0	0	0	0	0	0	0	0	0	0	0	0	0	0	0	0	0	0	0	0	0	28	47	35	15	21	10	4	14
0	0	0	0	0	0	0	0	0	0	0	0	0	0	0	0	0	0	0	0	0	0	0	0	0	0	0	0	0	0	0	0	0	0	0	0	0	0	0	0	0	0	32	58	42	30	31	17	11	15
0	0	0	0	0	0	0	0	0	0	0	0	0	0	0	0	0	0	0	0	0	0	0	0	0	0	0	0	0	0	0	0	0	0	0	0	0	0	0	0	0	0	58	84	48	28	33	24	17	16
0	0	0	0	0	0	0	0	0	0	0	0	0	0	0	0	0	0	0	1	0	0	0	0	0	0	0	0	0	1	0	1	1	0	2	2	1	1	5	0	11	22	84	66	57	29	13	16	20	17
0	0	0	0	0	0	0	0	0	0	5	0	0	0	0	0	0	0	0	1	0	0	0	0	0	0	2	5	3	0	0	0	2	1	3	3	11	12	12	17	34	56	70	35	20	14	20	12	6	8
0	0	0	0	0	0	0	0	1	0	1	0	0	0	0	0	0	2	0	0	1	0	0	2	0	0	0	4	2	6	9	5	7	6	10	10	12	30	27	30	36	64	50	22	13	7	15	20	8	11
0	0	0	0	0	0	0	0	0	4	1	1	0	1	0	0	1	0	1	1	1	0	2	2	1	5	10	11	10	7	3	8	10	8	18	28	26	26	43	53	64	53	53	13	21	19	17	10	16	11
0	0	0	0	0	0	1	2	1	0	4	3	5	1	1	1	4	0	2	6	4	10	10	6	6	6	4	9	10	12	9	17	22	21	29	35	31	37	43	42	71	67	67	11	13	12	18	12	8	13
0	0	0	0	0	0	2	2	5	7	5	3	0	5	5	5	6	5	8	6	7	9	13	22	9	14	5	7	8	15	14	19	25	20	43	51	42	51	67	62	83	101	71	15	7	15	11	13	10	9
0	0	0	0	0	1	2	6	6	5	6	1	5	8	8	2	3	4	9	8	8	24	12	11	14	21	24	30	26	20	16	25	31	26	37	35	45	68	72	65	93	124	98	9	17	8	11	13	9	7
0	0	0	0	1	2	1	7	5	11	8	16	16	11	7	2	4	11	17	24	22	14	24	23	18	30	18	19	34	42	31	36	51	57	61	79	66	98	85	66	114	139	85	13	9	10	13	9	5	7
0	0	3	4	4	3	6	5	10	6	15	12	15	7	13	20	21	16	12	23	14	21	29	40	47	36	29	41	47	45	44	69	71	69	134	110	92	123	136	128	176	160	103	12	16	8	17	9	9	12
3	2	2	3	1	2	4	4	7	7	17	11	10	15	18	12	18	20	27	31	30	38	52	63	35	66	66	77	90	106	69	96	114	92	114	126	106	143	178	157	190	197	131	26	16	15	11	10	7	14
9	10	8	1	10	6	10	10	10	23	22	20	32	41	34	30	33	28	30	36	41	55	73	67	48	69	60	103	120	123	99	121	123	126	145	143	143	194	198	136	203	239	165	9	16	16	7	13	5	19
17	11	14	11	21	22	26	39	24	33	38	33	50	55	51	35	54	44	54	78	47	72	60	93	88	157	131	143	136	137	123	152	161	140	218	206	140	200	251	210	286	262	165	11	8	19	21	17	16	7
24	24	29	29	32	20	37	32	37	41	35	36	44	47	53	47	81	67	90	103	98	118	138	120	123	144	156	186	196	217	172	245	250	220	235	230	211	236	240	235	339	364	212	13	15	15	19	19	16	26
32	32	34	37	42	29	44	38	40	61	71	50	55	87	88	83	120	97	131	160	138	164	172	166	145	211	164	227	225	237	197	238	276	212	304	312	249	353	362	280	353	370	266	21	36	27	21	21	15	17
40	36	47	50	70	47	69	77	59	67	95	82	113	126	141	126	167	123	188	198	171	243	237	270	235	281	234	334	359	330	316	392	397	341	400	457	384	510	513	436	527	546	310	26	51	46	40	43	26	24
63	96	99	70	82	72	89	101	74	120	111	113	151	148	163	143	201	186	272	239	197	288	345	359	297	392	329	418	395	469	368	510	502	373	526	543	420	568	608	466	580	618	291	39	49	31	48	30	26	30
23	31	27	27	39	52	62	59	59	70	58	54	108	108	104	89	129	129	160	181	160	209	170	192	151	195	155	222	246	252	205	292	310	245	275	307	255	280	265	237	317	362	200	25	32	17	21	24	19	17
4	2	2	2	14	16	27	42	38	41	42	40	61	63	75	78	77	62	76	87	60	58	69	93	77	95	77	87	85	85	83	74	78	80	91	90	74	100	76	60	67	44	43	3	0	3	5	7	5	9
6	7	14	9	12	15	19	22	14	22	34	16	12	10	19	7	14	13	24	25	19	24	17	4	6	20	20	13	30	20	16	28	30	14	15	18	16	25	15	10	4	19	14	1	5	4	3	0	1	0
0	1	1	0	1	1	0	3	3	4	2	0	4	1	2	6	5	2	3	3	2	3	1	3	0	4	6	6	10	18	5	13	9	8	10	6	15	6	7	4	4	6	7	3	0	0	0	0	0	0
1	1	0	0	0	0	0	1	0	1	2	0	1	0	1	0	1	1	2	4	1	0	5	10	8	6	6	11	8	6	0	0	2	3	4	7	2	2	2	5	0	3	9	0	0	0	0	0	0	0
0	0	0	0	0	0	0	1	0	0	0	0	0	1	2	1	0	0	4	1	4	4	4	1	1	2	0	3	5	2	3	0	1	1	5	2	1	3	2	0	1	2	2	0	0	0	0	0	0	0
0	1	0	0	0	0	0	0	0	0	0	0	0	0	0	1	0	0	1	1	2	0	0	0	0	1	1	0	1	2	3	2	0	0	2	1	0	1	2	0	0	2	4	0	0	0	0	0	0	0
0	0	0	0	0	0	0	1	0	0	0	0	0	0	0	0	0	0	1	0	1	0	0	0	2	0	0	1	0	1	0	3	0	2	4	0	4	2	1	0	1	4	1	0	0	0	0	0	0	0
4	5	1	0	1	2	0	0	0	1	0	1	5	5	4	0	0	0	0	0	2	1	1	0	1	2	4	6	6	5	0	1	3	3	6	1	2	1	6	0	1	1	8	0	0	0	0	0	0	0
2	2	1	0	0	1	0	0	0	2	5	3	1	0	2	1	0	1	0	0	1	2	0	7	2	3	4	4	0	0	1	1	3	2	1	2	1	3	1	3	0	1	4	0	0	0	0	0	0	0
6	3	5	2	4	1	2	5	1	0	0	0	0	3	8	5	2	2	2	6	1	4	6	1	0	1	0	0	0	0	0	0	0	0	0	2	0	0	0	0	0	0	0	0	0	0	0	0	0	0
4	3	2	2	2	5	4	1	0	1	5	4	5	6	2	3	4	5	5	4	2	3	1	0	2	3	0	0	0	0	2	3	1	2	1	0	0	0	0	1	0	0	1	0	0	0	0	0	0	0
6	0	1	1	1	1	2	3	0	2	0	0	0	0	0	2	9	2	3	0	0	0	1	1	0	0	0	0	2	2	5	7	5	3	0	0	0	0	0	0	0	0	2	0	0	0	0	0	0	0
1	6	8	3	2	0	5	3	5	7	5	3	1	0	0	2	9	6	5	5	4	5	5	4	4	6	4	5	3	4	3	1	0	0	0	0	0	0	0	0	0	0	1	0	0	0	0	0	0	0
2	4	6	7	10	7	8	0	3	0	0	1	1	1	0	3	0	0	0	0	0	0	0	0	0	0	0	0	0	0	0	0	0	0	0	0	0	0	0	0	0	0	0	0	0	0	0	0	0	0
8	6	1	1	0	2	0	3	0	0	0	0	3	6	5	4	0	0	0	0	0	0	0	0	0	0	0	0	0	0	0	0	0	0	0	0	0	0	0	0	0	0	0	0	0	0	0	0	0	0
[truncated: 17 more rows]
[truncated: 250 more columns]

## Sheet: figure 4c bottom
0	0	0	0	0	0	0	0	0	0	0	0	0	0	0	0	0	0	0	0	0	0	0	0	0	0	0	0	0	0	0	0	0	0	0	0	0	0	0	0	0	0	0	0	0	0	0	0	0	0
[truncated: 299 more rows]
[truncated: 250 more columns]

[truncated: 17 more sheets: figure 4d, figure 4e, figure 4f, figure 4g, figure 5b, figure 5b insert, figure 5c, figure 5c insert, figure 5d, figure 5d insert, figure 5e, figure 5f, figure 5g, supplementary fig.42, supplementary fig.43b, supplementary fig.43c, supplementary fig.44b]
